# Supplementary material for: Transcriptomic analyses of ovarian clear-cell carcinoma with concurrent endometriosis
Source: Front Endocrinol (Lausanne). 2023 Aug 9;14:1162786. doi: 10.3389/fendo.2023.1162786 (PMC10445169; doi:10.3389/fendo.2023.1162786)
Supplement: Supplementary file 1 [file DataSheet_1.zip]

Archive with 1 entries (1 files):
- supplementary tables 1-9.xlsx
