# Supplementary material for: Transcriptomic analyses of ovarian clear-cell carcinoma with concurrent endometriosis
Source: Front Endocrinol (Lausanne). 2023 Aug 9;14:1162786. doi: 10.3389/fendo.2023.1162786 (PMC10445169; doi:10.3389/fendo.2023.1162786)
Supplement: Supplementary file 1 [file DataSheet_1.zip › supplementary tables 1-9.xlsx]

## Sheet: Supp Table S1 (clinical)
RNA Tube ID	Tissue category	Tissue type	Tissue Source	Age	Endometrial cycle phase	Parity	Other pathological diagnosis	Race Ethnicity	Infertility	Indication for surgery	Location of endometriosis	Location of ovarian cancer	OVCA Stage	%Tumor Cellularity	Use in current study
CW44	Endometrioma	Ovarian cyst wall	Hawkins	30	Proliferative	0	None	Asian	NA	Adnexal mass; pelvic pain	Cyst wall/ovarian endometrioma	None	NA	NA	Poly-A RNA sequencing; Small RNA sequencing
CW9	Endometrioma	Ovarian cyst wall	Hawkins	43	Proliferative	2	None	Latina	NA	Adnexal mass; pelvic pain	Cyst wall/ovarian endometrioma	None	NA	NA	Poly-A RNA sequencing; Small RNA sequencing
LCW62	Endometrioma	Ovarian cyst wall	Hawkins	25	Proliferative	0	None	Asian	NA	Adnexal mass; pelvic pain	Cyst wall/ovarian endometrioma; extensive peritoneal disease	None	NA	NA	Poly-A RNA sequencing; Small RNA sequencing
CW195	Endometrioma	Ovarian cyst wall	Hawkins	36	Unknown	1	None	Latina	No	Adnexal mass; pelvic pain	Cyst wall/ovarian endometrioma; extensive peritoneal disease	None	NA	NA	Poly-A RNA sequencing; Small RNA sequencing
CW145	Endometrioma	Ovarian cyst wall	Hawkins	29	Proliferative	1	None	Latina	No	Adnexal mass; pelvic pain	Cyst wall/ovarian endometrioma; extensive peritoneal disease	None	NA	NA	qPCR
CW153	Endometrioma	Ovarian cyst wall	Hawkins	21	Proliferative	0	None	Latina	Yes	Adnexal mass; pelvic pain; infertility	Cyst wall/ovarian endometrioma; extensive peritoneal disease	None	NA	NA	qPCR
CW2	Endometrioma	Ovarian cyst wall	Hawkins	42	Secretory	2	Uterine leiomyomata	Latina	No	Adnexal mass; pelvic pain; AUB	Cyst wall/ovarian endometrioma	None	NA	NA	qPCR
CW119	Endometrioma	Ovarian cyst wall	Hawkins	42	Endometritis	2	Uterine leiomyomata; adenomyosis	Latina	No	Adnexal mass; pelvic pain	Cyst wall/ovarian endometrioma; extensive peritoneal disease	None	NA	NA	qPCR
CW98	Endometrioma	Ovarian cyst wall	Hawkins	23	Unknown	0	None	Non-Hispanic white	No	Adnexal mass; pelvic pain	Cyst wall/ovarian endometrioma; extensive peritoneal disease	None	NA	NA	qPCR
CW14	Endometrioma	Ovarian cyst wall	Hawkins	30	Proliferative	0	None	Non-Hispanic white	Yes	Adnexal mass; pelvic pain; infertility	Cyst wall/ovarian endometrioma; extensive peritoneal disease	None	NA	NA	qPCR
CW7	Endometrioma	Ovarian cyst wall	Hawkins	23	Proliferative	0	None	Non-Hispanic white	NA	Adnexal mass; pelvic pain	Cyst wall/ovarian endometrioma; extensive peritoneal disease	None	NA	NA	qPCR
CW19	Endometrioma	Ovarian cyst wall	Hawkins	48	Interval	0	Borderline serous cyst adenoma in contralateral ovary	Latina	Yes	Adnexal mass; pelvic pain; infertility	Cyst wall/ovarian endometrioma; extensive peritoneal disease	None	NA	NA	qPCR
CW142	Endometrioma	Ovarian cyst wall	Hawkins	21	Unknown	0	None	Latina	NA	Adnexal mass; pelvic pain	Cyst wall/ovarian endometrioma; extensive peritoneal disease	None	NA	NA	qPCR
CW99	Endometrioma	Ovarian cyst wall	Hawkins	41	Unknown	1	None	Latina	No	Adnexal mass; pelvic pain	Cyst wall/ovarian endometrioma	None	NA	NA	qPCR
CWM2	Endometrioma	Ovarian cyst wall	Hawkins	37	Prior hysterectomy	2	Uterine leiomyomata	African American	no	Adnexal mass; pelvic pain	Cyst wall/ovarian endometrioma	None	NA	NA	qPCR
CW82a	Endometrioma	Ovarian cyst wall	Hawkins	31	IUD	1	None	Latina	yes	Adnexal mass; pelvic pain	Cyst wall/ovarian endometrioma; extensive peritoneal disease	None	NA	NA	qPCR
2005-09-G923	Ovarian clear-cell carcinoma (OCCC)	Ovary	NRG BB	63	Unknown	Unknown	Endometrial polyp	Unknown	Unknown	Adnexal mass	none	Right ovary and tube and sigmoid	IIB	0.5	qPCR
UH1310-47	Ovarian clear-cell carcinoma (OCCC)	Ovary	IUSCCC	39	Unknown	Unknown	None	Non-Hispanic white	Unknown	Adnexal mass	none	Right ovary	IA	0.5	qPCR
UH0011-43	Ovarian clear-cell carcinoma (OCCC)	Ovary	IUSCCC	52	Unknown	Unknown	None	Non-Hispanic white	Unknown	Adnexal mass	none	Right ovary	IA	50-80%	qPCR
UH0001-22	Ovarian clear-cell carcinoma (OCCC)	Ovary	IUSCCC	79	Unknown	Unknown	Unknown	Non-Hispanic white	Unknown	Adnexal mass	none	Ovary	IA	50-80%	qPCR
UH9811-13	Ovarian clear-cell carcinoma (OCCC)	Ovary	IUSCCC	59	Unknown	Unknown	None	Non-Hispanic white	Unknown	Adnexal mass	none	Left ovary	IA	50-80%	qPCR
UH9510-31	Ovarian clear-cell carcinoma (OCCC)	Ovary	IUSCCC	72	Unknown	Unknown	None	Non-Hispanic white	Unknown	Adnexal mass	none	Ovary	IA	50-80%	qPCR
UH9908-26	Ovarian clear-cell carcinoma (OCCC)	Ovary	IUSCCC	52	Unknown	3	None	Non-Hispanic white	No	Adnexal mass	none	Right ovary, posterior cul de sac	IIA	50-80%	qPCR
UH0602-38	Ovarian clear-cell carcinoma (OCCC)	Ovary	IUSCCC	72	Unknown	Unknown	Endometrial polyp	African American	Unknown	Adnexal mass	none	Left ovary, endometrial polyp, omental metastasis	IIIC	50-80%	qPCR
2003-04-G261	Ovarian clear-cell carcinoma (OCCC)	Ovary	NRG BB	54	NA	Unknown	Skin abscess	Unknown	Unknown	Adnexal mass	none	Ovary and omentum	IV	0.75	qPCR
UH9510-07C	Ovarian clear-cell carcinoma (OCCC)	Ovary	IUSCCC	53	Unknown	Unknown	None	Non-Hispanic white	Unknown	Adnexal mass	none	Right ovary and tube; left ovary and tube, uterine serosa, cervix, omentum, lung	IV	50-80%	qPCR
2001-04-G618	Ovarian clear-cell carcinoma with concurrent endometriosis (OCCC-ENDO)	Ovary	NRG BB	52	Unknown	Unknown	None	Non-Hispanic white	Unknown	Adnexal mass	Left ovary; Pelvic peritoneum	Left ovary; arising from endometrioma	IA	>90%	Poly-A RNA sequencing; Small RNA sequencing; qPCR
2001-05-G002	Ovarian clear-cell carcinoma with concurrent endometriosis (OCCC-ENDO)	Ovary	NRG BB	48	Proliferative	Unknown	Adenomyosis	Unknown	Unknown	Adnexal mass	Right and left ovary, pelvic peritoneum	Left ovary; arising from endometrioma	IA	0.6	Poly-A RNA sequencing; Small RNA sequencing; qPCR
2005-04-G741	Ovarian clear-cell carcinoma with concurrent endometriosis (OCCC-ENDO)	Ovary	NRG BB	51	Atrophic	Unknown	Endosalpingiosis; hydrosalpinx; borderline adenofibroma (sigmoid); endometrial polyp; adenomyosis	Unknown	Unknown	Adnexal mass	Left ovary; sigmoid serosa; uterine serosa	Left ovary; arising from endometrioma; right ovary and tube; sigmoid serosa arising from endometriosis	IIB	0.8	Poly-A RNA sequencing; Small RNA sequencing; qPCR
2003-03-G506	Ovarian clear-cell carcinoma with concurrent endometriosis (OCCC-ENDO)	Ovary	NRG BB	50	Proliferative	Unknown	Uterine Leiomyomata	Unknown	Unknown	Adnexal mass	Right ovary, appendix	Right ovary; arising from endometrioma; left ovary; omental metastasis; right side pelvic wall soft tissue	IIIC	0.8	Poly-A RNA sequencing; Small RNA sequencing; qPCR
2003-02-G506	Ovarian clear-cell carcinoma with concurrent endometriosis (OCCC-ENDO)	Ovary	NRG BB	55	Atrophic	Unknown	Endocervical polyp; endometrial polyp; uterine leiomyomata; adenomyosis	Unknown	Unknown	Adnexal mass	Right ovary; Left ovary; left fallopian tube; right fallopian tube	Right ovary; arising from endometrioma	IA	60-70%	qPCR
2004-03-G712	Ovarian clear-cell carcinoma with concurrent endometriosis (OCCC-ENDO)	Ovary	NRG BB	72	Inactive	Unknown	Adenomyosis	Unknown	Unknown	Adnexal mass	Right ovary, left ovary and tube uterine serosa	Right ovary; arising from endometrioma	IA	>90%	qPCR
2008-03-G526	Ovarian clear-cell carcinoma with concurrent endometriosis (OCCC-ENDO)	Ovary	NRG BB	66	Atrophic	Unknown	Uterine leiomyomata; adenomyosis	Unknown	Unknown	Adnexal mass	Right ovary, uterine serosa	Right ovary; arising from endometrioma; posterior uterine wall	IIA	0.5	qPCR
2005-01-G677	Ovarian clear-cell carcinoma with concurrent endometriosis (OCCC-ENDO)	Ovary	NRG BB	45	Proliferative	Unknown	None	Unknown	Unknown	Adnexal mass	Pelvic peritoneum; uterine serosa	Right ovary and left ovary; right pelvic side wall	IIB	0.7	qPCR
98-11-G630	Ovarian clear-cell carcinoma with concurrent endometriosis (OCCC-ENDO)	Ovary	NRG BB	49	Unknown	Unknown	None	Unknown	Unknown	Adnexal mass	Right ovary	Right ovary arising from endometrioma; left ovary; microscopic omental metastasis; left side pelvic wall soft tissue	IIIA2	60-70%	qPCR

## Sheet: Supp Table S2 (primers)
Custom primers	Forward Primer	Reverse Primer
ACTB	AGAGAGGCATCCTCACCCTGAAGTACC	GACGTAGCACAGCTTCTCCTTAATGTC
CDK6	TGCAGTCCTTCTACCTGGTG	GAAATAAGCACAGCCTGGGG
RAP2A	ATTAAAACCCCAAACCCGCC	TCTGCAAACGGGAACATGTG
SERPINE1	GAAGCCCCTAGAGAACCTGG	ATCTTCACTTTCTGCAGCGC
PALM2-AKAP2	CTGGGCGATGAAGGACAATG	GGCTGCTGGAGAAAATGGAG
EPHA4	GAGTGGCTGCCTTGCTTATC	AGAACACAATGCCACACACC
Taqman	Assay ID
hsa-miR-10a-5p	000387
U6 snRNA	001973

## Sheet: Supp Table S3 (cell lines)
Cell Line	Original Tissue Derivation	Putative Histotype by Molecular Studies	Genetic Mutations	Drug Response	Growth Medium	Acquired From	Use in stuides
A2780	Ovarian adenocarcinoma	Endometrioid / Clear-cell	ARID1A - nonsense & frameshift deletion	Cisplatin – sensitive	RPMI 1640 + 10% Fetal Bovine Serum + 1% Pen-Strep	Dr. Kenneth Nephew (Indiana University, Bloomington, IN, USA)	CCLE
			PTEN - in frame deletion	Doxorubicin – sensitive Paclitaxel – sensitive			miR-10a qPCR
			PICK3CA - missense	Topotecan – sensitive
ES2	Ovarian adenocarcinoma - clear cell (primary tumor, poorly differentiated)	p53-mutant clear cell type	p53 - missense	Cisplatin – sensitive	McCoy’s + 10% Fetal Bovine Serum + 1% Pen-Strep	American Type Culture Collection (ATCC, Manassas, VA)	CCLE
				Oxaliplatin – sensitive			miR-10a qPCR
				5-FU – sensitive
				Doxorubicin – sensitive
				Gemcitabine – sensitive Carboplatin – sensitive
				Docetaxel – sensitive
				Paclitaxel – intermediate response
IGROV1	Ovarian adenocarcinoma - endometrioid with serous and clear cell features	Endometrioid / Clear-cell	ARID1A – frameshift deletion & frameshift insertion	Cisplatin – sensitive	RPMI 1640 + 10% Fetal Bovine Serum + 1% Pen-Strep	American Type Culture Collection (ATCC, Manassas, VA)	CCLE
			TP53 – splice site & frameshift insertion	Cyclophosphamide – resistant			miR-10a qPCR
			PTEN – missense & frameshift insertion	Adriamycin – intermediate response
			PIK3CA – missense & nonstop mutation
KK	Ovarian adenocarcinoma - clear cell	Clear cell	ARID1A – truncating mutation	Cisplatin – resistant	RPMI 1640 + 10% Fetal Bovine Serum + 1% Pen-Strep	Dr. Yoshihiro Kikiuchi (National Defense Medical College, Tokorozawa, Japan)	Carboplatin IC50
							miR-10a qPCR
OVAS	Ovarian adenocarcinoma - clear cell	Clear cell	ARID1A – truncating mutation	Cisplatin – resistant	DMEM/F12 + 10% Fetal Bovine Serum + 1% Pen-Strep	Dr. Hiroshi Minaguchi (Yokohama City University, Yokohama, Japan)	Carboplatin IC50
			PIK3CA – missense mutation				miR-10a qPCR
OVISE	Ovarian adenocarcinoma - clear cell (pelvic metastsis)	Clear cell	ARID1A – insertion and deletion	Cisplatin – sensitive	RPMI 1640 + 10% Fetal Bovine Serum + 1% Pen-Strep	Dr. Hiroshi Minaguchi (Yokohama City University, Yokohama, Japan)	Carboplatin IC50
			PIK3CA – missense mutation	Etoposide – resistant			CCLE
				Doxorubicin – resistant
				Aclarubicin – resistant
				Telarubicin – resistant
				Bleomycin – resistant
				Pepleomycin – resistant
				5-FU – resistant
				Cyclophosphamide – resistant
OVTOKO	Ovarian adenocarcinoma - clear cell (spleen metastasis)	Clear cell	ARID1A – frameshift deletion	Dasatinib – mildly sensitive	RPMI 1640 + 10% Fetal Bovine Serum + 1% Pen-Strep	Dr. Hiroshi Minaguchi (Yokohama City University, Yokohama, Japan)	Carboplatin IC50
				LGK974 – resistant			CCLE
				UMI-77 – resistant			miR-10a qPCR
RMGI	Ovarian adenocarcinoma - clear cell (ascites)	p53-mutant clear cell type	TP53 - homozygous deletion	Cisplatin – resistant	RPMI 1640 + 10% Fetal Bovine Serum + 1% Pen-Strep	Dr. Samuel C. Mok (The University of Texas MD Anderson Cancer Center, Houston, TX, USA)	Carboplatin IC50
							miR-10a qPCR CCLE
SKOV3	Ovarian adenocarcinoma (ascites)	Endometrioid / Clear-cell	ARID1A - nonsense mutation	Cisplatin – resistant	RPMI 1640 + 10% Fetal Bovine Serum + 1% Pen-Strep	Dr. Lindsey Mayo (Indiana University School of Medicine, Indianapolis, IN, USA)	CCLE
			PIK3CA - missense mutation	Adriamycin – resistant			miR-10a qPCR
			P53 - frameshift deletion				Carboplatin IC50
SMOV2	Ovarian adenocarcinoma - clear cell	Clear cell	ARID1A – truncating mutation	Cisplatin – sensitive	RPMI 1640 + 10% Fetal Bovine Serum + 1% Pen-Strep	Dr. Tomohiro Iida (St. Marianna University, Kawasaki, Japan)	Carboplatin IC50
			PIK3CA – missense mutation	Paclitaxel – sensitive			miR-10a qPCR
TOV21G	Ovarian adenocarcinoma - clear cell	Clear cell	ARID1A – frameshift insertion	Carboplatin – resistant	Medium 199/MCDB105 1:1 + 15% Fetal Bovine Serum + 1% Pen-Strep	American Type Culture Collection (ATCC, Manassas, VA)	Carboplatin IC50
			KRAS – missense				CCLE
			PTEN – frameshift deletion				miR-10a qPCR
			PIK3CA – missense
			HIF1A – missense
			CTNNB1 – missense

## Sheet: Supp Table S4 (RNA Seq Summary)
SampleLabel	Eoma_1	Eoma_3	Eoma_4	Eoma_5	CCOC_1	CCOC_2	CCOC_4	CCOC_5
Sample	CW44	CW9	LCW62	CW195	G618	G506	G741	G002
TRIMMING: Read1 before filtering total reads	49857191	47141979	58131893	49050586	62319046	58419713	61131464	56196155
TRIMMING: Read1 after filtering total reads	48988096	46112714	57178608	47989788	62028447	58154385	60809794	55908654
TRIMMING: Percent after filtering total reads	0.9826	0.9782	0.9836	0.9784	0.9953	0.9955	0.9947	0.9949
TRIMMING: Filtering result reads failed due to low quality	228004	201369	297888	216606	278193	254369	310183	275248
TRIMMING: Filtering result reads failed due to too many N	3759	3562	4546	3708	4815	4547	4713	4450
TRIMMING: Filtering result reads failed due to too short	637332	824334	650851	840484	7591	6412	6774	7803
TRIMMING: Filtering result reads with adapter trimmed	1820233	2401811	1864903	2379166	0	0	0	0
TRIMMING: Duplication rate (may be overestimated since this is SE data)	96.12	106.78	95.81	107.44	83.39	81.01	81.38	86.12
MAPPING: Overall alignment rate	0.9806	0.9805	0.9784	0.9761	0.9792	0.9729	0.9763	0.9739
MAPPING: Total reads	48988096	46112714	57178608	47989788	62028447	58154385	60809794	55908654
MAPPING: Aligned 0 time	948190	901158	1237036	1148053	1289440	1574221	1441942	1461600
MAPPING: Aligned 0 time%	0.0194	0.0195	0.0216	0.0239	0.0208	0.0271	0.0237	0.0261
MAPPING: Aligned 1 time	42838029	40307285	50254446	41021070	56109942	52512707	54076844	49436194
MAPPING: Aligned 1 time%	0.8745	0.8741	0.8789	0.8548	0.9046	0.903	0.8893	0.8842
MAPPING: Aligned >1 times	5201877	4904271	5687126	5820665	4629065	4067457	5291008	5010860
MAPPING: Aligned >1 times%	0.1062	0.1064	0.0995	0.1213	0.0746	0.0699	0.087	0.0896
MAPPING: reads mapped:	48039906	45211556	55941572	46841735	60739007	56580164	59367852	54447054
MAPPING: reads unmapped:	948190	901158	1237036	1148053	1289440	1574221	1441942	1461600
MAPPING: reads MQ0:	296529	221738	256669	240226	198910	177076	287927	281520
MAPPING: reads QC failed:	0	0	0	0	0	0	0	0
MAPPING: non-primary alignments:	14589813	13307450	15810773	16478801	13450095	11724172	15105593	15255895
MAPPING: mismatches:	6240026	6033746	7211699	6550673	8171680	7720676	8040589	8375850
MAPPING: error rate:	0	0	0	0	0	0	0	0
MAPPING: average length:	79	79	79	79	79	79	79	79
MAPPING: average quality:	34.8	34.7	34.8	34.8	34.8	34.8	34.8	34.8
FeatureCount: Assigned	34978792	35333682	39507297	36027264	34792336	29699270	30502524	29367411
FeatureCount: Assigned%	0.714	0.7662	0.6909	0.7507	0.5609	0.5107	0.5016	0.5253
FeatureCount: Unassigned_Unmapped	948190	901158	1237036	1148053	1289440	1574221	1441942	1461600
FeatureCount: Unassigned_Secondary	14589813	13307450	15810773	16478801	13450095	11724172	15105593	15255895
FeatureCount: Unassigned_NoFeatures	13061114	9877874	16434275	10814471	25946671	26880894	28865328	25079643
FeatureCount: IG_C_gene	70926	44805	30571	111999	123	81	20	16162
FeatureCount: IG_C_pseudogene	786	922	587	2098	12	14	9	429
FeatureCount: IG_D_gene	-	-	-	1	-	-	-	-
FeatureCount: IG_J_gene	598	447	273	998	1	-	-	386
FeatureCount: IG_J_pseudogene	5	2	6	6	-	-	-	4
FeatureCount: IG_V_gene	10540	5963	5055	20040	70	69	37	3080
FeatureCount: IG_V_pseudogene	171	166	152	402	10	36	10	163
FeatureCount: Mt_rRNA	5130734	5446384	5185257	6534324	7418250	8553268	8327767	9630572
FeatureCount: Mt_tRNA	278	310	357	230	1427	1366	507	949
FeatureCount: MultiOverlapping	3043624	3401175	3451063	4707735	2464475	2155118	2132534	2008140
FeatureCount: TEC	23711	16574	30142	18772	21700	24137	23401	20697
FeatureCount: TR_C_gene	1293	1003	665	1175	45	19	16	387
FeatureCount: TR_D_gene	2	-	1	2	-	-	-	-
FeatureCount: TR_J_gene	143	77	59	79	12	3	2	149
FeatureCount: TR_J_pseudogene	7	3	-	4	-	-	-	4
FeatureCount: TR_V_gene	466	322	221	401	37	58	11	166
FeatureCount: TR_V_pseudogene	14	17	4	8	6	6	1	12
FeatureCount: artifact	2338	4856	17300	6228	2630	6069	5644	2971
FeatureCount: lncRNA	2313631	2796017	2751589	3612962	2424623	2293136	2739118	2406174
FeatureCount: miRNA	3644	3268	5729	4039	4957	4632	7430	4040
FeatureCount: misc_RNA	3788676	4361992	4072506	5071345	2416913	2579826	2353144	2588498
FeatureCount: processed_pseudogene	332526	209224	345878	396728	224970	151398	211198	136005
FeatureCount: protein_coding	24206116	23913939	28308345	22002373	22243227	16456679	17051895	15232531
FeatureCount: pseudogene	-	1	-	1	-	-	-	1
FeatureCount: rRNA	451	379	445	908	461	451	593	645
FeatureCount: rRNA_pseudogene	86	50	73	118	76	209	97	110
FeatureCount: ribozyme	495658	605407	467860	540746	563442	388571	462204	264272
FeatureCount: sRNA	1	5	3	-	4	33	13	11
FeatureCount: scRNA	27	24	37	50	13	25	13	14
FeatureCount: scaRNA	36301	26434	48501	59599	22693	20651	18261	13524
FeatureCount: snRNA	1112453	858708	1188183	1640399	836788	790425	723951	627172
FeatureCount: snoRNA	451838	427434	454840	707297	1028438	513759	655532	323356
FeatureCount: transcribed_processed_pseudogene	33714	24938	35803	34387	29970	23289	27033	25501
FeatureCount: transcribed_unitary_pseudogene	11081	8337	11494	10361	15254	22233	14566	18577
FeatureCount: transcribed_unprocessed_pseudogene	46837	42147	56137	45937	55705	63770	71865	62285
FeatureCount: translated_processed_pseudogene	100	188	118	114	167	50	42	48
FeatureCount: translated_unprocessed_pseudogene	55	27	66	59	213	67	312	156
FeatureCount: unitary_pseudogene	231	107	207	158	410	241	248	253
FeatureCount: unprocessed_pseudogene	50257	50353	53516	50460	109522	57278	72538	94276
FeatureCount: vault_RNA	29	14	30	23	-	16	11	2

## Sheet: Supp Table S5 (DEG up)
1	Gene.Name	Gene.Type	description	Chr	Strand	Start	End	baseMean	log2FoldChange	lfcSE	stat	pvalue	padj	Eoma_1	Eoma_3	Eoma_4	Eoma_5	CCOC_1	CCOC_2	CCOC_4	CCOC_5
ENSG00000166535.20	A2ML1	protein_coding	alpha-2-macroglobulin like 1	chr12	+	8822621	8887001	65.5572	3.2512	0.978122	3.32392	0.000887605	0.00436143	12.6399	3.15208	13.6097	20.3449	127.373	7.88653	28.7023	310.749
ENSG00000128274.17	A4GALT	protein_coding	alpha 1,4-galactosyltransferase (P blood group)	chr22	-	42692121	42721298	815.24	2.19901	0.460497	4.7753	1.79442e-06	2.09024e-05	241	426.581	268.992	230.267	2382.07	1130.03	1235.4	607.583
ENSG00000081760.17	AACS	protein_coding	acetoacetyl-CoA synthetase	chr12	+	125065434	125143333	641.229	1.27936	0.385523	3.31851	0.000904975	0.004426	408.69	347.779	443.517	296.85	1476.2	928.357	740.281	488.154
ENSG00000115977.21	AAK1	protein_coding	AP2 associated kinase 1	chr2	-	69457997	69674349	3876.48	1.65565	0.504164	3.28395	0.00102363	0.00489821	1585.04	3146.82	1585.13	1155.03	9529.24	3662.73	7511.64	2836.16
ENSG00000144452.15	ABCA12	protein_coding	ATP binding cassette subfamily A member 12	chr2	-	214931542	215138626	242.899	5.68293	0.824078	6.89611	5.34451e-12	2.25338e-10	14.3252	3.15208	12.0086	7.39813	1249.97	141.957	404.224	110.153
ENSG00000179869.15	ABCA13	protein_coding	ATP binding cassette subfamily A member 13	chr7	+	48171458	48647497	819.023	3.29623	0.880131	3.74516	0.000180277	0.00113804	105.332	128.184	202.545	169.232	279.461	101.398	2944.38	2621.65
ENSG00000107331.18	ABCA2	protein_coding	ATP binding cassette subfamily A member 2	chr9	-	137007234	137028915	877.771	1.58786	0.255121	6.22394	4.84814e-10	1.36574e-08	350.546	547.411	489.951	365.283	1239.51	1169.46	1658.76	1201.25
ENSG00000154265.16	ABCA5	protein_coding	ATP binding cassette subfamily A member 5	chr17	-	69244311	69327244	1446.95	1.06001	0.367281	2.88611	0.00390033	0.0148588	1007.82	675.595	922.26	1146.71	2998.98	2167.67	1450.66	1205.89
ENSG00000103222.20	ABCC1	protein_coding	ATP binding cassette subfamily C member 1	chr16	+	15949138	16143257	2428.39	1.46987	0.38634	3.80461	0.00014203	0.000923252	969.058	1899.65	1313.74	971.005	3290.8	3839.61	5123.37	2019.87
ENSG00000108846.16	ABCC3	protein_coding	ATP binding cassette subfamily C member 3	chr17	+	50634777	50692253	4060.47	3.67059	0.800874	4.58323	4.57842e-06	4.74754e-05	459.249	1013.92	519.572	372.681	8748.84	566.703	16714.3	4088.43
ENSG00000091262.17	ABCC6	protein_coding	ATP binding cassette subfamily C member 6	chr16	-	16149565	16223522	285.964	4.03333	0.725683	5.55798	2.72909e-08	5.1694e-07	47.1889	29.4194	39.2281	15.721	959.103	56.3323	563.283	577.436
ENSG00000106077.19	ABHD11	protein_coding	abhydrolase domain containing 11	chr7	-	73736094	73738852	727.963	3.83151	0.398333	9.61886	6.65664e-22	1.40702e-19	84.2659	95.613	102.473	99.8748	1326.01	1785.74	1760.41	569.319
ENSG00000114786.16	ABHD14A-ACY1	protein_coding	ABHD14A-ACY1 readthrough	chr3	+	51974706	51989183	605.757	1.60861	0.304304	5.28618	1.24899e-07	1.99919e-06	315.154	299.447	330.637	251.537	1264.23	953.143	873.029	558.884
ENSG00000136379.12	ABHD17C	protein_coding	abhydrolase domain containing 17C, depalmitoylase	chr15	+	80679684	80755621	201.044	2.17024	0.24991	8.68412	3.81693e-18	4.873e-16	80.0526	81.954	62.4447	68.4327	404.933	334.614	254.733	321.184
ENSG00000100439.11	ABHD4	protein_coding	abhydrolase domain containing 4, N-acyl phospholipase B	chr14	+	22598290	22612963	827.721	1.0189	0.360768	2.82425	0.00473917	0.0174536	589.861	734.434	373.067	491.051	1165.37	620.782	1181.58	1465.62
ENSG00000166016.6	ABTB2	protein_coding	ankyrin repeat and BTB domain containing 2	chr11	-	34150987	34358010	271.616	2.58352	0.541105	4.77453	1.80124e-06	2.09512e-05	40.4476	119.779	89.6642	61.0346	478.126	210.683	868.245	304.951
ENSG00000060971.19	ACAA1	protein_coding	acetyl-CoA acyltransferase 1	chr3	-	38103129	38137242	862.43	1.56459	0.448783	3.48631	0.000489741	0.0026588	414.588	558.968	383.474	386.553	2054.13	1595.33	996.21	510.184
ENSG00000278540.5	ACACA	protein_coding	acetyl-CoA carboxylase alpha	chr17	-	37084992	37406836	2982.66	1.55235	0.332055	4.67497	2.93992e-06	3.21568e-05	1721.55	1307.06	1834.91	1203.12	4963.76	2899.99	6386.27	3544.62
ENSG00000111271.15	ACAD10	protein_coding	acyl-CoA dehydrogenase family member 10	chr12	+	111686053	111757107	753.069	1.2458	0.142046	8.77045	1.77951e-18	2.4272e-16	455.878	459.152	465.133	406.897	1141.61	1034.26	990.23	1071.39
ENSG00000122971.9	ACADS	protein_coding	acyl-CoA dehydrogenase short chain	chr12	+	120725774	120740008	361.356	1.21634	0.371165	3.27708	0.00104886	0.00500012	184.542	357.235	151.308	177.555	681.543	388.693	505.879	444.092
ENSG00000130234.13	ACE2	protein_coding	angiotensin converting enzyme 2	chrX	-	15494566	15607236	677.119	3.71674	0.87061	4.26912	1.96247e-05	0.000166896	49.7169	152.35	163.317	17.5706	3489.46	372.92	740.281	431.338
ENSG00000144648.16	ACKR2	protein_coding	atypical chemokine receptor 2	chr3	+	42804752	42887974	1202.22	6.30881	0.697435	9.04574	1.48661e-19	2.3033e-17	56.4581	14.7097	21.6155	26.8182	2730.92	3569.22	2858.27	339.736
ENSG00000153086.14	ACMSD	protein_coding	aminocarboxymuconate semialdehyde decarboxylase	chr2	+	134838616	134902034	58.1265	8.73242	1.51286	5.77214	7.82728e-09	1.68345e-07	0.842659	0	0	0	168.247	9.01317	16.743	270.166
ENSG00000100412.17	ACO2	protein_coding	aconitase 2	chr22	+	41447830	41529273	2110.56	1.19934	0.389415	3.07986	0.00207098	0.00880504	952.205	1557.13	1371.38	1241.96	5165.28	1954.73	2254.33	2387.43
ENSG00000184227.8	ACOT1	protein_coding	acyl-CoA thioesterase 1	chr14	+	73537143	73543796	370.8	2.15617	0.514807	4.18831	2.81036e-05	0.000227545	130.612	181.77	111.28	120.22	999.026	269.269	283.435	870.792
ENSG00000162390.18	ACOT11	protein_coding	acyl-CoA thioesterase 11	chr1	+	54542257	54639192	653.835	1.39358	0.569212	2.44827	0.0143546	0.043092	388.466	171.263	418.7	463.308	805.114	328.981	1927.84	727.013
ENSG00000119673.16	ACOT2	protein_coding	acyl-CoA thioesterase 2	chr14	+	73567620	73575658	464.124	1.50242	0.46305	3.24461	0.0011761	0.00550324	263.752	280.535	195.34	229.342	1217.65	269.269	539.365	717.737
ENSG00000177465.5	ACOT4	protein_coding	acyl-CoA thioesterase 4	chr14	+	73591873	73595766	66.0451	1.40398	0.499047	2.81332	0.00490329	0.0179594	55.6155	31.5208	39.2281	18.4953	163.494	52.9524	78.9314	88.1228
ENSG00000153093.20	ACOXL	protein_coding	acyl-CoA oxidase like	chr2	+	110732539	111120610	23.4918	2.88203	0.877434	3.28461	0.00102122	0.00488817	1.68532	11.5576	4.80344	4.62383	46.5769	3.37994	55.0128	60.2945
ENSG00000014257.17	ACP3	protein_coding	acid phosphatase 3	chr3	+	132317369	132368302	205.157	1.68391	0.672622	2.5035	0.012297	0.0380202	106.175	171.263	61.6441	50.8622	714.812	87.8784	224.835	223.785
ENSG00000162836.12	ACP6	protein_coding	acid phosphatase 6, lysophosphatidic	chr1	-	147629652	147670524	498.651	2.17558	0.44816	4.85447	1.20708e-06	1.48292e-05	230.889	132.387	150.508	208.997	629.263	411.226	751.044	1474.9
ENSG00000100312.11	ACR	protein_coding	acrosin	chr22	+	50738196	50745339	13.748	3.33103	0.982183	3.39146	0.000695223	0.00355201	0.842659	3.15208	3.20229	2.7743	22.8132	3.37994	63.3843	10.4356
ENSG00000167107.13	ACSF2	protein_coding	acyl-CoA synthetase family member 2	chr17	+	50426158	50474845	988.256	1.95643	0.636026	3.07603	0.00209779	0.00890124	448.295	302.599	407.492	461.459	4036.98	724.434	953.157	571.638
ENSG00000173124.15	ACSM6	protein_coding	acyl-CoA synthetase medium chain family member 6	chr10	+	95194200	95228929	1.79807	4.44039	1.73248	2.56302	0.0103766	0.0330825	0	0	0	0	2.85164	3.37994	1.19593	6.95706
ENSG00000133627.18	ACTR3B	protein_coding	actin related protein 3B	chr7	+	152759749	152855378	194.998	1.40257	0.296098	4.73686	2.1706e-06	2.46019e-05	85.9512	85.1061	138.499	118.37	366.912	230.963	293.003	241.178
ENSG00000106526.11	ACTR3C	protein_coding	actin related protein 3C	chr7	-	150243916	150323725	425.118	2.75228	0.338577	8.12896	4.32976e-16	4.04073e-14	118.815	93.5116	116.083	110.972	1098.83	425.872	730.713	706.142
ENSG00000135503.13	ACVR1B	protein_coding	activin A receptor type 1B	chr12	+	51951699	51997078	1498.98	2.02995	0.527409	3.84892	0.00011864	0.000791526	499.697	924.609	494.754	440.189	4992.28	1629.13	1900.33	1110.81
ENSG00000123612.16	ACVR1C	protein_coding	activin A receptor type 1C	chr2	-	157526767	157628864	114.761	3.91158	0.649656	6.021	1.73342e-09	4.32908e-08	11.7972	10.5069	13.6097	21.2696	291.818	82.2452	413.792	73.0491
ENSG00000114739.14	ACVR2B	protein_coding	activin A receptor type 2B	chr3	+	38453890	38493142	725.288	1.07716	0.413568	2.60454	0.00919965	0.0300815	672.442	429.733	281.001	482.728	1224.31	1270.86	950.765	490.473
ENSG00000243989.9	ACY1	protein_coding	aminoacylase 1	chr3	+	51983340	51989197	537.785	1.74077	0.306851	5.67302	1.40301e-08	2.83776e-07	273.021	270.028	272.195	175.706	1130.2	863.011	753.436	564.681
ENSG00000119640.9	ACYP1	protein_coding	acylphosphatase 1	chr14	-	75053237	75069483	97.488	1.0522	0.369901	2.84454	0.00444761	0.0165525	56.4581	51.4839	42.4304	103.574	155.89	102.525	142.316	125.227
ENSG00000168619.16	ADAM18	protein_coding	ADAM metallopeptidase domain 18	chr8	+	39584489	39730065	10.5004	6.249	2.04014	3.06303	0.00219109	0.00923576	0	0	0	0.924767	0.950548	6.75988	0	75.3681
ENSG00000134007.5	ADAM20	protein_coding	ADAM metallopeptidase domain 20	chr14	-	70522358	70535015	80.668	2.01261	0.584362	3.44412	0.000572929	0.00302501	54.7728	29.4194	15.2109	28.6678	52.2801	155.477	226.031	83.4847
ENSG00000166106.4	ADAMTS15	protein_coding	ADAM metallopeptidase with thrombospondin type 1 motif 15	chr11	+	130448645	130476645	2672.55	3.7599	0.68653	5.47668	4.33375e-08	7.80589e-07	217.406	270.028	505.962	476.255	5864.88	4498.7	8940.78	606.424
ENSG00000163638.13	ADAMTS9	protein_coding	ADAM metallopeptidase with thrombospondin type 1 motif 9	chr3	-	64515654	64688000	7078.36	2.06307	0.625293	3.29937	0.000969005	0.00467469	2375.46	4306.79	2495.39	1757.06	13790.6	14324.2	15816.2	1761.3
ENSG00000105963.15	ADAP1	protein_coding	ArfGAP with dual PH domains 1	chr7	-	897900	955407	442.947	2.0966	0.360042	5.82321	5.77283e-09	1.29118e-07	208.137	219.595	106.476	137.79	834.581	920.47	644.606	471.921
ENSG00000189007.16	ADAT2	protein_coding	adenosine deaminase tRNA specific 2	chr6	-	143422832	143450695	249.698	1.43737	0.458848	3.13257	0.00173285	0.00757633	138.196	139.742	150.508	110.047	199.615	208.43	359.975	691.068
ENSG00000174233.12	ADCY6	protein_coding	adenylate cyclase 6	chr12	-	48766194	48789089	1829.81	1.05802	0.207004	5.11112	3.20251e-07	4.6209e-06	1063.44	1103.23	1238.49	1344.61	2947.65	2447.08	2541.35	1952.61
ENSG00000075340.23	ADD2	protein_coding	adducin 2	chr2	-	70607618	70768225	340.446	3.08206	1.21354	2.53972	0.0110941	0.0349787	66.5701	44.1291	105.676	71.207	278.511	21.4063	8.37151	2127.7
ENSG00000152990.14	ADGRA3	protein_coding	adhesion G protein-coupled receptor A3	chr4	-	22345071	22516066	2582.05	2.01785	0.482401	4.18292	2.87785e-05	0.000232537	1114	618.858	1328.95	1028.34	2285.12	7399.82	4708.38	2172.92
ENSG00000181790.12	ADGRB1	protein_coding	adhesion G protein-coupled receptor B1	chr8	+	142449430	142545009	68.1985	3.19047	0.789868	4.03925	5.36223e-05	0.000400436	13.4825	16.8111	14.4103	9.24767	295.62	139.704	21.5267	34.7853
ENSG00000153292.16	ADGRF1	protein_coding	adhesion G protein-coupled receptor F1	chr6	-	46997708	47042350	1055.11	5.10477	1.05151	4.85472	1.20558e-06	1.48165e-05	80.8953	6.30415	57.6412	93.4014	467.67	93.5117	5759.6	1881.88
ENSG00000153294.12	ADGRF4	protein_coding	adhesion G protein-coupled receptor F4	chr6	+	47685864	47722021	436.207	3.22976	1.25996	2.56339	0.0103656	0.0330607	47.1889	10.5069	268.992	9.24767	43.7252	1367.75	1697.03	45.2209
ENSG00000205336.14	ADGRG1	protein_coding	adhesion G protein-coupled receptor G1	chr16	+	57610652	57665580	2822.66	4.30512	0.577068	7.46034	8.6302e-14	5.21686e-12	111.231	357.235	469.936	148.887	7367.7	2592.41	7889.55	3644.34
ENSG00000156110.15	ADK	protein_coding	adenosine kinase	chr10	+	74151202	74709963	507.416	1.73489	0.277919	6.24243	4.30825e-10	1.22664e-08	229.203	221.696	228.163	258.935	1072.22	527.271	818.016	703.823
ENSG00000128165.9	ADM2	protein_coding	adrenomedullin 2	chr22	+	50481543	50486440	188.595	4.91868	0.800832	6.14196	8.15089e-10	2.18615e-08	7.58393	32.5715	4.00286	4.62383	802.263	246.736	283.435	127.546
ENSG00000170214.5	ADRA1B	protein_coding	adrenoceptor alpha 1B	chr5	+	159865080	159973012	39.9442	1.69223	0.684646	2.47169	0.0134477	0.0408694	16.8532	15.7604	22.416	20.3449	30.4175	11.2665	100.458	102.037
ENSG00000185100.11	ADSS1	protein_coding	adenylosuccinate synthase 1	chr14	+	104724229	104747325	167.251	1.69524	0.599106	2.82962	0.00466036	0.0172098	60.6714	104.019	63.2453	87.8528	97.9065	161.11	160.255	602.945
ENSG00000130396.22	AFDN	protein_coding	afadin, adherens junction formation factor	chr6	+	167826893	167972023	5179.08	1.36642	0.271588	5.03123	4.87352e-07	6.70177e-06	3074.02	2368.26	3504.91	2630.96	5558.81	9116.83	6196.12	8982.72
ENSG00000119844.17	AFTPH	protein_coding	aftiphilin	chr2	+	64524299	64593005	3344.12	2.15513	0.39093	5.51284	3.53086e-08	6.51412e-07	1134.22	1334.38	924.662	1511.99	3611.13	3165.88	8052.2	7018.51
ENSG00000188234.15	AGAP4	protein_coding	ArfGAP with GTPase domain, ankyrin repeat and PH domain 4	chr10	-	45825594	45853875	284.47	1.52865	0.368989	4.14279	3.43103e-05	0.00027207	154.207	148.148	153.71	129.467	313.681	323.348	735.497	317.706
ENSG00000172650.15	AGAP5	protein_coding	ArfGAP with GTPase domain, ankyrin repeat and PH domain 5	chr10	-	73674287	73698109	224.549	1.64878	0.416751	3.95628	7.61272e-05	0.000541506	91.0072	109.272	119.285	114.671	258.549	235.469	636.235	231.902
ENSG00000204149.16	AGAP6	protein_coding	ArfGAP with GTPase domain, ankyrin repeat and PH domain 6	chr10	+	49982190	50011654	382.456	1.51766	0.307298	4.93872	7.86358e-07	1.01612e-05	181.172	200.682	231.366	178.48	462.917	440.519	868.245	496.27
ENSG00000204172.12	AGAP9	protein_coding	ArfGAP with GTPase domain, ankyrin repeat and PH domain 9	chr10	-	47501854	47523638	604.101	2.81678	0.583397	4.82824	1.37744e-06	1.66215e-05	140.724	100.866	178.528	180.33	740.477	508.118	2486.34	497.43
ENSG00000123908.12	AGO2	protein_coding	argonaute RISC catalytic component 2	chr8	-	140520156	140635633	6072.28	2.29148	0.323965	7.07325	1.51352e-12	7.04182e-11	1375.22	2508	2604.26	1752.43	9622.4	7875.26	8854.67	13986
ENSG00000188157.15	AGRN	protein_coding	agrin	chr1	+	1020120	1056118	6330.49	3.69508	0.483099	7.6487	2.03023e-14	1.37111e-12	548.571	1406.88	1312.14	362.509	9128.11	15458.7	11489.3	10937.7
ENSG00000101444.13	AHCY	protein_coding	adenosylhomocysteinase	chr20	-	34280268	34311802	3505.22	1.6573	0.475696	3.48394	0.000494091	0.00267831	1738.41	1528.76	1755.66	1727.46	9566.32	5619.71	4286.21	1819.27
ENSG00000126878.13	AIF1L	protein_coding	allograft inflammatory factor 1 like	chr9	+	131096476	131123152	4249.32	4.96234	0.706587	7.02298	2.17193e-12	9.80501e-11	151.679	425.53	192.938	286.678	10260.2	3235.73	17752.4	1689.41
ENSG00000183773.16	AIFM3	protein_coding	apoptosis inducing factor mitochondria associated 3	chr22	+	20965108	20981360	197.746	3.80733	0.713371	5.3371	9.44457e-08	1.55945e-06	20.2238	42.0277	30.4218	12.9467	553.219	543.044	334.861	45.2209
ENSG00000162433.15	AK4	protein_coding	adenylate kinase 4	chr1	+	65147549	65232145	1219.44	1.864	0.453152	4.11341	3.89855e-05	0.000304156	300.829	899.392	517.971	384.703	2053.18	1202.13	2908.5	1488.81
ENSG00000233381.4	AK4P3	protein_coding	adenylate kinase 4 pseudogene 3	chr12	-	31615023	31652095	101.018	1.64818	0.446925	3.68782	0.000226183	0.00138349	33.7064	72.4978	55.2395	34.2164	136.879	103.651	258.321	113.632
ENSG00000198074.10	AKR1B10	protein_coding	aldo-keto reductase family 1 member B10	chr7	+	134527567	134541412	211.199	5.304	1.17275	4.5227	6.10562e-06	6.07274e-05	14.3252	1.05069	16.0115	10.1724	171.099	63.0922	13.1552	1400.69
ENSG00000227471.9	AKR1B15	protein_coding	aldo-keto reductase family 1 member B15	chr7	+	134549110	134579875	104.215	5.81878	1.15765	5.02638	4.99813e-07	6.83778e-06	7.58393	0	4.00286	2.7743	542.763	30.4195	11.9593	234.221
ENSG00000187134.14	AKR1C1	protein_coding	aldo-keto reductase family 1 member C1	chr10	+	4963253	4983283	537.31	1.67078	0.471311	3.54496	0.000392677	0.00220265	220.777	333.069	206.548	267.258	731.922	714.294	327.685	1496.93
ENSG00000105221.18	AKT2	protein_coding	AKT serine/threonine kinase 2	chr19	-	40230317	40285536	3098.09	1.27861	0.43461	2.94197	0.00326128	0.0128064	1767.9	1949.03	1917.37	1599.85	4294.58	3400.22	7918.25	1937.54
ENSG00000059573.9	ALDH18A1	protein_coding	aldehyde dehydrogenase 18 family member A1	chr10	-	95605941	95656711	4393.47	1.78963	0.409655	4.36862	1.25032e-05	0.00011337	2025.75	2119.25	2593.86	1146.71	11307.7	6491.74	4721.53	4741.24
ENSG00000132746.16	ALDH3B2	protein_coding	aldehyde dehydrogenase 3 family member B2	chr11	-	67662155	67681224	27.1383	3.06655	0.78379	3.91247	9.13583e-05	0.000633474	3.37064	0	4.00286	15.721	57.0329	49.5725	52.6209	34.7853
ENSG00000118514.14	ALDH8A1	protein_coding	aldehyde dehydrogenase 8 family member A1	chr6	-	134917393	134950115	146.669	3.53386	1.12364	3.14501	0.0016608	0.00731343	34.549	23.1152	27.2195	8.3229	256.648	7.88653	15.5471	800.062
ENSG00000214160.10	ALG3	protein_coding	ALG3 alpha-1,3- mannosyltransferase	chr3	-	184242301	184249548	390.152	1.03149	0.306869	3.36135	0.000775627	0.00389363	211.507	376.148	237.77	200.674	662.532	412.353	528.601	491.632
ENSG00000151360.10	ALLC	protein_coding	allantoicase	chr2	+	3658200	3702671	47.4981	3.52447	0.654554	5.38455	7.2628e-08	1.23498e-06	11.7972	6.30415	4.80344	7.39813	33.2692	78.8653	185.369	52.1779
ENSG00000108839.12	ALOX12	protein_coding	arachidonate 12-lipoxygenase, 12S type	chr17	+	6996049	7010754	184.93	7.24532	1.17169	6.18364	6.26405e-10	1.72205e-08	1.68532	2.10138	4.00286	1.84953	751.884	265.889	450.866	1.15951
ENSG00000161905.13	ALOX15	protein_coding	arachidonate 15-lipoxygenase	chr17	-	4630919	4642294	113.21	3.36565	1.14985	2.92703	0.00342216	0.0133348	43.8183	13.659	9.60687	12.9467	3.80219	532.904	273.868	15.0736
ENSG00000178038.17	ALS2CL	protein_coding	ALS2 C-terminal like	chr3	-	46668995	46693704	1235.69	3.05228	0.462401	6.60094	4.0855e-11	1.44725e-09	211.507	251.115	335.44	265.408	3561.7	1813.9	2640.61	805.859
ENSG00000166126.11	AMN	protein_coding	amnion associated transmembrane protein	chr14	+	102922663	102933596	156.97	4.37431	0.768565	5.69153	1.25904e-08	2.57253e-07	2.52798	6.30415	38.4275	10.1724	402.082	228.709	436.515	131.025
ENSG00000101280.8	ANGPT4	protein_coding	angiopoietin 4	chr20	-	869900	916334	211.299	3.92032	1.13003	3.46922	0.000521978	0.0027953	32.8637	3.15208	40.8292	27.743	543.713	997.082	31.0942	13.9141
ENSG00000151150.22	ANK3	protein_coding	ankyrin 3	chr10	-	60026298	60733490	2739.58	2.23964	0.359453	6.2307	4.64358e-10	1.31275e-08	1436.73	529.549	1017.53	845.237	4758.44	5642.25	4167.82	3519.11
ENSG00000189045.15	ANKDD1B	protein_coding	ankyrin repeat and death domain containing 1B	chr5	+	75611182	75681773	139.879	2.99038	0.430729	6.94261	3.84918e-12	1.65127e-10	46.3462	16.8111	33.6241	27.743	151.137	233.216	236.794	373.362
ENSG00000144504.16	ANKMY1	protein_coding	ankyrin repeat and MYND domain containing 1	chr2	-	240479422	240569209	385.098	1.11578	0.437703	2.54917	0.0107981	0.0342316	203.923	203.834	293.81	270.957	288.016	961.03	343.232	515.982
ENSG00000167522.17	ANKRD11	protein_coding	ankyrin repeat domain containing 11	chr16	-	89267630	89490561	2253.8	1.05782	0.263049	4.02139	5.78563e-05	0.000428048	1171.3	1645.38	1724.43	1309.47	2393.48	4031.14	2720.74	3034.44
ENSG00000180071.21	ANKRD18A	protein_coding	ankyrin repeat domain 18A	chr9	-	38540567	38620596	279.094	3.57953	0.686395	5.21497	1.83846e-07	2.83333e-06	16.8532	11.5576	100.072	43.464	712.911	226.456	539.365	582.074
ENSG00000165887.12	ANKRD2	protein_coding	ankyrin repeat domain 2	chr10	+	97572499	97583884	21.7564	2.31323	0.686718	3.36853	0.000755707	0.00381041	5.89861	6.30415	11.208	5.5486	12.3571	22.5329	77.7355	32.4663
ENSG00000260691.8	ANKRD20A1	protein_coding	ankyrin repeat domain 20 family member A1	chr9	+	67832765	67920552	104.11	4.0327	0.713199	5.65439	1.56405e-08	3.12389e-07	10.9546	10.5069	14.4103	12.022	213.873	130.691	412.596	27.8282
ENSG00000152766.6	ANKRD22	protein_coding	ankyrin repeat domain 22	chr10	-	88819896	88851844	255.94	4.66728	0.378919	12.3173	7.30602e-35	8.32807e-32	32.8637	19.9631	14.4103	10.1724	566.527	445.025	483.156	475.399
ENSG00000163126.15	ANKRD23	protein_coding	ankyrin repeat domain 23	chr2	-	96824526	96857934	139.554	1.15175	0.42294	2.7232	0.00646536	0.0225796	97.7484	57.7881	88.8636	101.724	135.928	156.604	344.428	133.344
ENSG00000107890.17	ANKRD26	protein_coding	ankyrin repeat domain containing 26	chr10	-	26973793	27100494	1265.77	1.27821	0.394637	3.23896	0.00119968	0.00559632	830.019	612.553	814.183	699.124	1536.09	1410.56	3183.57	1040.08
ENSG00000164236.12	ANKRD33B	protein_coding	ankyrin repeat domain 33B	chr5	+	10564070	10657816	1402.6	4.59735	0.704958	6.52144	6.96338e-11	2.33456e-09	53.9302	54.636	222.559	113.746	4773.65	2789.58	2732.7	480.037
ENSG00000189127.8	ANKRD34B	protein_coding	ankyrin repeat domain 34B	chr5	-	80556755	80570280	66.6295	6.22032	0.912495	6.81683	9.30683e-12	3.75532e-10	3.37064	1.05069	1.60115	0.924767	44.6758	333.487	98.0663	49.8589
ENSG00000213337.9	ANKRD39	protein_coding	ankyrin repeat domain 39	chr2	-	96836611	96858016	221.647	1.15505	0.417307	2.76786	0.00564259	0.020199	147.465	117.678	136.097	147.963	211.972	212.936	576.438	222.626
ENSG00000139645.11	ANKRD52	protein_coding	ankyrin repeat domain 52	chr12	-	56237807	56258384	1530.8	1.46947	0.31406	4.67894	2.88364e-06	3.15953e-05	705.306	1123.19	884.633	536.365	2376.37	2777.18	2155.07	1688.25
ENSG00000168096.15	ANKS3	protein_coding	ankyrin repeat and sterile alpha motif domain containing 3	chr16	-	4696510	4734378	546.885	1.26545	0.414685	3.05159	0.0022763	0.00952948	307.571	244.811	357.055	375.455	483.829	616.276	1420.77	569.319
ENSG00000175311.7	ANKS4B	protein_coding	ankyrin repeat and sterile alpha motif domain containing 4B	chr16	+	21233699	21253850	25.6124	3.43991	1.32809	2.59012	0.00959415	0.0311164	6.74127	3.15208	6.40458	0.924767	74.1427	3.37994	0	110.153
ENSG00000163516.14	ANKZF1	protein_coding	ankyrin repeat and zinc finger peptidyl tRNA hydrolase 1	chr2	+	219229783	219236679	854.515	1.05215	0.27988	3.7593	0.000170388	0.00108332	551.099	615.706	541.988	515.095	720.515	1132.28	1516.44	1242.99
ENSG00000011426.11	ANLN	protein_coding	anillin, actin binding protein	chr7	+	36389821	36453791	975.995	2.839	0.709266	4.00273	6.26146e-05	0.000457525	168.532	544.258	155.311	89.7024	1012.33	2470.74	2889.37	477.718
ENSG00000146205.15	ANO7	protein_coding	anoctamin 7	chr2	+	241188509	241225976	151.778	3.47852	0.585149	5.94467	2.77021e-09	6.61801e-08	14.3252	26.2673	34.4246	24.9687	424.895	419.113	192.545	77.6872
ENSG00000185101.13	ANO9	protein_coding	anoctamin 9	chr11	-	417933	442011	292.035	3.42856	0.424512	8.07647	6.66682e-16	6.0279e-14	26.1224	48.3318	71.251	52.7117	331.741	822.452	508.27	475.399
ENSG00000196975.16	ANXA4	protein_coding	annexin A4	chr2	+	69644425	69827112	8156.8	3.74144	0.440805	8.48775	2.10683e-17	2.44523e-15	1588.41	788.019	943.075	1219.77	16415	13829.6	23866	6604.57
ENSG00000002726.21	AOC1	protein_coding	amine oxidase copper containing 1	chr7	+	150824627	150861504	5759.09	8.55849	1.16442	7.35002	1.98179e-13	1.10776e-11	68.2554	9.45623	20.0143	24.0439	32567.7	12521.6	272.672	589.031
ENSG00000213983.12	AP1G2	protein_coding	adaptor related protein complex 1 subunit gamma 2	chr14	-	23559565	23568070	774.778	1.00163	0.278546	3.59593	0.000323232	0.00187031	543.515	544.258	506.763	469.782	854.543	1006.1	1505.68	767.596
ENSG00000129354.12	AP1M2	protein_coding	adaptor related protein complex 1 subunit mu 2	chr19	-	10572671	10587315	594.863	4.1675	0.807759	5.15934	2.47823e-07	3.67896e-06	40.4476	3.15208	156.912	49.9374	966.707	853.998	1180.38	1507.36
ENSG00000183020.15	AP2A2	protein_coding	adaptor related protein complex 2 subunit alpha 2	chr11	+	924881	1012245	3505.21	1.58655	0.32881	4.82512	1.39917e-06	1.68327e-05	1389.54	2754.91	1533.9	1327.04	5421.93	5010.2	6487.92	4116.26
ENSG00000103723.17	AP3B2	protein_coding	adaptor related protein complex 3 subunit beta 2	chr15	-	82659281	82710112	50.4777	1.56865	0.601801	2.60658	0.00914503	0.0299581	26.9651	5.25346	29.6212	39.765	89.3515	113.791	55.0128	44.0614
ENSG00000254470.3	AP5B1	protein_coding	adaptor related protein complex 5 subunit beta 1	chr11	-	65773898	65780976	1269.47	1.67828	0.481802	3.48335	0.000495179	0.00268227	459.249	1083.26	398.685	477.18	2720.47	1154.81	2657.36	1204.73
ENSG00000248329.6	APELA	protein_coding	apelin receptor early endogenous ligand	chr4	+	164877178	164898965	163.252	5.58589	1.48132	3.7709	0.000162661	0.00104125	15.1679	0	10.4074	0.924767	15.2088	1083.83	176.998	3.47853
ENSG00000179750.16	APOBEC3B	protein_coding	apolipoprotein B mRNA editing enzyme catalytic subunit 3B	chr22	+	38982347	38992804	69.9787	2.48173	0.416006	5.9656	2.43734e-09	5.89338e-08	18.5385	33.6221	16.812	16.6458	180.604	102.525	106.438	84.6442
ENSG00000100342.22	APOL1	protein_coding	apolipoprotein L1	chr22	+	36253071	36267530	4212.75	2.41916	0.515313	4.69455	2.67199e-06	2.95294e-05	1317.92	1343.84	1836.51	810.096	3648.2	4680.09	5256.11	14809.3
ENSG00000165269.13	AQP7	protein_coding	aquaporin 7	chr9	-	33383179	33402682	38.4239	1.96149	0.814912	2.40699	0.0160845	0.0471889	10.1119	21.0138	8.8063	23.1192	134.978	74.3587	7.17558	27.8282
ENSG00000066777.9	ARFGEF1	protein_coding	ADP ribosylation factor guanine nucleotide exchange factor 1	chr8	-	67173511	67343781	4525.06	1.30869	0.255335	5.12538	2.96931e-07	4.32944e-06	2661.12	2940.89	2565.04	2244.41	8187.07	7457.27	4802.86	5341.86
ENSG00000112379.9	ARFGEF3	protein_coding	ARFGEF family member 3	chr6	+	138161939	138344663	1034.11	3.87323	0.759986	5.09645	3.46079e-07	4.94441e-06	101.119	16.8111	289.007	121.144	2409.64	567.83	1921.86	2845.44
ENSG00000285077.4	ARHGAP11B	protein_coding	Rho GTPase activating protein 11B	chr15	+	30624494	30649529	111.284	1.60473	0.572725	2.80192	0.00507999	0.018511	59.8288	102.968	39.2281	18.4953	83.6482	196.037	243.97	146.098
ENSG00000137962.13	ARHGAP29	protein_coding	Rho GTPase activating protein 29	chr1	-	94148988	94275068	5161.84	1.23972	0.420721	2.94665	0.00321238	0.0126361	4835.18	3203.56	2055.87	2189.85	4941.9	11776.8	6153.06	6138.45
ENSG00000147799.12	ARHGAP39	protein_coding	Rho GTPase activating protein 39	chr8	-	144529179	144685846	268.268	2.452	0.478594	5.12334	3.00173e-07	4.36275e-06	50.5595	71.4471	134.496	74.9061	609.301	225.329	657.762	322.344
ENSG00000124143.11	ARHGAP40	protein_coding	Rho GTPase activating protein 40	chr20	+	38601809	38651035	231.694	8.05538	0.947326	8.50328	1.84312e-17	2.15483e-15	4.21329	0	1.60115	0.924767	278.511	1155.94	290.611	121.749
ENSG00000006740.18	ARHGAP44	protein_coding	Rho GTPase activating protein 44	chr17	+	12789498	12991643	404.377	1.31712	0.321816	4.09278	4.26231e-05	0.000328679	168.532	238.507	244.175	275.581	727.169	642.189	597.965	340.896
ENSG00000241484.10	ARHGAP8	protein_coding	Rho GTPase activating protein 8	chr22	+	44752558	44862788	899.356	5.17685	0.618928	8.36421	6.05166e-17	6.61475e-15	21.9091	30.4701	112.08	28.6678	2531.31	1070.31	2412.19	987.902
ENSG00000130762.15	ARHGEF16	protein_coding	Rho guanine nucleotide exchange factor 16	chr1	+	3454665	3481113	424.136	3.16802	0.273975	11.5632	6.33066e-31	4.14072e-28	88.4792	70.3964	88.063	92.4767	892.565	546.424	668.525	946.16
ENSG00000213214.6	ARHGEF35	protein_coding	Rho guanine nucleotide exchange factor 35	chr7	-	144186083	144195879	343.92	2.40877	0.379461	6.34788	2.18295e-10	6.62294e-09	105.332	93.5116	155.311	81.3795	480.027	344.754	834.759	656.283
ENSG00000236699.9	ARHGEF38	protein_coding	Rho guanine nucleotide exchange factor 38	chr4	+	105552620	105708093	195.001	4.05642	1.11051	3.65276	0.000259438	0.00154958	48.0316	1.05069	3.20229	36.0659	71.2911	79.9919	332.469	987.902
ENSG00000137135.18	ARHGEF39	protein_coding	Rho guanine nucleotide exchange factor 39	chr9	-	35658875	35675866	56.1282	3.75882	0.4835	7.77419	7.59319e-15	5.55853e-13	9.26925	12.6083	5.60401	3.69907	73.1922	147.591	112.417	84.6442
ENSG00000050327.15	ARHGEF5	protein_coding	Rho guanine nucleotide exchange factor 5	chr7	+	144355288	144380632	1207.81	2.67357	0.407746	6.55694	5.49242e-11	1.89311e-09	334.536	316.258	406.691	251.537	1842.16	912.584	2912.09	2686.58
ENSG00000117713.21	ARID1A	protein_coding	AT-rich interaction domain 1A	chr1	+	26693236	26782104	2703.48	1.34891	0.319854	4.21727	2.47281e-05	0.000203993	1275.79	1799.84	1660.39	1361.26	3559.8	2457.22	3762.4	5751.17
ENSG00000116017.11	ARID3A	protein_coding	AT-rich interaction domain 3A	chr19	+	925781	975939	1409.1	3.37169	0.558667	6.03524	1.58731e-09	4.00809e-08	232.574	491.724	147.305	122.069	3253.73	2530.45	3450.26	1044.72
ENSG00000179361.18	ARID3B	protein_coding	AT-rich interaction domain 3B	chr15	+	74541206	74598131	174.921	1.5315	0.497318	3.07952	0.00207338	0.00881289	59.8288	169.161	67.2481	63.8089	129.275	286.168	382.698	241.178
ENSG00000268223.7	ARL14EPL	protein_coding	ADP ribosylation factor like GTPase 14 effector protein like	chr5	+	116032324	116060118	13.2225	3.2903	1.29012	2.55038	0.0107604	0.0341325	0.842659	8.40554	0.800573	0	52.2801	12.3931	29.8983	1.15951
ENSG00000185829.19	ARL17A	protein_coding	ADP ribosylation factor like GTPase 17A	chr17	-	46499780	46579695	593.721	1.37072	0.334127	4.10239	4.08903e-05	0.000317387	385.095	216.443	326.634	395.8	648.274	660.215	1219.85	897.461
ENSG00000228696.11	ARL17B	protein_coding	ADP ribosylation factor like GTPase 17B	chr17	-	46274784	46361766	536.099	1.6258	0.344113	4.7246	2.3057e-06	2.59489e-05	304.2	177.567	247.377	319.969	582.686	633.175	1195.93	827.89
ENSG00000125449.7	ARMC7	protein_coding	armadillo repeat containing 7	chr17	+	75109952	75130272	137.909	1.5066	0.401375	3.75358	0.000174324	0.00110636	74.9966	105.069	46.4332	61.0346	135.928	163.364	205.7	310.749
ENSG00000184867.14	ARMCX2	protein_coding	armadillo repeat containing X-linked 2	chrX	-	101655281	101659850	3035.37	1.76763	0.565225	3.1273	0.00176418	0.00769085	1740.09	822.692	1719.63	1229.94	3653.91	5543.1	8359.55	1214.01
ENSG00000120029.13	ARMH3	protein_coding	armadillo like helical domain containing 3	chr10	-	101845599	102056193	928.367	1.4383	0.451573	3.18508	0.00144714	0.00654736	540.987	532.701	461.13	467.007	1275.64	767.246	2625.07	757.16
ENSG00000197070.14	ARRDC1	protein_coding	arrestin domain containing 1	chr9	+	137605685	137615360	377.313	1.48978	0.558037	2.66968	0.0075923	0.0257326	164.318	268.977	175.325	184.029	384.972	340.247	1264.1	236.54
ENSG00000006756.16	ARSD	protein_coding	arylsulfatase D	chrX	-	2903972	2929349	2694.94	1.28795	0.206778	6.22865	4.7046e-10	1.32882e-08	1903.57	1315.47	1609.95	1434.31	3806.95	3623.3	3383.29	4482.67
ENSG00000157399.17	ARSL	protein_coding	arylsulfatase L	chrX	-	2934045	2968475	1038.01	3.58552	0.82516	4.34524	1.39122e-05	0.000124067	228.361	85.1061	194.539	130.392	3824.05	371.793	3218.25	251.614
ENSG00000117407.17	ARTN	protein_coding	artemin	chr1	+	43933320	43937240	29.898	1.86479	0.58666	3.17865	0.00147962	0.00665848	6.74127	22.0645	5.60401	17.5706	44.6758	76.612	32.2901	33.6258
ENSG00000099889.14	ARVCF	protein_coding	ARVCF delta catenin family member	chr22	-	19969896	20016823	289.515	1.3581	0.429474	3.16225	0.00156554	0.00695705	205.609	125.032	154.511	164.608	363.109	653.455	472.392	177.405
ENSG00000151693.11	ASAP2	protein_coding	ArfGAP with SH3 domain, ankyrin repeat and PH domain 2	chr2	+	9206765	9405683	1763.45	1.26725	0.529932	2.39134	0.0167871	0.0487484	526.662	2192.79	789.365	632.54	3476.15	1659.55	2931.23	1899.28
ENSG00000183734.5	ASCL2	protein_coding	achaete-scute family bHLH transcription factor 2	chr11	-	2268498	2270588	83.1165	4.34505	0.772424	5.62522	1.85274e-08	3.63231e-07	8.42659	18.9125	2.40172	1.84953	307.978	156.604	96.8704	71.8896
ENSG00000105011.9	ASF1B	protein_coding	anti-silencing function 1B histone chaperone	chr19	-	14119512	14136613	203.234	3.50343	0.761015	4.60363	4.15197e-06	4.35915e-05	18.5385	78.8019	20.0143	14.7963	220.527	450.659	737.889	84.6442
ENSG00000101440.10	ASIP	protein_coding	agouti signaling protein	chr20	+	34194569	34269344	33.8365	2.85086	1.16096	2.45561	0.0140646	0.0423689	7.58393	7.35484	8.8063	9.24767	195.813	36.0527	1.19593	4.63804
ENSG00000126522.17	ASL	protein_coding	argininosuccinate lyase	chr7	+	66075800	66094697	958.268	1.8063	0.544092	3.31985	0.000900663	0.00441224	316.84	656.683	387.477	344.013	3220.46	681.621	1058.4	1000.66
ENSG00000166183.16	ASPG	protein_coding	asparaginase	chr14	+	104085686	104115582	154.411	1.82968	0.627102	2.91767	0.00352656	0.0136665	58.9861	58.8388	28.8206	124.844	511.395	105.905	145.904	200.595
ENSG00000128203.7	ASPHD2	protein_coding	aspartate beta-hydroxylase domain containing 2	chr22	+	26429260	26445015	195.261	2.91327	0.8813	3.30565	0.00094757	0.00459608	53.0875	63.0415	39.2281	27.743	297.522	34.926	973.487	73.0491
ENSG00000066279.19	ASPM	protein_coding	assembly factor for spindle microtubules	chr1	-	197084121	197146694	764.375	2.59281	0.575694	4.5038	6.67475e-06	6.57728e-05	222.462	406.618	158.513	82.3042	1372.59	2065.14	1284.43	522.939
ENSG00000130707.18	ASS1	protein_coding	argininosuccinate synthase 1	chr9	+	130444961	130501274	3602.61	1.90001	0.567032	3.3508	0.000805774	0.00401905	1436.73	871.024	2515.4	1266.93	5884.84	6610.04	8786.5	1449.39
ENSG00000148219.18	ASTN2	protein_coding	astrotactin 2	chr9	-	116423112	117415070	456.56	1.48	0.572308	2.58602	0.00970918	0.0313891	412.06	73.5484	335.44	142.414	940.092	442.772	474.784	831.369
ENSG00000176208.9	ATAD5	protein_coding	ATPase family AAA domain containing 5	chr17	+	30831966	30895869	266.506	1.89982	0.371674	5.11153	3.19563e-07	4.61307e-06	107.018	160.756	100.072	83.229	505.692	474.318	477.176	223.785
ENSG00000137343.18	ATAT1	protein_coding	alpha tubulin acetyltransferase 1	chr6	+	30626842	30646823	188.893	1.14617	0.274231	4.17958	2.92049e-05	0.000235684	110.388	101.917	147.305	110.047	186.307	316.588	247.558	291.037
ENSG00000166669.14	ATF7IP2	protein_coding	activating transcription factor 7 interacting protein 2	chr16	+	10326434	10483638	733.842	1.35181	0.485389	2.785	0.00535275	0.019324	352.231	578.931	355.454	366.208	993.323	384.187	1890.77	949.639
ENSG00000057663.16	ATG5	protein_coding	autophagy related 5	chr6	-	106045423	106325791	1556.58	1.01096	0.381531	2.64975	0.00805503	0.0270453	1115.68	939.319	937.471	1137.46	2453.36	1250.58	1308.35	3310.4
ENSG00000181652.20	ATG9B	protein_coding	autophagy related 9B	chr7	-	151012209	151024499	21.1902	2.66287	0.574982	4.63122	3.63519e-06	3.89316e-05	1.68532	6.30415	10.4074	4.62383	30.4175	30.4195	33.4861	52.1779
ENSG00000138363.15	ATIC	protein_coding	5-aminoimidazole-4-carboxamide ribonucleotide formyltransferase/IMP cyclohydrolase	chr2	+	215311956	215349773	810.308	2.61622	0.232692	11.2433	2.49906e-29	1.3519e-26	259.539	184.922	233.767	230.267	1654.9	1160.45	1185.17	1573.45
ENSG00000111676.15	ATN1	protein_coding	atrophin 1	chr12	+	6924463	6942321	1346.39	1.17357	0.271494	4.32265	1.54169e-05	0.000135629	589.861	805.881	1017.53	895.174	2072.19	2214.99	1775.96	1399.53
ENSG00000068650.19	ATP11A	protein_coding	ATPase phospholipid transporting 11A	chr13	+	112690038	112887168	8446.33	3.78103	0.440319	8.58701	8.92588e-18	1.09572e-15	766.82	1687.41	1399.4	728.716	18914	7443.76	17034.8	19595.7
ENSG00000105726.17	ATP13A1	protein_coding	ATPase 13A1	chr19	-	19645198	19663676	1384.89	1.78355	0.315753	5.64855	1.61803e-08	3.21817e-07	479.473	824.793	735.726	454.06	2234.74	1479.29	2473.18	2397.87
ENSG00000159363.19	ATP13A2	protein_coding	ATPase cation transporting 13A2	chr1	-	16985958	17011928	698.229	1.12778	0.430894	2.61731	0.0088625	0.0292125	314.312	831.097	354.654	254.311	1214.8	803.299	910.103	903.258
ENSG00000127249.15	ATP13A4	protein_coding	ATPase 13A4	chr3	-	193398967	193593111	211.7	4.28172	0.805893	5.31302	1.07826e-07	1.75855e-06	10.1119	9.45623	28.02	35.1411	874.504	49.5725	468.805	217.988
ENSG00000187527.12	ATP13A5	protein_coding	ATPase 13A5	chr3	-	193274789	193378820	4.38517	4.16009	1.71017	2.43256	0.0149926	0.0445813	0	1.05069	0	0.924767	10.456	0	20.3308	2.31902
ENSG00000143153.14	ATP1B1	protein_coding	ATPase Na+/K+ transporting subunit beta 1	chr1	+	169105697	169310992	3947.77	1.41917	0.557344	2.54631	0.0108869	0.034465	2584.43	1258.73	2427.34	2324.86	10952.2	2872.95	2106.03	7055.62
ENSG00000166896.9	ATP23	protein_coding	ATP23 metallopeptidase and ATP synthase assembly factor homolog	chr12	+	57906039	57959148	74.4667	1.05288	0.333777	3.15444	0.00160806	0.00711557	56.4581	35.7235	55.2395	46.2383	144.483	79.9919	82.5192	95.0798
ENSG00000157087.20	ATP2B2	protein_coding	ATPase plasma membrane Ca2+ transporting 2	chr3	-	10324023	10708007	1024.09	6.30919	1.03331	6.1058	1.02285e-09	2.68915e-08	7.58393	2.10138	86.4619	5.5486	2441.96	1942.34	374.326	3332.43
ENSG00000130770.18	ATP5IF1	protein_coding	ATP synthase inhibitory factor subunit 1	chr1	+	28236109	28246906	927.091	1.07238	0.292171	3.67041	0.000242165	0.00146441	546.043	564.222	589.222	690.801	1405.86	1038.77	1737.69	844.123
ENSG00000071553.18	ATP6AP1	protein_coding	ATPase H+ transporting accessory protein 1	chrX	+	154428633	154436516	2864.8	1.25325	0.343004	3.65374	0.000258449	0.00154445	1482.24	2581.55	1397.8	1312.24	5618.69	3125.32	4130.74	3269.82
ENSG00000033627.18	ATP6V0A1	protein_coding	ATPase H+ transporting V0 subunit a1	chr17	+	42458844	42522582	2055.9	1.03354	0.411928	2.50903	0.0121064	0.0375328	1087.03	1581.29	1308.94	1420.44	1786.08	2012.19	5166.42	2084.8
ENSG00000116039.13	ATP6V1B1	protein_coding	ATPase H+ transporting V1 subunit B1	chr2	+	70935900	70965431	147.75	3.42974	0.525573	6.52571	6.76795e-11	2.28102e-09	20.2238	33.6221	26.4189	20.3449	539.911	119.425	190.153	231.902
ENSG00000143882.12	ATP6V1C2	protein_coding	ATPase H+ transporting V1 subunit C2	chr2	+	10721100	10785110	303.141	5.97128	0.808559	7.38508	1.5236e-13	8.73047e-12	4.21329	11.5576	17.6126	4.62383	1627.34	298.561	181.781	279.442
ENSG00000123191.16	ATP7B	protein_coding	ATPase copper transporting beta	chr13	-	51930436	52012125	847.133	2.55257	0.394373	6.47247	9.64155e-11	3.14325e-09	314.312	206.986	236.97	228.417	1193.89	954.27	1072.75	2569.47
ENSG00000054793.14	ATP9A	protein_coding	ATPase phospholipid transporting 9A (putative)	chr20	-	51596514	51768390	2984	1.1266	0.326841	3.44695	0.000566961	0.00300095	2192.6	1221.95	2072.68	2011.37	5707.09	4264.36	3627.26	2774.71
ENSG00000150756.14	ATPSCKMT	protein_coding	ATP synthase c subunit lysine N-methyltransferase	chr5	-	10225507	10249897	452.429	1.4483	0.212288	6.82235	8.95631e-12	3.62305e-10	257.011	232.203	260.186	221.019	688.197	779.64	673.309	507.865
ENSG00000204842.18	ATXN2	protein_coding	ataxin 2	chr12	-	111443485	111599676	2150.17	1.59773	0.168947	9.45699	3.16949e-21	6.36231e-19	1040.68	1016.02	1124.8	1090.3	3692.88	3146.72	3394.05	2695.86
ENSG00000168488.19	ATXN2L	protein_coding	ataxin 2 like	chr16	+	28822999	28837237	1320.21	1.40687	0.314675	4.47088	7.78978e-06	7.53642e-05	446.609	981.346	841.402	623.293	1530.38	2257.8	1979.26	1901.6
ENSG00000127423.11	AUNIP	protein_coding	aurora kinase A and ninein interacting protein	chr1	-	25831913	25859458	63.4491	4.22311	0.538818	7.83773	4.58753e-15	3.50998e-13	5.05595	6.30415	8.8063	5.5486	138.78	134.071	162.647	46.3804
ENSG00000178999.13	AURKB	protein_coding	aurora kinase B	chr17	-	8204733	8210600	86.5125	3.69923	0.800664	4.6202	3.83366e-06	4.07049e-05	5.05595	33.6221	4.80344	6.47337	111.214	325.601	155.471	49.8589
ENSG00000147160.9	AWAT2	protein_coding	acyl-CoA wax alcohol acyltransferase 2	chrX	-	70040542	70049938	3.46662	5.39492	2.1653	2.49153	0.0127193	0.0390535	0	0	0	0	21.8626	0	2.39186	3.47853
ENSG00000160862.13	AZGP1	protein_coding	alpha-2-glycoprotein 1, zinc-binding	chr7	-	99966720	99976042	380.157	10.211	1.34163	7.61089	2.72209e-14	1.80251e-12	0	0	2.40172	0	651.125	984.689	1371.73	31.3068
ENSG00000179913.11	B3GNT3	protein_coding	UDP-GlcNAc:betaGal beta-1,3-N-acetylglucosaminyltransferase 3	chr19	+	17794828	17813576	204.643	3.19329	0.54817	5.82537	5.69845e-09	1.27544e-07	72.4687	31.5208	30.4218	26.8182	729.07	246.736	202.112	297.994
ENSG00000176383.9	B3GNT4	protein_coding	UDP-GlcNAc:betaGal beta-1,3-N-acetylglucosaminyltransferase 4	chr12	+	122203681	122208952	17.47	2.45782	0.875861	2.80617	0.00501336	0.0182996	3.37064	3.15208	12.0086	2.7743	5.70329	43.9392	13.1552	55.6565
ENSG00000167080.9	B4GALNT2	protein_coding	beta-1,4-N-acetyl-galactosaminyltransferase 2	chr17	+	49132460	49176840	815.453	9.80403	1.13508	8.63728	5.7567e-18	7.23373e-16	1.68532	3.15208	1.60115	0.924767	5367.74	259.129	763.004	126.387
ENSG00000139044.12	B4GALNT3	protein_coding	beta-1,4-N-acetyl-galactosaminyltransferase 3	chr12	+	459939	563509	1330.65	5.59444	0.446206	12.5378	4.63674e-36	6.72686e-33	53.9302	39.9263	61.6441	60.1098	2576.94	4157.33	2663.34	1031.96
ENSG00000086062.13	B4GALT1	protein_coding	beta-1,4-galactosyltransferase 1	chr9	-	33104082	33167356	9158.42	2.20634	0.541591	4.07381	4.62498e-05	0.000352641	1858.06	3377.97	5764.93	2047.43	27896.7	10616.4	14426.5	7279.4
ENSG00000175866.16	BAIAP2	protein_coding	BAR/IMD domain containing adaptor protein 2	chr17	+	81035122	81117434	785.145	1.66527	0.496432	3.35448	0.000795144	0.00397099	154.207	344.627	640.458	366.208	1321.26	1222.41	1634.84	597.148
ENSG00000006453.14	BAIAP2L1	protein_coding	BAR/IMD domain containing adaptor protein 2 like 1	chr7	-	98291650	98401090	633.79	3.13337	0.46607	6.72295	1.78081e-11	6.79069e-10	91.8498	110.323	208.95	107.273	1146.36	760.487	1987.64	657.442
ENSG00000128298.18	BAIAP2L2	protein_coding	BAR/IMD domain containing adaptor protein 2 like 2	chr22	-	38084652	38111015	217.369	3.47138	0.99885	3.47538	0.000510128	0.00274473	45.5036	69.3457	20.8149	8.3229	1036.1	416.859	17.939	124.068
ENSG00000007516.14	BAIAP3	protein_coding	BAI1 associated protein 3	chr16	+	1333638	1349441	182.159	2.5719	0.899817	2.85825	0.00425979	0.0159896	4.21329	15.7604	82.459	107.273	174.901	675.988	118.397	278.282
ENSG00000168062.10	BATF2	protein_coding	basic leucine zipper ATF-like transcription factor 2	chr11	-	64987945	64997018	115.043	2.08438	0.705475	2.95458	0.00313094	0.0123753	48.8742	68.295	27.2195	31.4421	293.719	30.4195	96.8704	323.503
ENSG00000076108.12	BAZ2A	protein_coding	bromodomain adjacent to zinc finger domain 2A	chr12	-	56595596	56636816	2262.71	1.21592	0.235473	5.16372	2.42095e-07	3.60736e-06	1126.63	1775.67	1296.93	1249.36	3738.51	3313.47	2878.6	2722.53
ENSG00000105327.18	BBC3	protein_coding	BCL2 binding component 3	chr19	-	47220822	47232766	134.212	1.34266	0.435843	3.08062	0.00206572	0.00878852	86.7939	89.3088	47.2338	80.4547	171.099	212.936	296.591	89.2823
ENSG00000187244.12	BCAM	protein_coding	basal cell adhesion molecule (Lutheran blood group)	chr19	+	44809071	44821421	9448.85	4.5016	0.665903	6.76015	1.37852e-11	5.39192e-10	337.064	801.678	1386.59	670.456	19028.1	38142.6	10584	4640.36
ENSG00000064787.14	BCAS1	protein_coding	brain enriched myelin associated protein 1	chr20	-	53936777	54070594	223.328	4.59619	1.05067	4.37455	1.21684e-05	0.000110712	20.2238	14.7097	18.4132	17.5706	1397.31	7.88653	144.708	165.81
ENSG00000124243.19	BCAS4	protein_coding	breast carcinoma amplified sequence 4	chr20	+	50794894	50877177	88.8355	1.58137	0.487625	3.24301	0.00118274	0.00552783	50.5595	29.4194	41.6298	56.4108	203.417	184.77	60.9924	83.4847
ENSG00000105552.15	BCAT2	protein_coding	branched chain amino acid transaminase 2	chr19	-	48795062	48811029	506.373	1.30533	0.515243	2.53343	0.0112952	0.0354482	299.987	193.327	342.645	331.067	1518.98	342.501	564.479	458.006
ENSG00000110987.9	BCL7A	protein_coding	BAF chromatin remodeling complex subunit BCL7A	chr12	+	122019422	122062044	520.936	2.18666	0.442697	4.93941	7.83582e-07	1.01335e-05	223.305	111.373	163.317	252.461	1265.18	1075.95	643.411	432.497
ENSG00000116128.12	BCL9	protein_coding	BCL9 transcription coactivator	chr1	+	147541501	147626216	1043.22	1.83927	0.42017	4.37743	1.20088e-05	0.000109541	607.557	267.926	590.022	356.96	2220.48	1090.59	1077.53	2134.66
ENSG00000186174.13	BCL9L	protein_coding	BCL9 like	chr11	-	118893875	118925926	1352.41	1.42084	0.403268	3.52331	0.000426199	0.00235836	482.844	752.296	1111.2	595.55	1832.66	1981.77	2932.42	1130.52
ENSG00000135697.10	BCO1	protein_coding	beta-carotene oxygenase 1	chr16	+	81238689	81291142	311.267	4.83255	0.762867	6.33473	2.37764e-10	7.17271e-09	29.4931	0	29.6212	24.9687	491.433	860.758	528.601	525.258
ENSG00000085185.16	BCORL1	protein_coding	BCL6 corepressor like 1	chrX	+	129981107	130058071	385.317	2.3298	0.434478	5.36231	8.21663e-08	1.37592e-06	86.7939	135.539	151.308	137.79	513.296	874.278	902.927	280.601
ENSG00000186716.21	BCR	protein_coding	BCR activator of RhoGEF and GTPase	chr22	+	23179704	23318037	1325.12	1.20981	0.28839	4.19505	2.72816e-05	0.00022166	641.263	820.59	931.867	806.397	2727.12	1545.76	1548.73	1579.25
ENSG00000161267.12	BDH1	protein_coding	3-hydroxybutyrate dehydrogenase 1	chr3	-	197509783	197573323	440.38	2.9772	0.428354	6.95033	3.64439e-12	1.57826e-10	88.4792	53.5853	104.875	149.812	1105.49	481.078	948.373	591.35
ENSG00000168398.7	BDKRB2	protein_coding	bradykinin receptor B2	chr14	+	96204679	96244166	964.284	2.03103	0.784855	2.58777	0.00965987	0.031266	174.43	515.89	390.68	435.565	1424.87	309.828	4075.73	387.276
ENSG00000178409.14	BEND3	protein_coding	BEN domain containing 3	chr6	-	107065182	107115515	207.653	1.76889	0.388237	4.55621	5.20837e-06	5.30427e-05	59.8288	149.198	75.2538	93.4014	461.966	260.255	308.55	252.773
ENSG00000135127.12	BICDL1	protein_coding	BICD family like cargo adaptor 1	chr12	+	119989236	120094494	1195.58	5.05654	0.523787	9.65381	4.73618e-22	1.00777e-19	56.4581	68.295	84.8607	69.3575	2872.56	744.713	4134.33	1534.03
ENSG00000162069.16	BICDL2	protein_coding	BICD family like cargo adaptor 2	chr16	-	3027682	3036944	239.905	4.52312	0.735461	6.15005	7.74577e-10	2.08275e-08	12.6399	5.25346	43.2309	18.4953	394.477	100.272	603.945	740.927
ENSG00000063169.12	BICRA	protein_coding	BRD4 interacting chromatin remodeling complex associated protein	chr19	+	47608196	47703277	153.55	1.87939	0.324949	5.78363	7.31043e-09	1.5851e-07	53.0875	74.5991	77.6556	57.3355	299.423	208.43	300.179	157.693
ENSG00000197299.13	BLM	protein_coding	BLM RecQ like helicase	chr15	+	90717346	90816166	146.599	1.20458	0.50214	2.3989	0.0164446	0.048017	71.626	171.263	56.0401	56.4108	143.533	325.601	205.7	142.62
ENSG00000095585.18	BLNK	protein_coding	B cell linker	chr10	-	96189171	96271587	1103.28	3.71339	0.499292	7.43732	1.02752e-13	6.08447e-12	191.284	274.231	57.6412	102.649	2143.49	1767.71	2749.44	1539.83
ENSG00000189114.8	BLOC1S3	protein_coding	biogenesis of lysosomal organelles complex 1 subunit 3	chr19	+	45178784	45216933	134.179	1.06132	0.341712	3.1059	0.001897	0.00817534	100.276	117.678	65.647	64.7337	249.044	162.237	176.998	136.822
ENSG00000125845.7	BMP2	protein_coding	bone morphogenetic protein 2	chr20	+	6767686	6780246	799.446	3.17902	0.848015	3.74878	0.000177698	0.00112532	79.2099	279.484	148.907	128.543	2719.52	122.804	2505.47	411.626
ENSG00000101144.13	BMP7	protein_coding	bone morphogenetic protein 7	chr20	-	57168753	57266641	280.142	4.71124	1.12036	4.20512	2.60947e-05	0.000213555	32.8637	13.659	25.6183	10.1724	312.73	1753.06	84.9111	8.11657
ENSG00000163141.20	BNIPL	protein_coding	BCL2 interacting protein like	chr1	+	151036321	151047720	79.3416	4.92732	0.96495	5.10629	3.2854e-07	4.71493e-06	9.26925	4.20277	4.80344	1.84953	357.406	25.9129	17.939	213.35
ENSG00000183336.9	BOLA2	protein_coding	bolA family member 2	chr16	-	29453590	29454351	222.943	1.39819	0.443243	3.15445	0.00160803	0.00711557	74.154	208.037	119.285	89.7024	463.867	265.889	198.524	364.086
ENSG00000261740.7	BOLA2-SMG1P6	protein_coding	BOLA2-SMG1P6 readthrough	chr16	-	29443230	29454651	557.401	1.19563	0.280832	4.25744	2.06784e-05	0.000174555	251.955	462.305	371.466	270.032	804.164	783.019	635.039	881.228
ENSG00000169627.9	BOLA2B	protein_coding	bolA family member 2B	chr16	-	30192932	30194306	242.094	1.51997	0.407389	3.73101	0.000190711	0.00119422	83.4232	216.443	113.681	87.8528	413.488	354.894	236.794	430.178
ENSG00000136122.18	BORA	protein_coding	BORA aurora kinase A activator	chr13	+	72727749	72756198	122.07	1.23482	0.361083	3.41978	0.000626729	0.00326159	75.8393	101.917	57.6412	56.4108	239.538	172.377	163.842	108.994
ENSG00000254901.8	BORCS8	protein_coding	BLOC-1 related complex subunit 8	chr19	-	19176903	19192591	256.71	1.07529	0.247754	4.34014	1.4239e-05	0.000126486	133.14	222.747	156.912	148.887	357.406	324.474	397.049	313.068
ENSG00000172331.12	BPGM	protein_coding	bisphosphoglycerate mutase	chr7	+	134646811	134679816	592.676	1.77379	0.546421	3.24619	0.0011696	0.00547686	276.392	280.535	280.2	235.816	1639.7	586.983	1197.13	244.657
ENSG00000012048.24	BRCA1	protein_coding	BRCA1 DNA repair associated	chr17	-	43044295	43170245	421.505	1.9658	0.324059	6.06616	1.31004e-09	3.3994e-08	139.039	214.341	164.117	170.157	587.439	908.077	773.767	415.105
ENSG00000141867.19	BRD4	protein_coding	bromodomain containing 4	chr19	-	15235519	15332545	1788.54	1.15035	0.316837	3.63074	0.000282608	0.00167006	706.148	1442.6	1310.54	984.877	1846.91	2867.32	2910.89	2239.01
ENSG00000184992.13	BRI3BP	protein_coding	BRI3 binding protein	chr12	+	124993645	125031231	750.443	1.52226	0.427759	3.55868	0.00037273	0.00210855	388.466	448.646	425.905	287.602	1919.16	926.104	514.25	1093.42
ENSG00000136492.10	BRIP1	protein_coding	BRCA1 interacting helicase 1	chr17	-	61679139	61863559	290.529	2.17713	0.422478	5.15324	2.56028e-07	3.78317e-06	117.13	128.184	101.673	73.9813	439.153	741.334	508.27	214.509
ENSG00000165288.11	BRWD3	protein_coding	bromodomain and WD repeat domain containing 3	chrX	-	80669503	80809877	1749.43	1.06824	0.26553	4.02305	5.74487e-05	0.000425328	1107.25	1374.31	927.864	1110.64	3233.76	2114.72	2290.21	1836.66
ENSG00000164061.5	BSN	protein_coding	bassoon presynaptic cytomatrix protein	chr3	+	49554477	49671549	125.553	2.15767	0.604179	3.57124	0.000355297	0.002025	29.4931	33.6221	62.4447	58.2603	270.906	259.129	251.145	39.4233
ENSG00000119411.11	BSPRY	protein_coding	B-box and SPRY domain containing	chr9	+	113349541	113371233	97.6343	3.84121	0.653873	5.87455	4.2399e-09	9.7356e-08	16.8532	1.05069	16.0115	16.6458	78.8955	224.203	175.802	251.614
ENSG00000138152.10	BTBD16	protein_coding	BTB domain containing 16	chr10	+	122271296	122338159	10.1558	3.04665	1.20352	2.53146	0.0113588	0.0356025	1.68532	2.10138	4.00286	0.924767	11.4066	11.2665	0	49.8589
ENSG00000132640.15	BTBD3	protein_coding	BTB domain containing 3	chr20	+	11890723	11926609	4023.65	2.03389	0.6993	2.90846	0.00363209	0.0140057	1578.3	2088.78	1082.37	1568.4	3786.98	17003.4	1333.46	3747.54
ENSG00000174808.12	BTC	protein_coding	betacellulin	chr4	-	74744759	74794523	96.09	2.49238	0.526849	4.73073	2.23714e-06	2.52574e-05	29.4931	14.7097	33.6241	37.9154	164.445	72.1054	119.593	296.835
ENSG00000169679.15	BUB1	protein_coding	BUB1 mitotic checkpoint serine/threonine kinase	chr2	-	110637528	110678063	315.538	2.14805	0.565001	3.80185	0.000143621	0.00093144	84.2659	217.493	104.074	59.1851	319.384	742.46	770.179	227.264
ENSG00000156970.13	BUB1B	protein_coding	BUB1 mitotic checkpoint serine/threonine kinase B	chr15	+	40161023	40221123	179.398	2.29948	0.502618	4.57499	4.76233e-06	4.91271e-05	42.9756	125.032	41.6298	33.2916	219.577	365.034	382.698	224.945
ENSG00000259288.7	BUB1B-PAK6	protein_coding	BUB1B-PAK6 readthrough	chr15	+	40218500	40264890	17.8416	3.16586	0.546292	5.79518	6.82491e-09	1.50228e-07	5.89861	4.20277	2.40172	1.84953	38.9725	28.1662	31.0942	30.1473
ENSG00000071462.12	BUD23	protein_coding	BUD23 rRNA methyltransferase and ribosome maturation factor	chr7	+	73683025	73705161	798.287	1.29268	0.244001	5.29784	1.17182e-07	1.88798e-06	431.441	429.733	490.751	499.374	1422.97	1039.89	1259.31	812.816
ENSG00000203942.5	C10orf62	protein_coding	chromosome 10 open reading frame 62	chr10	+	97589721	97590934	8.05269	6.60512	1.33259	4.9566	7.17384e-07	9.36629e-06	0	0	0	0	20.9121	7.88653	27.5064	8.11657
ENSG00000120055.7	C10orf95	protein_coding	chromosome 10 open reading frame 95	chr10	-	102449837	102451543	32.6888	3.26112	1.21009	2.69493	0.00704026	0.0242164	0	0	14.4103	10.1724	113.115	19.153	86.107	18.5522
ENSG00000188373.5	C10orf99	protein_coding	chromosome 10 open reading frame 99	chr10	+	84173801	84185294	110.21	8.93072	1.32264	6.7522	1.45619e-11	5.65416e-10	0.842659	0	0	0.924767	576.032	34.926	112.417	156.534
ENSG00000149300.10	C11orf52	protein_coding	chromosome 11 open reading frame 52	chr11	+	111918032	111926871	139.567	3.46231	0.703491	4.92161	8.58361e-07	1.09849e-05	29.4931	8.40554	9.60687	45.3136	295.62	72.1054	447.278	208.712
ENSG00000173715.18	C11orf80	protein_coding	chromosome 11 open reading frame 80	chr11	+	66744451	66843516	255.615	1.84925	0.481969	3.83686	0.000124615	0.000826202	132.297	75.6498	118.485	117.445	129.275	510.371	576.438	384.957
ENSG00000185306.13	C12orf56	protein_coding	chromosome 12 open reading frame 56	chr12	-	64264762	64390758	257.444	9.18042	0.940558	9.76061	1.66152e-22	3.76105e-20	0	1.05069	2.40172	0	788.004	212.936	723.538	331.62
ENSG00000235162.9	C12orf75	protein_coding	chromosome 12 open reading frame 75	chr12	+	105235290	105396097	2101.25	3.99238	0.520959	7.66352	1.80899e-14	1.22585e-12	360.658	295.244	116.083	221.944	2916.28	3176.02	2097.66	7626.1
ENSG00000167173.19	C15orf39	protein_coding	chromosome 15 open reading frame 39	chr15	+	75195643	75212169	907.4	1.13749	0.341005	3.3357	0.000850847	0.00420965	687.61	573.678	464.332	542.838	1165.37	1185.23	1901.53	738.608
ENSG00000166455.14	C16orf46	protein_coding	chromosome 16 open reading frame 46	chr16	-	81053497	81077267	98.56	2.55216	0.475848	5.3634	8.16687e-08	1.36902e-06	28.6504	32.5715	36.8264	16.6458	99.8075	112.665	298.983	162.331
ENSG00000154102.11	C16orf74	protein_coding	chromosome 16 open reading frame 74	chr16	-	85690084	85751129	213.855	4.49476	0.729028	6.16541	7.02998e-10	1.91774e-08	23.5944	12.6083	22.416	13.8715	351.703	387.566	852.698	46.3804
ENSG00000186665.10	C17orf58	protein_coding	chromosome 17 open reading frame 58	chr17	-	67991099	67996469	256.488	1.66459	0.493114	3.37566	0.000736376	0.00372707	121.343	154.452	112.881	103.574	586.488	214.063	596.769	162.331
ENSG00000166845.15	C18orf54	protein_coding	chromosome 18 open reading frame 54	chr18	+	54357906	54385218	258.927	1.21032	0.46548	2.60015	0.00931837	0.0303887	169.374	191.226	141.701	122.994	468.62	514.878	342.036	120.589
ENSG00000188493.15	C19orf54	protein_coding	chromosome 19 open reading frame 54	chr19	-	40740856	40751553	107.727	1.67911	0.466609	3.59853	0.000320018	0.00185406	34.549	88.2581	44.8321	37.9154	189.159	109.285	251.145	106.675
ENSG00000182795.13	C1orf116	protein_coding	chromosome 1 open reading frame 116	chr1	-	207018522	207032756	328.52	4.65848	0.6652	7.00313	2.50299e-12	1.11265e-10	53.0875	3.15208	30.4218	12.9467	712.911	464.178	591.986	759.479
ENSG00000253313.6	C1orf210	protein_coding	chromosome 1 open reading frame 210	chr1	-	43281877	43285617	168.116	5.68635	0.651247	8.73147	2.51382e-18	3.35705e-16	9.26925	0	11.208	4.62383	428.697	196.037	246.362	448.73
ENSG00000239887.6	C1orf226	protein_coding	chromosome 1 open reading frame 226	chr1	+	162378841	162386812	581.213	2.66447	0.948146	2.81019	0.00495116	0.0181119	134.825	57.7881	72.8521	368.057	2275.61	555.437	41.8576	1143.28
ENSG00000203724.11	C1orf53	protein_coding	chromosome 1 open reading frame 53	chr1	+	197902630	197907367	48.6464	1.62173	0.475624	3.40969	0.000650362	0.00336046	28.6504	16.8111	23.2166	26.8182	136.879	48.4458	55.0128	53.3375
ENSG00000131094.4	C1QL1	protein_coding	complement C1q like 1	chr17	-	44959693	44968303	41.8128	3.68872	1.05462	3.49769	0.00046931	0.00256402	5.05595	2.10138	11.208	5.5486	5.70329	113.791	182.977	8.11657
ENSG00000196421.9	C20orf204	protein_coding	chromosome 20 open reading frame 204	chr20	+	64034344	64039962	94.5083	3.5034	0.818583	4.27983	1.87033e-05	0.000160601	18.5385	12.6083	14.4103	15.721	518.049	64.2189	77.7355	34.7853
ENSG00000196476.12	C20orf96	protein_coding	chromosome 20 open reading frame 96	chr20	-	270863	290778	162.291	1.60092	0.39215	4.08241	4.45704e-05	0.000341878	56.4581	76.7005	95.2682	93.4014	204.368	349.26	293.003	129.865
ENSG00000198535.5	C2CD4A	protein_coding	C2 calcium dependent domain containing 4A	chr15	+	62066977	62070917	1494.41	7.93118	1.07485	7.3789	1.59602e-13	9.03194e-12	32.021	3.15208	2.40172	11.0972	1397.31	201.67	1243.77	9063.89
ENSG00000225556.2	C2CD4D	protein_coding	C2 calcium dependent domain containing 4D	chr1	-	151837818	151840557	6.02546	4.69913	1.6749	2.80562	0.005022	0.0183206	0	0	0.800573	0.924767	9.50548	4.50659	0	32.4663
ENSG00000273045.7	C2orf15	protein_coding	chromosome 2 open reading frame 15	chr2	+	99141707	99151669	39.7379	2.3214	0.675045	3.43889	0.000584113	0.00307592	21.9091	2.10138	18.4132	10.1724	55.1318	34.926	119.593	55.6565
ENSG00000188315.8	C3orf62	protein_coding	chromosome 3 open reading frame 62	chr3	-	49268596	49277232	138.941	1.12566	0.327564	3.43646	0.000589377	0.003097	114.602	84.0554	83.2596	67.508	269.956	174.63	184.173	133.344
ENSG00000241224.8	C3orf85	protein_coding	chromosome 3 open reading frame 85	chr3	+	109118252	109151401	4.26825	5.69019	2.13153	2.66953	0.00759576	0.0257339	0	0	0	0	13.3077	1.12665	0	19.7117
ENSG00000154274.15	C4orf19	protein_coding	chromosome 4 open reading frame 19	chr4	+	37453925	37623495	646.564	5.44094	1.43114	3.80182	0.00014364	0.00093144	40.4476	0	41.6298	34.2164	3532.24	18.0263	29.8983	1476.06
ENSG00000205129.9	C4orf47	protein_coding	chromosome 4 open reading frame 47	chr4	+	185426249	185449826	198.369	2.62648	0.762508	3.44453	0.000572053	0.00302089	34.549	39.9263	92.8665	53.6365	96.0054	161.11	963.92	144.939
ENSG00000164241.14	C5orf63	protein_coding	chromosome 5 open reading frame 63	chr5	-	127045235	127073506	116.535	1.5089	0.481552	3.1334	0.00172791	0.00756408	69.9407	79.8526	52.0372	40.6897	147.335	112.665	100.458	329.301
ENSG00000188959.10	C9orf152	protein_coding	chromosome 9 open reading frame 152	chr9	-	110190048	110208159	17.6885	3.90633	1.54716	2.52484	0.0115751	0.0361807	1.68532	1.05069	2.40172	3.69907	87.4504	0	0	45.2209
ENSG00000104267.10	CA2	protein_coding	carbonic anhydrase 2	chr8	+	85463968	85481493	996.233	3.5999	1.00263	3.59045	0.000330112	0.00190459	384.252	132.387	48.0344	42.5393	5629.15	307.575	1095.47	330.46
ENSG00000167434.10	CA4	protein_coding	carbonic anhydrase 4	chr17	+	60149942	60170899	68.0592	2.83112	0.948078	2.98617	0.00282496	0.0113916	18.5385	23.1152	14.4103	11.0972	172.049	246.736	56.2087	2.31902
ENSG00000178538.10	CA8	protein_coding	carbonic anhydrase 8	chr8	-	60185412	60281400	459.174	3.26505	0.927686	3.51956	0.000432264	0.00238819	88.4792	38.8756	140.901	77.6804	162.544	1897.27	47.8372	1219.8
ENSG00000120159.13	CAAP1	protein_coding	caspase activity and apoptosis inhibitor 1	chr9	-	26840685	26892803	596.873	1.24577	0.301802	4.12778	3.66281e-05	0.000287946	345.49	385.604	327.434	357.885	856.444	701.901	1240.18	560.043
ENSG00000099991.18	CABIN1	protein_coding	calcineurin binding protein 1	chr22	+	24011192	24178628	2556.61	1.09165	0.320023	3.41116	0.000646881	0.00334627	1456.96	1690.56	1981.42	1402.87	3188.14	3500.49	5082.7	2149.73
ENSG00000149679.12	CABLES2	protein_coding	Cdk5 and Abl enzyme substrate 2	chr20	-	62388634	62407285	183.984	1.16522	0.433296	2.68921	0.00716209	0.0245534	107.86	123.982	128.892	93.4014	386.873	348.134	145.904	136.822
ENSG00000175544.14	CABP4	protein_coding	calcium binding protein 4	chr11	+	67452406	67461752	56.0395	2.04181	0.564935	3.61424	0.000301225	0.00176342	20.2238	38.8756	16.812	12.022	91.2526	50.6991	52.6209	165.81
ENSG00000148408.14	CACNA1B	protein_coding	calcium voltage-gated channel subunit alpha1 B	chr9	+	137877782	138124624	20.2464	2.58819	0.930966	2.78011	0.00543407	0.0195579	10.9546	2.10138	8.00573	1.84953	40.8736	55.2057	40.6616	2.31902
ENSG00000084774.14	CAD	protein_coding	carbamoyl-phosphate synthetase 2, aspartate transcarbamylase, and dihydroorotase	chr2	+	27217369	27243943	1685.26	1.11823	0.334874	3.33925	0.000840058	0.00416725	913.442	1002.36	1592.34	743.512	2620.66	2420.04	2640.61	1549.11
ENSG00000164304.16	CAGE1	protein_coding	cancer antigen 1	chr6	-	7326656	7389742	11.5974	3.24881	0.923309	3.51866	0.000433732	0.00239464	3.37064	1.05069	1.60115	2.7743	38.0219	16.8997	2.39186	26.6687
ENSG00000143919.15	CAMKMT	protein_coding	calmodulin-lysine N-methyltransferase	chr2	+	44361947	44772592	348.128	2.80399	0.379052	7.39738	1.38894e-13	8.0442e-12	80.8953	77.7512	92.0659	98.0253	663.483	429.252	979.467	364.086
ENSG00000076826.10	CAMSAP3	protein_coding	calmodulin regulated spectrin associated protein family member 3	chr19	+	7595863	7618304	318.555	4.20837	0.479266	8.78087	1.62213e-18	2.22204e-16	40.4476	25.2166	28.02	36.9907	845.988	433.759	893.36	244.657
ENSG00000108509.21	CAMTA2	protein_coding	calmodulin binding transcription activator 2	chr17	-	4967992	4987675	571.015	1.20653	0.357047	3.37919	0.000726985	0.00368832	224.99	474.913	399.486	282.054	981.916	847.238	867.05	490.473
ENSG00000142330.20	CAPN10	protein_coding	calpain 10	chr2	+	240586734	240617705	703.226	1.57525	0.239438	6.57894	4.73801e-11	1.65815e-09	346.333	396.111	359.457	311.646	909.675	850.618	1395.65	1056.31
ENSG00000182472.9	CAPN12	protein_coding	calpain 12	chr19	-	38730187	38769904	171.967	3.20756	0.819666	3.91326	9.10588e-05	0.000631947	5.05595	8.40554	99.271	21.2696	246.192	261.382	310.942	423.221
ENSG00000162949.16	CAPN13	protein_coding	calpain 13	chr2	-	30722771	30820542	334.3	3.50558	0.939974	3.72944	0.000191906	0.00119958	136.511	3.15208	43.2309	33.2916	543.713	723.307	88.4988	1102.69
ENSG00000214711.10	CAPN14	protein_coding	calpain 14	chr2	-	31173056	31233858	164.505	6.05227	0.814435	7.43124	1.0758e-13	6.34685e-12	2.52798	10.5069	4.00286	2.7743	410.637	40.5593	258.321	586.712
ENSG00000105519.18	CAPS	protein_coding	calcyphosine	chr19	+	5912339	5916211	1491.79	2.68085	0.786482	3.40866	0.00065283	0.00336994	144.095	115.576	523.575	826.742	3404.86	4808.53	554.912	1556.06
ENSG00000141527.19	CARD14	protein_coding	caspase recruitment domain family member 14	chr17	+	80169992	80216073	150.506	4.11848	0.713311	5.77375	7.75274e-09	1.67079e-07	31.1784	9.45623	13.6097	11.0972	142.582	211.81	92.0866	692.227
ENSG00000079691.19	CARMIL1	protein_coding	capping protein regulator and myosin 1 linker 1	chr6	+	25279078	25620530	1332.79	1.42161	0.30035	4.73319	2.21016e-06	2.49793e-05	744.068	649.328	785.362	719.469	2392.53	2176.68	2109.62	1085.3
ENSG00000172508.11	CARNS1	protein_coding	carnosine synthase 1	chr11	+	67414968	67425607	34.5661	2.83037	0.69572	4.06826	4.73648e-05	0.000359771	12.6399	7.35484	4.80344	9.24767	38.0219	49.5725	136.336	18.5522
ENSG00000167971.16	CASKIN1	protein_coding	CASK interacting protein 1	chr16	-	2177180	2196605	80.9906	2.7722	0.64884	4.27255	1.9325e-05	0.000164919	27.8077	3.15208	32.8235	18.4953	83.6482	209.556	188.957	83.4847
ENSG00000105141.6	CASP14	protein_coding	caspase 14	chr19	+	15049480	15058293	267.72	11.6595	2.30843	5.05086	4.3983e-07	6.11414e-06	0	0	0	0	314.631	1559.28	266.692	1.15951
ENSG00000106144.20	CASP2	protein_coding	caspase 2	chr7	+	143288215	143307696	694.558	1.31522	0.30052	4.37647	1.20617e-05	0.000109898	390.994	527.447	323.431	351.411	796.559	1389.16	987.838	789.626
ENSG00000118412.13	CASP8AP2	protein_coding	caspase 8 associated protein 2	chr6	+	89829894	89874436	1863.78	1.58309	0.500044	3.1659	0.00154605	0.0068899	1104.73	830.047	789.365	1007.07	3819.3	1554.77	4737.08	1067.91
ENSG00000130940.15	CASZ1	protein_coding	castor zinc finger 1	chr1	-	10636604	10796650	589.488	3.26922	0.454359	7.19524	6.2352e-13	3.18414e-11	93.5351	90.3595	142.502	116.521	698.653	1112	1926.64	535.694
ENSG00000166762.19	CATSPER2	protein_coding	cation channel sperm associated 2	chr15	-	43628503	43668118	163.36	1.75007	0.428961	4.07979	4.50766e-05	0.00034518	73.3113	71.4471	64.0458	90.6271	190.11	112.665	370.738	333.939
ENSG00000152705.8	CATSPER3	protein_coding	cation channel sperm associated 3	chr5	+	134967907	135011696	23.8341	2.16781	0.530869	4.08352	4.43592e-05	0.000340585	5.89861	7.35484	12.0086	9.24767	18.0604	38.306	40.6616	59.135
ENSG00000133962.8	CATSPERB	protein_coding	cation channel sperm associated auxiliary subunit beta	chr14	-	91580696	91780707	314.876	3.51229	0.83664	4.19809	2.69176e-05	0.000219166	33.7064	13.659	95.2682	60.1098	659.68	127.311	148.295	1380.98
ENSG00000099338.23	CATSPERG	protein_coding	cation channel sperm associated auxiliary subunit gamma	chr19	+	38335775	38370943	124.215	2.94918	0.690027	4.27401	1.91988e-05	0.000163974	16.8532	31.5208	30.4218	35.1411	65.5878	63.0922	448.474	302.632
ENSG00000078699.22	CBFA2T2	protein_coding	CBFA2/RUNX1 partner transcriptional co-repressor 2	chr20	+	33490075	33650036	1953.59	2.20636	0.581629	3.79342	0.000148589	0.000959442	768.505	583.134	697.299	734.265	1691.98	3775.39	6517.82	860.356
ENSG00000142273.13	CBLC	protein_coding	Cbl proto-oncogene C	chr19	+	44777869	44800652	273.639	4.67146	0.976744	4.78268	1.72969e-06	2.02966e-05	13.4825	0	56.8407	12.022	860.246	732.32	208.092	306.111
ENSG00000173894.11	CBX2	protein_coding	chromobox 2	chr17	+	79778148	79787983	189.125	1.97776	0.482263	4.10098	4.11396e-05	0.000319012	87.6365	120.83	46.4332	51.7869	195.813	362.78	175.802	471.921
ENSG00000132024.18	CC2D1A	protein_coding	coiled-coil and C2 domain containing 1A	chr19	+	13906201	13930879	643.618	1.39508	0.207608	6.71977	1.82008e-11	6.91566e-10	287.347	402.415	409.893	319.045	973.361	940.75	1000.99	815.135
ENSG00000147144.13	CCDC120	protein_coding	coiled-coil domain containing 120	chrX	+	49053572	49069857	319.916	2.90363	0.392267	7.40216	1.33984e-13	7.80358e-12	78.3673	51.4839	112.08	59.1851	553.219	849.492	487.94	367.565
ENSG00000183323.13	CCDC125	protein_coding	coiled-coil domain containing 125	chr5	-	69280175	69332809	450.126	1.09721	0.272443	4.02731	5.6418e-05	0.000418376	305.885	201.733	341.845	296.85	602.647	464.178	759.416	628.454
ENSG00000100147.14	CCDC134	protein_coding	coiled-coil domain containing 134	chr22	+	41800679	41832164	595.077	2.09269	0.326399	6.41145	1.44141e-10	4.53256e-09	239.315	284.738	181.73	198.825	1199.59	864.138	1207.89	584.393
ENSG00000185298.13	CCDC137	protein_coding	coiled-coil domain containing 137	chr17	+	81666737	81673904	309.498	1.26952	0.352006	3.60653	0.000310325	0.00180742	174.43	273.18	146.505	132.242	387.824	299.688	495.115	567
ENSG00000170160.19	CCDC144A	protein_coding	coiled-coil domain containing 144A	chr17	+	16689537	16777881	1075.89	2.27124	0.823506	2.75801	0.0058155	0.0207019	166.004	126.083	828.593	356.035	165.395	1753.06	2510.26	2701.66
ENSG00000144395.18	CCDC150	protein_coding	coiled-coil domain containing 150	chr2	+	196639554	196763490	128.548	3.11173	0.474981	6.55128	5.70452e-11	1.95565e-09	21.0665	44.1291	22.416	19.4201	97.9065	295.181	251.145	277.123
ENSG00000197599.13	CCDC154	protein_coding	coiled-coil domain containing 154	chr16	-	1434383	1444556	40.4193	1.70231	0.693002	2.45643	0.0140326	0.0422926	16.8532	21.0138	23.2166	14.7963	10.456	43.9392	133.944	59.135
ENSG00000187860.11	CCDC157	protein_coding	coiled-coil domain containing 157	chr22	+	30356635	30378673	102.788	1.02345	0.415141	2.46532	0.0136891	0.041445	42.9756	42.0277	101.673	84.1538	136.879	173.504	149.491	91.6013
ENSG00000122483.18	CCDC18	protein_coding	coiled-coil domain containing 18	chr1	+	93179919	93278730	275.71	1.00182	0.387132	2.58779	0.00965931	0.031266	182.014	272.129	139.3	141.489	288.967	503.611	452.062	226.104
ENSG00000178395.7	CCDC185	protein_coding	coiled-coil domain containing 185	chr1	+	223393415	223395465	10.0734	6.9274	1.88151	3.68184	0.000231559	0.00141043	0	0	0	0	17.1099	10.1398	0	53.3375
ENSG00000100557.10	CCDC198	protein_coding	coiled-coil domain containing 198	chr14	-	57469300	57493867	259.553	3.04043	1.08769	2.79532	0.0051848	0.0188242	20.2238	0	87.2624	117.445	671.087	669.228	108.83	402.35
ENSG00000159214.13	CCDC24	protein_coding	coiled-coil domain containing 24	chr1	+	43991359	43996528	148.002	1.17122	0.293559	3.98972	6.61514e-05	0.000479418	104.49	78.8019	69.6498	110.972	152.088	230.963	187.761	249.295
ENSG00000186409.19	CCDC30	protein_coding	coiled-coil domain containing 30	chr1	+	42463221	42657190	425.503	1.30246	0.441266	2.95164	0.00316096	0.0124692	286.504	96.6637	310.622	287.602	360.258	766.12	682.876	613.381
ENSG00000015133.20	CCDC88C	protein_coding	coiled-coil domain containing 88C	chr14	-	91271323	91417844	561.006	1.09883	0.28388	3.87077	0.000108494	0.000733955	267.123	442.341	370.665	348.637	717.664	680.495	1051.22	609.902
ENSG00000151882.11	CCL28	protein_coding	C-C motif chemokine ligand 28	chr5	-	43376645	43412391	108.252	1.77237	0.64226	2.75958	0.00578752	0.0206299	26.9651	28.3687	58.4418	82.3042	264.252	109.285	252.341	44.0614
ENSG00000145386.11	CCNA2	protein_coding	cyclin A2	chr4	-	121816444	121823883	205.302	1.70144	0.491711	3.46024	0.000539701	0.00287814	86.7939	182.82	67.2481	49.9374	344.098	446.152	279.848	185.522
ENSG00000134057.15	CCNB1	protein_coding	cyclin B1	chr5	+	69167135	69178245	523.783	2.39765	0.368674	6.50344	7.85012e-11	2.59103e-09	133.983	234.304	154.511	146.113	1072.22	1090.59	900.536	458.006
ENSG00000157456.8	CCNB2	protein_coding	cyclin B2	chr15	+	59105126	59125045	112.43	1.84469	0.531898	3.46813	0.000524097	0.00280523	44.6609	78.8019	56.8407	15.721	135.928	248.989	216.463	102.037
ENSG00000105173.14	CCNE1	protein_coding	cyclin E1	chr19	+	29811991	29824312	894.408	5.05419	0.755855	6.68672	2.28221e-11	8.48964e-10	48.8742	76.7005	51.2367	32.3668	974.312	3811.45	1985.24	175.086
ENSG00000162063.13	CCNF	protein_coding	cyclin F	chr16	+	2429394	2458854	248.286	1.64259	0.444782	3.69302	0.00022161	0.00135891	96.9058	185.972	116.083	83.229	361.208	523.891	450.866	168.129
ENSG00000135083.17	CCNJL	protein_coding	cyclin J like	chr5	-	160249083	160345396	274.596	2.14072	0.881919	2.42734	0.0152099	0.045104	91.8498	139.742	79.2567	95.251	95.0548	310.954	1339.44	45.2209
ENSG00000152669.9	CCNO	protein_coding	cyclin O	chr5	-	55231152	55233608	19.5589	2.50737	0.696608	3.5994	0.000318954	0.00184879	4.21329	2.10138	11.208	5.5486	15.2088	19.153	53.8169	45.2209
ENSG00000105219.10	CCNP	protein_coding	cyclin P	chr19	-	40222208	40226697	35.9382	4.58421	0.951259	4.8191	1.44209e-06	1.73035e-05	0.842659	2.10138	4.80344	3.69907	74.1427	9.01317	166.234	26.6687
ENSG00000163249.13	CCNYL1	protein_coding	cyclin Y like 1	chr2	+	207711540	207761839	919.804	1.96055	0.667839	2.93566	0.00332834	0.0130338	251.955	622.01	300.215	330.142	821.274	1105.24	3551.91	375.681
ENSG00000183625.16	CCR3	protein_coding	C-C motif chemokine receptor 3	chr3	+	46130890	46266706	71.0328	1.93257	0.766309	2.52192	0.0116716	0.036429	53.0875	38.8756	10.4074	15.721	185.357	50.6991	25.1145	189
ENSG00000184305.16	CCSER1	protein_coding	coiled-coil serine rich protein 1	chr4	+	90127394	91605295	754.603	2.52322	0.553529	4.55842	5.15398e-06	5.26062e-05	198.025	54.636	396.284	245.063	1384	1337.33	1613.31	808.178
ENSG00000272398.6	CD24	protein_coding	CD24 molecule	chr6	-	106969831	106975627	13753.9	4.44918	0.73756	6.0323	1.61645e-09	4.07844e-08	823.278	158.654	2687.52	1146.71	20322.7	33895.2	39404.7	11592.8
ENSG00000158825.6	CDA	protein_coding	cytidine deaminase	chr1	+	20589086	20618903	125.633	2.74014	0.938596	2.9194	0.00350708	0.0136009	44.6609	51.4839	13.6097	21.2696	637.818	37.1793	25.1145	173.926
ENSG00000117399.14	CDC20	protein_coding	cell division cycle 20	chr1	+	43358981	43363203	225.404	3.38061	0.631965	5.34936	8.82647e-08	1.46803e-06	30.3357	88.2581	16.812	23.1192	300.373	648.949	522.622	172.767
ENSG00000164045.12	CDC25A	protein_coding	cell division cycle 25A	chr3	-	48157146	48188417	86.1721	1.8199	0.535777	3.39674	0.00068193	0.00349978	31.1784	40.977	44.0315	36.0659	192.011	166.744	145.904	32.4663
ENSG00000101224.18	CDC25B	protein_coding	cell division cycle 25B	chr20	+	3786772	3806121	1412.69	2.36912	0.680729	3.48026	0.000500922	0.00270661	370.77	627.263	369.865	465.158	4678.6	3351.77	1038.07	400.031
ENSG00000158402.21	CDC25C	protein_coding	cell division cycle 25C	chr5	-	138285269	138338355	60.0352	3.35711	0.712657	4.7107	2.46866e-06	2.75786e-05	7.58393	27.318	6.40458	1.84953	81.7471	158.857	132.748	63.773
ENSG00000171219.9	CDC42BPG	protein_coding	CDC42 binding protein kinase gamma	chr11	-	64823052	64844653	325.043	3.49477	0.419677	8.32728	8.27235e-17	8.82115e-15	41.2903	25.2166	80.0573	64.7337	577.933	686.128	731.909	393.074
ENSG00000093009.11	CDC45	protein_coding	cell division cycle 45	chr22	+	19479457	19520612	73.5095	3.05014	0.526444	5.79385	6.87919e-09	1.5111e-07	12.6399	32.5715	10.4074	8.3229	132.126	194.91	113.613	83.4847
ENSG00000094804.12	CDC6	protein_coding	cell division cycle 6	chr17	+	40287879	40304657	195.009	2.09393	0.441355	4.74432	2.09211e-06	2.38308e-05	43.8183	79.8526	129.693	42.5393	366.912	350.387	328.881	217.988
ENSG00000184661.14	CDCA2	protein_coding	cell division cycle associated 2	chr8	+	25459199	25507911	109.156	2.90295	0.536699	5.40891	6.34105e-08	1.09695e-06	18.5385	55.6867	19.2137	10.1724	233.835	234.343	151.883	149.577
ENSG00000111665.12	CDCA3	protein_coding	cell division cycle associated 3	chr12	-	6844793	6851292	81.983	2.99723	0.667594	4.4896	7.13578e-06	6.98199e-05	13.4825	33.6221	9.60687	16.6458	91.2526	327.854	111.222	52.1779
ENSG00000146670.10	CDCA5	protein_coding	cell division cycle associated 5	chr11	-	65066300	65084164	108.201	2.27199	0.525628	4.32243	1.54319e-05	0.000135686	26.9651	75.6498	22.416	24.0439	155.89	263.635	196.133	100.877
ENSG00000144354.15	CDCA7	protein_coding	cell division cycle associated 7	chr2	+	173354820	173368997	153.002	2.21233	0.744047	2.97337	0.00294546	0.0117881	58.9861	92.4609	33.6241	32.3668	155.89	647.822	150.687	52.1779
ENSG00000134690.11	CDCA8	protein_coding	cell division cycle associated 8	chr1	+	37692481	37709719	113.945	3.20279	0.515564	6.21222	5.22419e-10	1.46135e-08	19.3812	33.6221	20.8149	15.721	114.066	336.867	267.888	103.196
ENSG00000163814.8	CDCP1	protein_coding	CUB domain containing protein 1	chr3	-	45082277	45146422	1929.7	2.51889	0.813006	3.09825	0.00194667	0.0083533	176.958	1742.05	248.178	126.693	3912.46	2777.18	4652.17	1801.88
ENSG00000039068.20	CDH1	protein_coding	cadherin 1	chr16	+	68737292	68835537	13736.3	5.50034	0.858614	6.40607	1.49317e-10	4.68147e-09	658.959	29.4194	1289.72	396.725	29414.7	47215.5	20346.4	10538.8
ENSG00000166589.13	CDH16	protein_coding	cadherin 16	chr16	-	66908122	66918917	711.231	10.0029	1.09311	9.15081	5.6507e-20	9.44258e-18	0	2.10138	0.800573	2.7743	4158.65	657.962	198.524	669.037
ENSG00000124215.17	CDH26	protein_coding	cadherin 26	chr20	+	59958423	60034011	54.1133	1.12921	0.466638	2.41988	0.0155256	0.0458581	34.549	38.8756	33.6241	28.6678	54.1812	47.3192	143.512	52.1779
ENSG00000113100.10	CDH9	protein_coding	cadherin 9	chr5	-	26880597	27121150	60.2099	9.50789	1.3643	6.96907	3.1905e-12	1.39304e-10	0	0	0	0	280.412	36.0527	132.748	32.4663
ENSG00000170312.17	CDK1	protein_coding	cyclin dependent kinase 1	chr10	+	60778331	60794852	351.257	2.36207	0.539882	4.37516	1.21345e-05	0.00011053	91.8498	214.341	69.6498	82.3042	817.471	632.049	694.836	207.552
ENSG00000102225.17	CDK16	protein_coding	cyclin dependent kinase 16	chrX	+	47217860	47229997	2459.43	1.69599	0.446137	3.80149	0.000143827	0.000932466	842.659	1428.94	1533.9	835.064	4887.72	3294.32	5259.7	1593.17
ENSG00000117266.16	CDK18	protein_coding	cyclin dependent kinase 18	chr1	+	205504596	205532793	264.63	1.53183	0.39205	3.90723	9.336e-05	0.000644972	131.455	144.996	134.496	133.166	362.159	696.268	255.929	258.571
ENSG00000134058.12	CDK7	protein_coding	cyclin dependent kinase 7	chr5	+	69234795	69277430	607.488	1.21819	0.387046	3.14739	0.00164733	0.00726014	348.018	377.198	369.865	366.208	1492.36	475.445	760.612	670.197
ENSG00000145996.11	CDKAL1	protein_coding	CDK5 regulatory subunit associated protein 1 like 1	chr6	+	20534457	21232404	1305.95	1.24279	0.409721	3.03326	0.00241929	0.0100268	734.799	714.471	724.518	929.391	973.361	1356.48	1742.47	3272.14
ENSG00000138769.11	CDKL2	protein_coding	cyclin dependent kinase like 2	chr4	-	75576496	75630716	396.143	2.82551	0.791903	3.568	0.000359712	0.00204724	152.521	7.35484	68.0487	163.684	627.362	236.596	1078.73	834.847
ENSG00000168564.6	CDKN2AIP	protein_coding	CDKN2A interacting protein	chr4	+	183444635	183449064	2117.16	2.64467	0.603173	4.38459	1.16205e-05	0.000106682	498.011	475.963	598.028	762.933	968.608	4382.66	7478.15	1772.89
ENSG00000109089.7	CDR2L	protein_coding	cerebellar degeneration related protein 2 like	chr17	+	74987632	75005800	1176.28	2.88417	0.480664	6.00039	1.96841e-09	4.85142e-08	148.308	519.042	293.01	162.759	2093.11	2768.17	2152.67	1273.14
ENSG00000239704.12	CDRT4	protein_coding	CMT1A duplicated region transcript 4	chr17	-	15436015	15475728	398.724	1.21528	0.277604	4.37773	1.19923e-05	0.000109516	288.189	201.733	261.787	208.073	571.279	562.197	711.579	384.957
ENSG00000163624.6	CDS1	protein_coding	CDP-diacylglycerol synthase 1	chr4	+	84583127	84651334	579.84	2.32659	0.490194	4.74626	2.07212e-06	2.36284e-05	206.451	60.9401	261.787	241.364	1008.53	788.653	1412.39	658.602
ENSG00000167513.9	CDT1	protein_coding	chromatin licensing and DNA replication factor 1	chr16	+	88803789	88809258	96.0992	3.8021	0.717181	5.30144	1.14892e-07	1.85765e-06	5.05595	29.4194	13.6097	3.69907	170.148	256.875	232.01	57.9755
ENSG00000166446.15	CDYL2	protein_coding	chromodomain Y like 2	chr16	-	80597907	80804598	1167.18	1.65518	0.385269	4.29618	1.73767e-05	0.000150383	577.221	902.544	394.682	376.38	1989.5	1563.79	1228.22	2305.11
ENSG00000079385.23	CEACAM1	protein_coding	CEA cell adhesion molecule 1	chr19	-	42507304	42561234	448.673	3.65445	0.733542	4.98193	6.29543e-07	8.35473e-06	58.9861	132.387	48.0344	24.9687	1074.12	210.683	1695.83	344.374
ENSG00000186567.14	CEACAM19	protein_coding	CEA cell adhesion molecule 19	chr19	+	44662278	44684359	95.7348	1.34799	0.55164	2.44361	0.0145413	0.0435557	41.2903	79.8526	56.0401	38.8402	55.1318	75.4853	249.949	169.288
ENSG00000075275.18	CELSR1	protein_coding	cadherin EGF LAG seven-pass G-type receptor 1	chr22	-	46360834	46537620	2588.74	3.62726	0.496908	7.29966	2.88491e-13	1.57667e-11	219.934	317.309	731.724	281.129	3764.17	6677.64	6156.65	2561.36
ENSG00000143126.8	CELSR2	protein_coding	cadherin EGF LAG seven-pass G-type receptor 2	chr1	+	109249539	109275751	1183.59	3.56404	0.618727	5.76027	8.39791e-09	1.79169e-07	109.546	81.954	395.483	150.737	1329.82	3748.35	2640.61	1012.25
ENSG00000138778.14	CENPE	protein_coding	centromere protein E	chr4	-	103105349	103198445	589.451	2.25741	0.594681	3.796	0.000147048	0.000951414	182.014	351.982	161.716	120.22	462.917	2087.68	894.556	454.528
ENSG00000117724.14	CENPF	protein_coding	centromere protein F	chr1	+	214603195	214664571	1660.04	2.96137	0.506541	5.84625	5.02788e-09	1.13651e-07	306.728	666.139	313.024	225.643	1851.67	5207.36	3040.05	1669.69
ENSG00000102384.14	CENPI	protein_coding	centromere protein I	chrX	+	101098188	101166126	165.632	1.9574	0.394683	4.95942	7.07049e-07	9.25631e-06	52.2449	90.3595	49.6355	79.5299	222.428	357.147	325.293	148.417
ENSG00000123219.13	CENPK	protein_coding	centromere protein K	chr5	-	65517766	65563168	117.937	1.75416	0.505166	3.47243	0.000515765	0.00276853	32.8637	106.12	32.0229	45.3136	132.126	256.875	215.267	122.908
ENSG00000100162.15	CENPM	protein_coding	centromere protein M	chr22	-	41938737	41947152	58.6162	2.6436	0.462059	5.72134	1.05687e-08	2.19897e-07	10.1119	21.0138	13.6097	20.3449	127.373	143.084	77.7355	55.6565
ENSG00000138092.11	CENPO	protein_coding	centromere protein O	chr2	+	24793136	24822376	249.574	1.45254	0.456085	3.18481	0.00144847	0.00655107	129.769	239.558	101.673	63.8089	401.131	463.052	357.583	240.019
ENSG00000151725.12	CENPU	protein_coding	centromere protein U	chr4	-	184694085	184734130	190.45	2.58466	0.352705	7.32812	2.33412e-13	1.29562e-11	65.7274	79.8526	38.4275	34.2164	335.543	335.741	375.522	258.571
ENSG00000103995.14	CEP152	protein_coding	centrosomal protein 152	chr15	-	48712928	48811146	406.833	1.59254	0.529734	3.00629	0.00264456	0.0108019	201.395	253.217	180.129	175.706	254.747	645.569	1237.79	306.111
ENSG00000099814.17	CEP170B	protein_coding	centrosomal protein 170B	chr14	+	104865268	104896747	818.332	1.33332	0.38642	3.45044	0.000559682	0.00296931	265.438	467.558	695.698	430.941	723.367	1137.91	1523.62	1302.13
ENSG00000166004.15	CEP295	protein_coding	centrosomal protein 295	chr11	+	93661682	93730358	1236.58	1.04804	0.281654	3.721	0.000198433	0.00123482	969.058	728.13	760.544	766.632	1268.98	2094.44	2065.37	1239.52
ENSG00000213066.14	CEP43	protein_coding	centrosomal protein 43	chr6	+	166999174	167052718	1215.76	1.09819	0.311175	3.52918	0.000416847	0.00231759	831.704	549.512	971.095	743.512	1127.35	1917.55	2135.93	1449.39
ENSG00000164118.13	CEP44	protein_coding	centrosomal protein 44	chr4	+	174283730	174333380	6596.21	4.44895	0.640262	6.94864	3.68833e-12	1.59297e-10	671.599	470.71	494.754	673.23	9156.63	26016.5	2031.89	13254.4
ENSG00000138180.16	CEP55	protein_coding	centrosomal protein 55	chr10	+	93496612	93529092	216.097	2.41549	0.608569	3.96914	7.21339e-05	0.000517182	39.605	162.857	36.8264	34.2164	367.862	361.654	529.797	195.957
ENSG00000112877.8	CEP72	protein_coding	centrosomal protein 72	chr5	+	612340	667168	123.963	1.47651	0.392175	3.76494	0.00016659	0.00106286	56.4581	46.2305	83.2596	75.8309	134.027	248.989	235.598	111.313
ENSG00000188452.15	CERKL	protein_coding	ceramide kinase like	chr2	-	181535041	181680665	294.25	4.88207	0.830751	5.87669	4.1854e-09	9.63821e-08	8.42659	0	28.8206	39.765	550.367	539.664	596.769	590.191
ENSG00000090661.12	CERS4	protein_coding	ceramide synthase 4	chr19	+	8206736	8262421	927.68	1.93165	0.386881	4.99287	5.94887e-07	7.95433e-06	407.004	233.254	385.876	515.095	2345	1047.78	1113.41	1374.02
ENSG00000163075.13	CFAP221	protein_coding	cilia and flagella associated protein 221	chr2	+	119544432	119662251	499.879	3.67845	0.654833	5.61739	1.93863e-08	3.78674e-07	79.2099	7.35484	75.2538	127.618	977.163	666.975	1002.19	1063.27
ENSG00000206530.11	CFAP44	protein_coding	cilia and flagella associated protein 44	chr3	-	113286930	113441610	736.99	1.20185	0.3045	3.94698	7.91448e-05	0.000559111	429.756	323.613	564.404	467.932	677.741	1034.26	1077.53	1320.68
ENSG00000213085.10	CFAP45	protein_coding	cilia and flagella associated protein 45	chr1	-	159872364	159900165	275.355	3.20246	0.812615	3.94094	8.1164e-05	0.000571226	3.37064	58.8388	52.0372	101.724	347.901	623.036	844.327	171.607
ENSG00000171811.14	CFAP46	protein_coding	cilia and flagella associated protein 46	chr10	-	132808392	132942823	381.604	3.68269	1.00134	3.67777	0.000235283	0.00143011	23.5944	11.5576	87.2624	98.0253	565.576	877.658	1372.93	16.2331
ENSG00000165164.14	CFAP47	protein_coding	cilia and flagella associated protein 47	chrX	+	35919734	36385317	925.33	4.34085	1.12108	3.87202	0.000107938	0.000730657	19.3812	6.30415	145.704	176.63	998.075	2221.75	47.8372	3786.96
ENSG00000172361.6	CFAP53	protein_coding	cilia and flagella associated protein 53	chr18	-	50227193	50266495	54.6251	1.91305	0.535136	3.5749	0.000350366	0.00200226	16.8532	14.7097	11.208	49.0126	80.7966	60.8389	98.0663	105.515
ENSG00000156042.19	CFAP70	protein_coding	cilia and flagella associated protein 70	chr10	-	73253762	73358864	542.261	2.10557	0.656238	3.20854	0.00133409	0.00611784	243.528	55.6867	252.981	265.408	211.972	949.763	809.645	1549.11
ENSG00000183833.16	CFAP91	protein_coding	cilia and flagella associated protein 91	chr3	+	119703022	119767102	610.047	1.30586	0.533128	2.44942	0.0143085	0.0429819	383.41	72.4978	480.344	468.857	850.741	850.618	947.177	826.731
ENSG00000135346.9	CGA	protein_coding	glycoprotein hormones, alpha polypeptide	chr6	-	87085498	87095106	204.306	9.35071	2.39994	3.89623	9.77018e-05	0.00067119	0.842659	0	1.60115	0	1231.91	395.453	0	4.63804
ENSG00000143375.15	CGN	protein_coding	cingulin	chr1	+	151510510	151538692	2190.22	5.58855	0.825432	6.77046	1.28376e-11	5.0585e-10	113.759	3.15208	143.303	96.1757	2751.84	4237.32	2372.73	7803.5
ENSG00000167670.16	CHAF1A	protein_coding	chromatin assembly factor 1 subunit A	chr19	+	4402640	4445018	227.172	1.13732	0.344044	3.30574	0.000947271	0.00459554	114.602	192.277	132.895	128.543	241.439	483.331	272.672	251.614
ENSG00000159259.8	CHAF1B	protein_coding	chromatin assembly factor 1 subunit B	chr21	+	36385392	36419015	125.873	1.18952	0.394006	3.01905	0.00253573	0.0104298	51.4022	85.1061	105.676	64.7337	158.742	276.028	144.708	120.589
ENSG00000250479.9	CHCHD10	protein_coding	coiled-coil-helix-coiled-coil-helix domain containing 10	chr22	-	23765834	23767972	427.697	1.75998	0.544281	3.23358	0.0012225	0.00568039	148.308	251.115	144.103	236.74	1091.23	273.775	979.467	296.835
ENSG00000171316.14	CHD7	protein_coding	chromodomain helicase DNA binding protein 7	chr8	+	60678740	60868028	2046.93	2.25723	0.50688	4.45318	8.46066e-06	8.11543e-05	396.05	1425.79	578.814	432.791	4605.41	3283.05	3762.4	1891.16
ENSG00000016391.11	CHDH	protein_coding	choline dehydrogenase	chr3	-	53812335	53846419	509.413	3.07348	0.571763	5.37544	7.63965e-08	1.29013e-06	175.273	34.6728	134.496	87.8528	1564.6	735.7	913.691	429.019
ENSG00000149554.14	CHEK1	protein_coding	checkpoint kinase 1	chr11	+	125625163	125676255	195.495	1.30971	0.508688	2.57468	0.0100332	0.032213	114.602	162.857	118.485	53.6365	174.901	345.881	454.454	139.141
ENSG00000085872.15	CHERP	protein_coding	calcium homeostasis endoplasmic reticulum protein	chr19	-	16517894	16542437	599.168	1.61087	0.25723	6.26238	3.79148e-10	1.09712e-08	210.665	333.069	373.067	265.408	750.933	973.423	960.332	926.448
ENSG00000110721.12	CHKA	protein_coding	choline kinase alpha	chr11	-	68052859	68121444	791.079	1.44322	0.477388	3.02317	0.00250144	0.0103164	538.459	349.88	488.349	324.593	809.867	1620.12	1754.43	442.933
ENSG00000164695.5	CHMP4C	protein_coding	charged multivesicular body protein 4C	chr8	+	81732448	81759515	231.259	4.28609	0.6433	6.66266	2.68915e-11	9.86546e-10	28.6504	10.5069	30.4218	20.3449	799.411	94.6383	340.84	525.258
ENSG00000166869.3	CHP2	protein_coding	calcineurin like EF-hand protein 2	chr16	+	23755026	23758935	397.628	10.8112	1.64411	6.57575	4.84092e-11	1.68861e-09	0.842659	0	0.800573	0	976.213	45.0659	8.37151	2149.73
ENSG00000170175.11	CHRNB1	protein_coding	cholinergic receptor nicotinic beta 1 subunit	chr17	+	7445061	7457710	108.474	1.4855	0.414883	3.58053	0.000342899	0.00196805	77.5246	59.8894	51.2367	39.765	214.824	155.477	192.545	76.5277
ENSG00000175040.6	CHST2	protein_coding	carbohydrate sulfotransferase 2	chr3	+	143119771	143124014	878.594	1.78027	0.639849	2.78233	0.00539697	0.0194594	292.403	649.328	227.363	416.145	2212.88	1172.84	1816.62	241.178
ENSG00000183196.10	CHST6	protein_coding	carbohydrate sulfotransferase 6	chr16	-	75472052	75495445	523.709	3.04404	1.122	2.71305	0.00666667	0.0231283	43.8183	47.2811	260.987	100.8	28.5164	2422.29	1221.04	64.9326
ENSG00000079432.9	CIC	protein_coding	capicua transcriptional repressor	chr19	+	42268537	42295797	1539.96	1.08087	0.334068	3.23547	0.00121444	0.00565117	631.152	1226.16	1173.64	923.842	1991.4	2716.35	2286.62	1370.54
ENSG00000114737.16	CISH	protein_coding	cytokine inducible SH2 containing protein	chr3	-	50606489	50611774	432.143	1.83446	0.66707	2.75002	0.00595912	0.0211358	262.067	188.074	118.485	188.652	1667.26	525.017	333.665	173.926
ENSG00000122966.17	CIT	protein_coding	citron rho-interacting serine/threonine kinase	chr12	-	119685791	119877320	1403.34	4.5804	0.615627	7.44022	1.00515e-13	5.97417e-12	91.0072	184.922	107.277	67.508	4757.49	1827.42	3560.28	630.773
ENSG00000179862.7	CITED4	protein_coding	Cbp/p300 interacting transactivator with Glu/Asp rich carboxy-terminal domain 4	chr1	-	40861054	40862363	119.127	1.32313	0.482328	2.74321	0.00608412	0.0214659	48.8742	70.3964	73.6527	79.5299	337.445	130.691	121.985	90.4418
ENSG00000169607.13	CKAP2L	protein_coding	cytoskeleton associated protein 2 like	chr2	-	112736349	112764664	147.445	2.96598	0.776489	3.81973	0.000133595	0.000875558	19.3812	87.2074	18.4132	9.24767	107.412	441.646	380.306	115.951
ENSG00000223572.10	CKMT1A	protein_coding	creatine kinase, mitochondrial 1A	chr15	+	43692886	43699222	217.852	6.2757	1.14066	5.50179	3.75953e-08	6.87639e-07	7.58393	3.15208	10.4074	0.924767	1264.23	15.7731	385.09	55.6565
ENSG00000237289.10	CKMT1B	protein_coding	creatine kinase, mitochondrial 1B	chr15	+	43593054	43604901	215.062	6.05337	1.24145	4.87604	1.08234e-06	1.34994e-05	5.05595	0	12.0086	8.3229	1197.69	9.01317	426.947	61.454
ENSG00000123975.5	CKS2	protein_coding	CDC28 protein kinase regulatory subunit 2	chr9	+	89311195	89316703	399.354	2.20019	0.346576	6.34836	2.17616e-10	6.6086e-09	107.018	178.618	136.898	148.887	781.351	646.695	834.759	360.608
ENSG00000114859.16	CLCN2	protein_coding	chloride voltage-gated channel 2	chr3	-	184346185	184361650	193.204	1.20988	0.381616	3.17041	0.00152225	0.00680855	132.297	74.5991	158.513	100.8	394.477	227.583	283.435	173.926
ENSG00000103249.19	CLCN7	protein_coding	chloride voltage-gated channel 7	chr16	-	1444934	1475077	1632.45	1.16471	0.455477	2.55712	0.0105542	0.0335749	755.865	1640.13	897.442	735.19	1546.54	1337.33	3862.86	2284.23
ENSG00000113946.4	CLDN16	protein_coding	claudin 16	chr3	+	190322541	190412138	288.242	5.32347	1.15025	4.62811	3.69012e-06	3.94432e-05	16.0105	3.15208	18.4132	18.4953	13.3077	1836.43	345.624	54.497
ENSG00000164007.11	CLDN19	protein_coding	claudin 19	chr1	-	42733093	42740254	53.9048	9.34736	2.93788	3.18167	0.0014643	0.00660703	0	0	0	0	151.137	268.142	11.9593	0
ENSG00000165215.6	CLDN3	protein_coding	claudin 3	chr7	-	73768997	73770270	1546.17	6.14046	0.831405	7.38564	1.51718e-13	8.7093e-12	24.4371	2.10138	96.0687	49.9374	2709.06	3591.75	4717.95	1178.06
ENSG00000234469.4	CLDN34	protein_coding	claudin 34	chrX	+	9967358	9968352	7.63291	2.11829	0.79679	2.65853	0.00784818	0.0264611	4.21329	1.05069	3.20229	2.7743	4.75274	21.4063	15.5471	8.11657
ENSG00000189143.10	CLDN4	protein_coding	claudin 4	chr7	+	73799542	73832690	2275.74	4.47195	0.875146	5.10995	3.22245e-07	4.63735e-06	121.343	5.25346	335.44	322.744	4075	3438.53	7219.83	2687.74
ENSG00000181885.18	CLDN7	protein_coding	claudin 7	chr17	-	7259903	7263983	1222.48	3.91734	0.629184	6.22607	4.78266e-10	1.34848e-08	100.276	57.7881	339.443	109.122	4123.48	1942.34	1061.99	2045.38
ENSG00000156284.6	CLDN8	protein_coding	claudin 8	chr21	-	30214006	30216097	7.0869	6.41856	2.06749	3.10452	0.00190585	0.00821127	0	0	0	0	0	7.88653	3.58779	45.2209
ENSG00000213937.4	CLDN9	protein_coding	claudin 9	chr16	+	3012923	3014505	6.31613	4.19416	1.29365	3.24212	0.00118643	0.00554101	0	0	1.60115	0.924767	14.2582	14.6464	17.939	1.15951
ENSG00000038532.17	CLEC16A	protein_coding	C-type lectin domain containing 16A	chr16	+	10944539	11182186	1124.03	1.11445	0.23168	4.81032	1.5069e-06	1.79662e-05	665.701	852.111	751.738	571.506	1194.84	1755.32	1662.34	1538.67
ENSG00000157322.18	CLEC18A	protein_coding	C-type lectin domain family 18 member A	chr16	+	69950705	69964452	91.564	2.62117	0.88473	2.96268	0.00304973	0.0121233	13.4825	54.636	21.6155	12.9467	357.406	29.2928	216.463	26.6687
ENSG00000140839.13	CLEC18B	protein_coding	C-type lectin domain family 18 member B	chr16	-	74408631	74421478	49.4869	2.23661	0.620453	3.60481	0.000312379	0.00181772	11.7972	19.9631	26.4189	11.0972	116.917	32.6728	139.924	37.1043
ENSG00000157335.21	CLEC18C	protein_coding	C-type lectin domain family 18 member C	chr16	+	70173322	70187361	58.4902	3.05206	0.807864	3.77794	0.000158129	0.00101533	5.05595	21.0138	15.2109	9.24767	227.181	22.5329	137.532	30.1473
ENSG00000162994.16	CLHC1	protein_coding	clathrin heavy chain linker domain containing 1	chr2	-	55172547	55232563	454.277	1.20837	0.360245	3.3543	0.000795673	0.00397301	344.647	171.263	240.172	341.239	567.477	665.848	884.988	418.583
ENSG00000169583.13	CLIC3	protein_coding	chloride intracellular channel 3	chr9	-	136994608	136996568	62.7947	2.53105	0.752708	3.36259	0.00077214	0.00387917	12.6399	18.9125	30.4218	12.022	50.379	242.229	117.201	18.5522
ENSG00000204140.10	CLPSL1	protein_coding	colipase like 1	chr6	+	35781019	35793675	24.3537	6.71081	1.57158	4.27012	1.9537e-05	0.000166416	0	0	0	1.84953	50.379	5.63323	4.78372	132.184
ENSG00000196748.10	CLPSL2	protein_coding	colipase like 2	chr6	+	35776594	35779552	3.96717	3.50658	1.38016	2.5407	0.0110629	0.0348998	0.842659	0	1.60115	0	9.50548	1.12665	3.58779	15.0736
ENSG00000104853.16	CLPTM1	protein_coding	CLPTM1 regulator of GABA type A receptor forward trafficking	chr19	+	44954585	44993341	1497.84	1.01315	0.354841	2.85522	0.00430064	0.0161126	746.596	1358.54	1065.56	799.923	3106.39	1552.52	1823.79	1529.39
ENSG00000092853.14	CLSPN	protein_coding	claspin	chr1	-	35720218	35769978	140.433	2.43338	0.596151	4.08182	4.46839e-05	0.000342501	24.4371	99.8157	36.0258	15.721	159.692	349.26	235.598	202.914
ENSG00000171603.18	CLSTN1	protein_coding	calsyntenin 1	chr1	-	9728926	9823984	5843.9	1.40559	0.481943	2.91651	0.00353967	0.0137088	2981.33	2884.15	4343.11	2602.29	5801.19	12477.6	12527.4	3134.16
ENSG00000147003.7	CLTRN	protein_coding	collectrin, amino acid transport regulator	chrX	-	15627318	15675012	78.4483	3.02335	0.803635	3.7621	0.000168493	0.00107298	15.1679	10.5069	8.00573	35.1411	313.681	31.5461	44.2494	169.288
ENSG00000132361.18	CLUH	protein_coding	clustered mitochondria homolog	chr17	-	2689386	2712663	2429.66	2.89765	0.362583	7.9917	1.33094e-15	1.15121e-13	433.969	769.107	666.077	430.941	6624.37	3037.44	3847.31	3628.11
ENSG00000183723.13	CMTM4	protein_coding	CKLF like MARVEL transmembrane domain containing 4	chr16	-	66614750	66696743	1359.24	1.328	0.293579	4.52348	6.08304e-06	6.0578e-05	845.187	852.111	894.24	505.847	1862.12	1904.03	1473.39	2537.01
ENSG00000170293.9	CMTM8	protein_coding	CKLF like MARVEL transmembrane domain containing 8	chr3	+	32238679	32370321	73.3493	1.58281	0.44909	3.52447	0.000424326	0.00235166	55.6155	33.6221	34.4246	23.1192	155.89	67.5988	142.316	74.2086
ENSG00000150656.15	CNDP1	protein_coding	carnosine dipeptidase 1	chr18	+	74534500	74587212	54.1546	5.10729	1.12926	4.5227	6.10566e-06	6.07274e-05	8.42659	1.05069	0.800573	1.84953	249.044	6.75988	21.5267	143.779
ENSG00000133313.15	CNDP2	protein_coding	carnosine dipeptidase 2	chr18	+	74495816	74523454	3742.67	1.94776	0.418184	4.65766	3.19831e-06	3.46152e-05	1125.79	2240.08	1730.84	1067.18	4120.63	8134.39	3553.11	7969.31
ENSG00000070729.14	CNGB1	protein_coding	cyclic nucleotide gated channel subunit beta 1	chr16	-	57882340	57971128	38.5894	4.19684	0.882343	4.75647	1.97004e-06	2.26669e-05	0.842659	0	12.0086	2.7743	104.56	58.5856	40.6616	89.2823
ENSG00000142675.18	CNKSR1	protein_coding	connector enhancer of kinase suppressor of Ras 1	chr1	+	26177484	26189884	274.317	4.05971	0.557627	7.28032	3.33019e-13	1.78638e-11	21.0665	6.30415	46.4332	49.9374	441.054	525.017	447.278	657.442
ENSG00000153721.19	CNKSR3	protein_coding	CNKSR family member 3	chr6	-	154387515	154510685	2179.93	1.72667	0.293121	5.89063	3.84729e-09	8.95344e-08	827.491	701.862	1020.73	1496.27	3048.41	3630.06	3462.22	3252.43
ENSG00000158158.12	CNNM4	protein_coding	cyclin and CBS domain divalent metal cation transport mediator 4	chr2	+	96760902	96811874	707.442	1.73243	0.391165	4.4289	9.47162e-06	8.9519e-05	240.158	436.037	334.639	298.7	1264.23	806.679	1658.76	620.338
ENSG00000182973.20	CNOT10	protein_coding	CCR4-NOT transcription complex subunit 10	chr3	+	32685145	32773875	1063.37	1.46637	0.354783	4.13314	3.57844e-05	0.000282286	559.526	581.033	511.566	608.497	1761.37	882.164	2406.21	1196.61
ENSG00000158435.8	CNOT11	protein_coding	CCR4-NOT transcription complex subunit 11	chr2	+	101252886	101270316	1413.15	1.87769	0.287252	6.53676	6.28662e-11	2.13045e-09	554.47	764.904	537.184	562.258	2449.56	1447.74	2845.12	2143.93
ENSG00000088038.20	CNOT3	protein_coding	CCR4-NOT transcription complex subunit 3	chr19	+	54137749	54155681	530.487	1.52161	0.250248	6.08042	1.19865e-09	3.12051e-08	235.102	330.968	293.01	237.665	864.999	872.025	843.131	567
ENSG00000113300.13	CNOT6	protein_coding	CCR4-NOT transcription complex subunit 6	chr5	+	180494379	180578358	1377.7	1.26039	0.2246	5.61172	2.0033e-08	3.90351e-07	861.197	926.71	779.758	678.779	2390.63	2079.79	1642.01	1662.74
ENSG00000155052.15	CNTNAP5	protein_coding	contactin associated protein family member 5	chr2	+	124025287	124921219	19.8312	3.65515	1.16024	3.15035	0.00163076	0.00719606	1.68532	9.45623	0.800573	0	80.7966	34.926	27.5064	3.47853
ENSG00000106603.20	COA1	protein_coding	cytochrome c oxidase assembly factor 1	chr7	-	43608456	43729717	1307.22	1.26964	0.358049	3.54601	0.000391118	0.00219468	889.848	592.59	800.573	782.353	1219.55	1258.46	2867.84	2046.54
ENSG00000068120.15	COASY	protein_coding	Coenzyme A synthase	chr17	+	42561467	42566277	735.791	1.01725	0.313751	3.24222	0.00118603	0.00554077	413.746	698.71	449.121	385.628	1254.72	810.059	1122.98	751.362
ENSG00000106078.19	COBL	protein_coding	cordon-bleu WH2 repeat protein	chr7	-	51016212	51316818	234.202	2.18392	0.584989	3.73327	0.000189013	0.00118546	105.332	15.7604	124.889	91.5519	463.867	234.343	327.685	510.184
ENSG00000082438.18	COBLL1	protein_coding	cordon-bleu WH2 repeat protein like 1	chr2	-	164653624	164843679	2279.7	1.18271	0.397518	2.97523	0.0029277	0.0117376	1127.48	1773.57	1064.76	1611.87	4254.65	2443.7	4319.7	1641.87
ENSG00000065618.21	COL17A1	protein_coding	collagen type XVII alpha 1 chain	chr10	-	104031286	104085880	1964.45	6.50244	0.795424	8.17481	2.96338e-16	2.8678e-14	65.7274	63.0415	16.0115	26.8182	2030.37	10074.5	649.39	2789.78
ENSG00000050767.18	COL23A1	protein_coding	collagen type XXIII alpha 1 chain	chr5	-	178237476	178590393	69.4768	3.39307	0.743344	4.5646	5.00442e-06	5.13919e-05	21.0665	11.5576	6.40458	9.24767	37.0714	281.662	145.904	42.9019
ENSG00000188517.17	COL25A1	protein_coding	collagen type XXV alpha 1 chain	chr4	-	108808725	109302752	3482.82	5.52022	0.755289	7.30876	2.69618e-13	1.47859e-11	118.815	263.724	118.485	93.4014	18873.1	1834.18	4197.72	2363.08
ENSG00000160963.14	COL26A1	protein_coding	collagen type XXVI alpha 1 chain	chr7	+	101362875	101559024	916.223	5.90443	1.04736	5.63746	1.72573e-08	3.41054e-07	64.8847	4.20277	34.4246	16.6458	1636.84	2186.82	3356.98	28.9877
ENSG00000196739.15	COL27A1	protein_coding	collagen type XXVII alpha 1 chain	chr9	+	114155537	114312511	2163.01	2.27406	0.567163	4.00954	6.08379e-05	0.000446485	543.515	925.66	1012.72	482.728	3201.45	3743.85	6471.18	922.97
ENSG00000215018.10	COL28A1	protein_coding	collagen type XXVIII alpha 1 chain	chr7	-	7356203	7535873	86.5659	2.52959	0.800193	3.16123	0.00157104	0.00697787	13.4825	4.20277	34.4246	49.9374	41.8241	238.849	235.598	74.2086
ENSG00000169031.21	COL4A3	protein_coding	collagen type IV alpha 3 chain	chr2	+	227164624	227314792	1790.63	4.43376	0.609389	7.27575	3.44503e-13	1.84124e-11	210.665	60.9401	76.0544	285.753	3461.9	3627.8	1321.5	5280.41
ENSG00000081052.14	COL4A4	protein_coding	collagen type IV alpha 4 chain	chr2	-	227002714	227164453	2647.3	4.21809	0.450042	9.37266	7.07289e-21	1.35991e-18	414.588	188.074	179.328	297.775	8052.09	5547.61	2812.83	3686.08
ENSG00000112280.18	COL9A1	protein_coding	collagen type IX alpha 1 chain	chr6	-	70216040	70303084	38.0044	3.89881	1.2014	3.24521	0.00117363	0.00549249	2.52798	1.05069	14.4103	0.924767	112.165	159.984	7.17558	5.79755
ENSG00000165644.11	COMTD1	protein_coding	catechol-O-methyltransferase domain containing 1	chr10	-	75233641	75236030	149.106	2.9567	0.721875	4.09586	4.20612e-05	0.000325131	27.8077	33.6221	36.8264	37.9154	568.428	111.538	338.448	38.2638
ENSG00000167549.19	CORO6	protein_coding	coronin 6	chr17	-	29614756	29622912	175.089	1.56436	0.651752	2.40025	0.0163841	0.0478815	73.3113	141.843	45.6327	93.4014	186.307	492.345	314.53	53.3375
ENSG00000240230.6	COX19	protein_coding	cytochrome c oxidase assembly factor COX19	chr7	-	898778	975549	628.293	1.45287	0.248266	5.85207	4.85484e-09	1.1009e-07	383.41	395.06	292.209	274.656	1091.23	936.243	954.352	699.184
ENSG00000047457.14	CP	protein_coding	ceruloplasmin	chr3	-	149162410	149221829	17369.3	3.91693	1.285	3.04819	0.00230221	0.00962405	2211.98	40.977	5539.96	835.064	1110.24	30606.5	3091.48	95518.1
ENSG00000128510.12	CPA4	protein_coding	carboxypeptidase A4	chr7	+	130293134	130324180	1627.54	9.01003	0.864474	10.4226	1.95599e-25	6.30598e-23	6.74127	9.45623	7.20516	1.84953	4014.16	175.757	5173.59	3631.59
ENSG00000158525.16	CPA5	protein_coding	carboxypeptidase A5	chr7	+	130344816	130368730	57.5141	6.95922	1.60389	4.33897	1.43152e-05	0.000127092	0	0	0	3.69907	56.0823	1.12665	49.0331	350.172
ENSG00000160111.15	CPAMD8	protein_coding	C3 and PZP like alpha-2-macroglobulin domain containing 8	chr19	-	16892951	17026815	910.725	2.60292	0.726164	3.58448	0.000337749	0.00194274	447.452	54.636	278.599	248.762	750.933	2007.68	3029.29	468.442
ENSG00000080618.17	CPB2	protein_coding	carboxypeptidase B2	chr13	-	46053186	46105033	4.89847	4.37854	1.46626	2.9862	0.00282471	0.0113916	0	1.05069	0.800573	0	3.80219	5.63323	2.39186	25.5092
ENSG00000135678.12	CPM	protein_coding	carboxypeptidase M	chr12	-	68842197	68971570	2153.16	2.17691	0.684084	3.18222	0.00146149	0.00659872	363.186	1589.7	620.444	546.537	4535.06	3748.35	5219.04	602.945
ENSG00000120054.12	CPN1	protein_coding	carboxypeptidase N subunit 1	chr10	-	100042193	100081869	7.31242	6.46747	1.9006	3.40285	0.000666867	0.00343241	0	0	0	0	28.5164	5.63323	0	24.3497
ENSG00000139117.14	CPNE8	protein_coding	copine 8	chr12	-	38646822	38907430	2362.03	2.00604	0.571901	3.50768	0.000452035	0.0024811	996.023	1218.8	820.587	731.491	8922.79	2029.09	1704.2	2473.23
ENSG00000205560.13	CPT1B	protein_coding	carnitine palmitoyltransferase 1B	chr22	-	50568861	50578465	257.931	2.13452	0.561113	3.80408	0.000142333	0.000924467	104.49	163.908	53.6384	61.0346	288.967	445.025	768.983	177.405
ENSG00000197721.17	CR1L	protein_coding	complement C3b/C4b receptor 1 like	chr1	+	207645113	207738416	532.718	4.21634	0.836476	5.0406	4.64073e-07	6.4176e-06	42.1329	133.438	24.8178	17.5706	2342.15	405.593	218.855	1077.18
ENSG00000166426.8	CRABP1	protein_coding	cellular retinoic acid binding protein 1	chr15	+	78340353	78348225	71.4298	9.03012	1.66007	5.43962	5.33949e-08	9.4207e-07	0	0	0.800573	0	79.846	469.812	3.58779	17.3926
ENSG00000177685.17	CRACR2B	protein_coding	calcium release activated channel regulator 2B	chr11	+	826144	831991	141.691	3.20154	0.367428	8.71337	2.94971e-18	3.90647e-16	24.4371	34.6728	19.2137	33.2916	220.527	341.374	294.199	165.81
ENSG00000007545.16	CRAMP1	protein_coding	cramped chromatin regulator homolog 1	chr16	+	1612337	1677908	1646.29	2.08695	0.583831	3.57458	0.000350792	0.00200319	570.48	635.669	702.903	600.174	845.988	2639.73	5911.48	1263.87
ENSG00000130545.16	CRB3	protein_coding	crumbs cell polarity complex component 3	chr19	+	6463777	6467221	170.003	4.81594	0.692929	6.95013	3.64958e-12	1.57837e-10	10.1119	0	24.0172	12.022	307.978	350.387	393.461	262.049
ENSG00000005339.15	CREBBP	protein_coding	CREB binding protein	chr16	-	3725054	3880713	2880.69	1.07511	0.289708	3.711	0.00020644	0.00127841	1418.19	2003.67	2202.38	1793.12	2714.77	4618.12	4953.54	3341.71
ENSG00000132693.12	CRP	protein_coding	C-reactive protein	chr1	-	159712289	159714589	12.7042	4.04869	1.50312	2.69353	0.00706991	0.0243001	0	4.20277	0.800573	0.924767	0.950548	12.3931	1.19593	81.1657
ENSG00000109846.9	CRYAB	protein_coding	crystallin alpha B	chr11	-	111908564	111923722	3051.52	2.9233	1.01344	2.88452	0.00392005	0.0149232	695.194	339.374	638.857	1169.83	1898.24	232.089	18027.5	1411.12
ENSG00000100053.10	CRYBB3	protein_coding	crystallin beta B3	chr22	+	25199858	25207359	11.317	4.02322	0.930794	4.32235	1.54377e-05	0.000135699	0.842659	0	2.40172	1.84953	30.4175	5.63323	22.7227	26.6687
ENSG00000176092.17	CRYBG2	protein_coding	crystallin beta-gamma domain containing 2	chr1	-	26321698	26360080	87.5069	4.32753	0.651866	6.63868	3.16497e-11	1.14661e-09	8.42659	10.5069	8.8063	5.5486	317.483	112.665	40.6616	195.957
ENSG00000116791.14	CRYZ	protein_coding	crystallin zeta	chr1	-	74705482	74733408	1242.84	1.44151	0.429555	3.35582	0.000791302	0.00395428	980.855	293.143	666.077	735.19	2422.95	1271.98	1410	2162.49
ENSG00000124207.17	CSE1L	protein_coding	chromosome segregation 1 like	chr20	+	49046246	49096960	2626.02	1.05636	0.412555	2.56052	0.0104516	0.0332953	1642.34	1639.08	1660.39	1880.05	6035.03	3374.31	3229.01	1547.95
ENSG00000119535.19	CSF3R	protein_coding	colony stimulating factor 3 receptor	chr1	-	36466043	36483278	2314.01	2.46577	0.919721	2.68099	0.00734038	0.0250597	525.819	1448.9	535.583	327.367	7328.73	2246.53	117.201	5981.91
ENSG00000141551.15	CSNK1D	protein_coding	casein kinase 1 delta	chr17	-	82239023	82273700	1582.54	1.07646	0.307866	3.49652	0.00047137	0.00257262	633.68	1154.71	1438.63	845.237	2053.18	1936.71	2268.68	2329.46
ENSG00000114646.10	CSPG5	protein_coding	chondroitin sulfate proteoglycan 5	chr3	-	47562238	47580792	48.2688	3.64662	0.856019	4.25998	2.04449e-05	0.00017295	9.26925	5.25346	12.0086	1.84953	65.5878	235.469	34.682	22.0307
ENSG00000104218.16	CSPP1	protein_coding	centrosome and spindle pole associated protein 1	chr8	+	67062417	67196778	2191.99	1.98555	0.412675	4.81142	1.49862e-06	1.79053e-05	743.225	864.72	880.63	1046.84	3100.69	5539.72	3873.62	1486.49
ENSG00000160213.9	CSTB	protein_coding	cystatin B	chr21	-	43772511	43776330	1832.06	1.50151	0.463697	3.23812	0.00120319	0.00560809	769.348	1193.59	744.533	1118.04	1417.27	1758.7	2473.18	5181.85
ENSG00000125823.13	CSTL1	protein_coding	cystatin like 1	chr20	+	23426104	23444930	2.7137	5.04428	1.69789	2.97091	0.00296916	0.0118577	0	0	0	0	12.3571	1.12665	3.58779	4.63804
ENSG00000271079.1	CTAGE15	protein_coding	CTAGE family member 15	chr7	+	143571801	143574387	100.243	3.34519	0.653401	5.11967	3.06078e-07	4.44251e-06	20.2238	11.5576	23.2166	16.6458	170.148	42.8126	120.789	396.552
ENSG00000288784.1	CTAGE4	protein_coding	CTAGE family member 4	chr7	+	144183466	144186080	184.853	3.11349	0.614869	5.06366	4.11279e-07	5.75483e-06	42.9756	48.3318	36.0258	25.8935	272.807	79.9919	265.497	707.301
ENSG00000271321.1	CTAGE6	protein_coding	CTAGE family member 6	chr7	-	143755089	143757696	86.6333	2.90864	0.607859	4.78506	1.70937e-06	2.0095e-05	21.9091	21.0138	20.0143	18.4953	131.176	37.1793	125.573	317.706
ENSG00000289604.1	CTAGE8	protein_coding	CTAGE family member 8	chr7	-	144266674	144269288	174.398	3.21451	0.607911	5.28779	1.23804e-07	1.98366e-06	44.6609	38.8756	33.6241	18.4953	269.005	87.8784	246.362	656.283
ENSG00000236761.6	CTAGE9	protein_coding	CTAGE family member 9	chr6	-	131708441	131711017	130.61	3.24045	0.642016	5.0473	4.48092e-07	6.22356e-06	23.5944	23.1152	32.8235	20.3449	224.329	54.079	148.295	518.301
ENSG00000040531.16	CTNS	protein_coding	cystinosin, lysosomal cystine transporter	chr17	+	3636459	3663103	957.19	1.93153	0.495484	3.89827	9.68816e-05	0.000665699	480.316	511.687	349.85	248.762	1987.6	731.194	2532.98	815.135
ENSG00000171793.17	CTPS1	protein_coding	CTP synthase 1	chr1	+	40979300	41012565	1253.15	1.58504	0.441833	3.58741	0.000333973	0.00192465	499.697	856.314	644.461	505.847	1341.22	851.745	2522.22	2803.69
ENSG00000257923.12	CUX1	protein_coding	cut like homeobox 1	chr7	+	101815904	102283958	5788.6	1.62265	0.437721	3.70705	0.00020969	0.00129502	2293.72	3758.33	2925.29	2374.8	12514.9	4013.12	12467.6	5961.04
ENSG00000095485.18	CWF19L1	protein_coding	CWF19 like cell cycle control factor 1	chr10	-	100232298	100267680	861.313	1.18068	0.452257	2.61065	0.00903706	0.0296745	514.865	541.106	487.549	565.957	2074.1	526.144	1438.7	742.086
ENSG00000109182.12	CWH43	protein_coding	cell wall biogenesis 43 C-terminal homolog	chr4	+	48986275	49062081	171.548	5.09974	1.48761	3.42815	0.000607708	0.00317867	0	0	5.60401	33.2916	702.455	23.6596	31.0942	576.276
ENSG00000145824.13	CXCL14	protein_coding	C-X-C motif chemokine ligand 14	chr5	-	135570679	135579279	2450.33	5.40911	1.0028	5.39402	6.88999e-08	1.18027e-06	225.833	23.1152	179.328	22.1944	12408.5	423.619	1775.96	4544.12
ENSG00000185753.13	CXorf38	protein_coding	chromosome X open reading frame 38	chrX	-	40626921	40647561	1070.99	1.70133	0.325028	5.23442	1.65506e-07	2.57807e-06	482.001	587.337	489.951	455.91	1731.9	879.911	2199.32	1741.58
ENSG00000171604.12	CXXC5	protein_coding	CXXC finger protein 5	chr5	+	139647299	139683882	1151	2.0824	0.481401	4.32571	1.52038e-05	0.000133902	235.944	868.922	244.175	410.596	1579.81	1516.47	1880	2472.08
ENSG00000008283.16	CYB561	protein_coding	cytochrome b561	chr17	-	63432304	63446354	1041.32	1.4601	0.298413	4.89287	9.93753e-07	1.25259e-05	443.239	566.323	795.769	415.22	1835.51	1353.1	1657.56	1263.87
ENSG00000055163.21	CYFIP2	protein_coding	cytoplasmic FMR1 interacting protein 2	chr5	+	157266079	157395595	750.936	1.03349	0.338757	3.05082	0.00228218	0.00955032	557.84	469.659	382.674	561.333	624.51	1246.07	780.943	1384.45
ENSG00000138061.12	CYP1B1	protein_coding	cytochrome P450 family 1 subfamily B member 1	chr2	-	38066973	38109902	9639.82	2.43189	0.792243	3.06963	0.00214324	0.00906038	3028.52	3397.94	3964.44	1666.43	27777.9	23145.8	13314.3	823.252
ENSG00000197408.10	CYP2B6	protein_coding	cytochrome P450 family 2 subfamily B member 6	chr19	+	40991282	41018398	68.7443	8.25989	1.57029	5.26009	1.43981e-07	2.27498e-06	0	0	0.800573	0.924767	389.725	52.9524	1.19593	104.356
ENSG00000108242.13	CYP2C18	protein_coding	cytochrome P450 family 2 subfamily C member 18	chr10	+	94683729	94736190	498.162	8.3652	0.677887	12.3401	5.50759e-35	6.51059e-32	6.74127	0	4.80344	0	1243.32	910.331	674.505	1145.6
ENSG00000165841.11	CYP2C19	protein_coding	cytochrome P450 family 2 subfamily C member 19	chr10	+	94762681	94855547	366.151	9.35586	0.820175	11.4072	3.85127e-30	2.36387e-27	3.37064	1.05069	0	0	1122.6	424.746	569.263	808.178
ENSG00000138115.15	CYP2C8	protein_coding	cytochrome P450 family 2 subfamily C member 8	chr10	-	95036772	95069497	58.495	3.39964	0.647963	5.24666	1.54882e-07	2.42799e-06	15.1679	4.20277	8.00573	12.9467	83.6482	123.931	29.8983	190.16
ENSG00000138109.11	CYP2C9	protein_coding	cytochrome P450 family 2 subfamily C member 9	chr10	+	94938658	94990091	267.741	8.65395	0.824496	10.4961	9.00646e-26	3.05808e-23	4.21329	0	0	0.924767	606.45	295.181	389.873	845.283
ENSG00000205702.12	CYP2D7	protein_coding	cytochrome P450 family 2 subfamily D member 7 (gene/pseudogene)	chr22	-	42140203	42149455	48.8565	1.2226	0.470105	2.6007	0.00930336	0.0303588	13.4825	44.1291	37.6269	22.1944	57.0329	67.5988	50.2291	98.5583
ENSG00000134716.11	CYP2J2	protein_coding	cytochrome P450 family 2 subfamily J member 2	chr1	-	59893308	59926773	69.2054	4.47689	0.900566	4.9712	6.65408e-07	8.76872e-06	1.68532	2.10138	8.8063	11.0972	39.923	29.2928	318.117	142.62
ENSG00000171903.17	CYP4F11	protein_coding	cytochrome P450 family 4 subfamily F member 11	chr19	-	15912367	15934867	254.146	5.35708	1.30414	4.10774	3.99555e-05	0.000310887	16.0105	0	18.4132	13.8715	84.5988	138.578	13.1552	1748.54
ENSG00000122783.17	CYREN	protein_coding	cell cycle regulator of NHEJ	chr7	-	135092363	135170795	1290.87	2.03474	0.32327	6.29425	3.08894e-10	9.14561e-09	446.609	653.53	565.204	360.659	1378.29	2110.21	1994.81	2817.61
ENSG00000153310.22	CYRIB	protein_coding	CYFIP related Rac1 interactor B	chr8	-	129839593	130017504	3881.37	2.12486	0.59957	3.54397	0.000394149	0.00220896	1169.61	2790.64	944.676	886.851	5797.39	9406.37	8382.28	1673.17
ENSG00000205795.5	CYS1	protein_coding	cystin 1	chr2	-	10056473	10080944	2934.17	4.13457	0.962472	4.29578	1.74081e-05	0.000150573	357.287	13.659	375.469	517.869	10111.9	513.751	4069.75	7513.62
ENSG00000173402.13	DAG1	protein_coding	dystroglycan 1	chr3	+	49468713	49535618	4517.63	1.43611	0.416295	3.44974	0.00056113	0.002976	3357.15	1748.35	2511.4	2135.29	10596.7	6267.54	6332.45	3192.13
ENSG00000164535.15	DAGLB	protein_coding	diacylglycerol lipase beta	chr7	-	6409126	6484190	671.481	1.22275	0.317846	3.84699	0.00011958	0.000796682	359.815	489.622	418.7	343.088	653.027	810.059	1426.74	870.792
ENSG00000196730.13	DAPK1	protein_coding	death associated protein kinase 1	chr9	+	87497228	87708634	6126.96	1.08077	0.394953	2.73645	0.00621055	0.0218306	3720.34	3326.49	4564.87	4122.61	7280.25	11054.7	11319.5	3626.95
ENSG00000003249.15	DBNDD1	protein_coding	dysbindin domain containing 1	chr16	-	90004871	90019890	167.289	3.23548	0.673325	4.80523	1.54577e-06	1.83543e-05	58.9861	9.45623	20.0143	39.765	142.582	619.656	161.451	286.399
ENSG00000164934.14	DCAF13	protein_coding	DDB1 and CUL4 associated factor 13	chr8	+	103414714	103443453	1170.11	1.00706	0.346186	2.909	0.00362586	0.0139851	610.085	1031.78	761.345	707.447	1997.1	1084.96	1078.73	2089.44
ENSG00000143164.16	DCAF6	protein_coding	DDB1 and CUL4 associated factor 6	chr1	+	167935783	168075843	3428.02	1.23683	0.479918	2.57717	0.00996142	0.0320212	2253.27	2060.41	1933.38	1922.59	3462.85	2243.15	3567.46	9981.06
ENSG00000170959.15	DCDC1	protein_coding	doublecortin domain containing 1	chr11	-	30830369	31369810	276.995	2.03657	0.82236	2.47649	0.013268	0.0404427	86.7939	6.30415	156.912	184.029	149.236	678.241	614.708	339.736
ENSG00000146038.12	DCDC2	protein_coding	doublecortin domain containing 2	chr6	-	24171755	24358059	2462.41	4.7466	0.69985	6.78231	1.1827e-11	4.68341e-10	205.609	56.7374	310.622	134.091	3116.85	11317.2	1643.21	2915.01
ENSG00000110063.10	DCPS	protein_coding	decapping enzyme, scavenger	chr11	+	126304060	126350005	1028.23	2.14252	0.632847	3.38553	0.000710414	0.00361887	364.871	319.41	480.344	354.186	584.587	501.358	1935.02	3686.08
ENSG00000197312.12	DDI2	protein_coding	DNA damage inducible 1 homolog 2	chr1	+	15617458	15669044	2346.95	1.50313	0.322154	4.66586	3.0733e-06	3.3421e-05	957.261	1847.12	1103.19	989.5	3331.67	3357.41	4548.12	2641.36
ENSG00000165490.13	DDIAS	protein_coding	DNA damage induced apoptosis suppressor	chr11	+	82899975	82958277	87.7678	1.97555	0.486262	4.06272	4.85034e-05	0.000366931	20.2238	69.3457	32.0229	21.2696	103.61	192.657	145.904	117.111
ENSG00000204580.14	DDR1	protein_coding	discoidin domain receptor tyrosine kinase 1	chr6	+	30876421	30900156	1717.48	1.24243	0.378893	3.27911	0.00104137	0.00497192	814.009	589.438	1515.48	1162.43	1606.43	3082.51	2547.33	2422.22
ENSG00000013573.17	DDX11	protein_coding	DEAD/H-box helicase 11	chr12	+	31073860	31104799	310.379	1.99813	0.464784	4.29905	1.71535e-05	0.000148693	63.1994	108.221	98.4705	227.493	676.79	477.698	526.209	304.951
ENSG00000278053.5	DDX52	protein_coding	DExD-box helicase 52	chr17	-	37609739	37643446	3021.95	2.64715	0.601098	4.40386	1.0634e-05	9.875e-05	814.851	983.448	791.767	737.964	2240.44	1595.33	5428.33	11583.5
ENSG00000164816.8	DEFA5	protein_coding	defensin alpha 5	chr8	-	7055304	7056739	5.41534	3.79406	1.35562	2.79877	0.00512982	0.0186649	0	3.15208	0	0	5.70329	14.6464	3.58779	16.2331
ENSG00000164825.4	DEFB1	protein_coding	defensin beta 1	chr8	-	6870592	6877936	450.648	3.5413	1.207	2.93397	0.00334653	0.0130912	216.563	1.05069	54.439	12.9467	1258.53	253.496	1729.32	78.8467
ENSG00000143753.13	DEGS1	protein_coding	delta 4-desaturase, sphingolipid 1	chr1	+	224175756	224193441	3923.97	1.90549	0.589353	3.23319	0.00122417	0.0056865	1605.27	2333.59	1347.36	1327.97	12458.8	2442.57	2228.02	7648.13
ENSG00000162777.17	DENND2D	protein_coding	DENN domain containing 2D	chr1	-	111185969	111204535	703.344	1.00782	0.309542	3.25585	0.00113052	0.00532586	513.179	646.176	305.819	404.123	773.746	986.943	840.739	1156.03
ENSG00000024526.17	DEPDC1	protein_coding	DEP domain containing 1	chr1	-	68474152	68497221	418.528	4.13041	0.737409	5.60124	2.1282e-08	4.13175e-07	38.7623	108.221	23.2166	11.0972	1097.88	681.621	1163.64	223.785
ENSG00000035499.13	DEPDC1B	protein_coding	DEP domain containing 1B	chr5	-	60596912	60700190	173.145	3.50333	0.546966	6.40503	1.5034e-10	4.70892e-09	36.2343	38.8756	15.2109	22.1944	401.131	404.466	373.13	93.9203
ENSG00000183628.14	DGCR6	protein_coding	DiGeorge syndrome critical region gene 6	chr22	+	18906028	18914238	198.479	1.12756	0.415891	2.71119	0.00670425	0.0232208	153.364	115.576	97.6699	132.242	486.681	194.91	241.578	165.81
ENSG00000116133.13	DHCR24	protein_coding	24-dehydrocholesterol reductase	chr1	-	54849627	54887195	6290.81	2.71029	0.64137	4.22578	2.38116e-05	0.000197447	628.624	3319.14	1873.34	849.861	13357.1	6411.75	19100.2	4786.46
ENSG00000278535.5	DHRS11	protein_coding	dehydrogenase/reductase 11	chr17	+	36591879	36600804	106.57	1.3531	0.219397	6.16737	6.94369e-10	1.89907e-08	58.1435	52.5346	56.0401	73.0566	150.187	158.857	150.687	153.055
ENSG00000167536.14	DHRS13	protein_coding	dehydrogenase/reductase 13	chr17	-	28897781	28903079	345.024	3.0035	0.378572	7.93376	2.12601e-15	1.75792e-13	70.7833	72.4978	83.2596	79.5299	1039.9	365.034	527.405	521.779
ENSG00000181192.12	DHTKD1	protein_coding	dehydrogenase E1 and transketolase domain containing 1	chr10	+	12068954	12123221	951.466	1.12032	0.422016	2.65469	0.00793814	0.0267203	609.242	608.351	566.005	614.97	2515.15	788.653	978.271	931.086
ENSG00000134815.19	DHX34	protein_coding	DExH-box helicase 34	chr19	+	47349315	47382704	757.357	1.71852	0.312797	5.49404	3.92848e-08	7.15669e-07	252.798	456	393.882	309.797	1471.45	974.549	1358.58	841.804
ENSG00000131504.18	DIAPH1	protein_coding	diaphanous related formin 1	chr5	-	141515016	141619055	2296.5	2.33063	0.215012	10.8396	2.23549e-27	1.03406e-24	622.725	730.231	959.086	734.265	4197.62	4184.37	3596.16	3347.51
ENSG00000139734.19	DIAPH3	protein_coding	diaphanous related formin 3	chr13	-	59665583	60163928	447.658	2.58119	0.547754	4.71232	2.44917e-06	2.73801e-05	155.892	235.355	66.4475	55.486	795.609	645.569	1183.97	442.933
ENSG00000211452.12	DIO1	protein_coding	iodothyronine deiodinase 1	chr1	+	53891239	53911086	43.2748	6.26671	1.36014	4.60739	4.07756e-06	4.29375e-05	3.37064	1.05069	0	0	283.263	9.01317	26.3105	23.1902
ENSG00000165023.7	DIRAS2	protein_coding	DIRAS family GTPase 2	chr9	-	90609832	90642862	405.428	4.98305	1.14543	4.35038	1.35903e-05	0.000121775	10.9546	1.05069	76.0544	11.0972	509.494	358.274	2220.84	55.6565
ENSG00000104371.5	DKK4	protein_coding	dickkopf WNT signaling pathway inhibitor 4	chr8	-	42374063	42377229	12.8046	6.53994	1.56685	4.17394	2.99373e-05	0.000240804	0	0	0.800573	0	7.60438	37.1793	1.19593	55.6565
ENSG00000151208.17	DLG5	protein_coding	discs large MAGUK scaffold protein 5	chr10	-	77790791	77926755	2274.49	1.05798	0.353565	2.99232	0.00276862	0.0112197	1235.34	1624.37	1817.3	1227.17	4652.93	2705.08	3162.04	1771.73
ENSG00000170579.17	DLGAP1	protein_coding	DLG associated protein 1	chr18	-	3496032	4455307	1618.97	6.6153	1.23628	5.35096	8.74871e-08	1.45661e-06	5.89861	6.30415	52.8378	65.6584	6162.4	114.918	6454.44	89.2823
ENSG00000116544.12	DLGAP3	protein_coding	DLG associated protein 3	chr1	-	34865436	34929650	68.5807	3.81529	1.11389	3.4252	0.00061435	0.0032092	5.89861	14.7097	4.80344	11.0972	21.8626	426.999	59.7965	3.47853
ENSG00000080845.19	DLGAP4	protein_coding	DLG associated protein 4	chr20	+	36306336	36528637	1091.85	1.06448	0.327566	3.24968	0.00115537	0.00542213	530.032	965.586	730.122	600.174	1417.27	1950.23	1591.78	949.639
ENSG00000126787.13	DLGAP5	protein_coding	DLG associated protein 5	chr14	-	55148112	55191608	271.832	1.99544	0.757908	2.63282	0.00846781	0.0281734	34.549	144.996	224.961	31.4421	201.516	796.539	562.087	178.565
ENSG00000064195.7	DLX3	protein_coding	distal-less homeobox 3	chr17	-	49990005	49995224	172.766	6.46996	0.931469	6.94597	3.75874e-12	1.61681e-10	0	3.15208	4.00286	8.3229	464.818	408.973	459.237	33.6258
ENSG00000108813.11	DLX4	protein_coding	distal-less homeobox 4	chr17	+	49968970	49974959	18.3124	3.7928	0.843387	4.4971	6.88862e-06	6.76089e-05	0.842659	3.15208	4.00286	1.84953	17.1099	33.7994	74.1477	11.5951
ENSG00000105880.7	DLX5	protein_coding	distal-less homeobox 5	chr7	-	97020396	97024950	594.974	5.45213	0.452533	12.048	1.98692e-33	2.0457e-30	28.6504	17.8618	34.4246	24.9687	1046.55	857.378	2080.92	669.037
ENSG00000006377.11	DLX6	protein_coding	distal-less homeobox 6	chr7	+	97005553	97011040	443.74	8.2505	0.725838	11.3669	6.11461e-30	3.54837e-27	0.842659	0	2.40172	8.3229	1058.91	424.746	991.426	1063.27
ENSG00000197587.11	DMBX1	protein_coding	diencephalon/mesencephalon homeobox 1	chr1	+	46489836	46516216	169.278	10.9983	1.49667	7.34851	2.00429e-13	1.11837e-11	0	0	0	0	502.84	87.8784	741.477	22.0307
ENSG00000100206.11	DMC1	protein_coding	DNA meiotic recombinase 1	chr22	-	38518948	38570204	20.6094	2.62308	0.878339	2.98641	0.00282274	0.0113894	0.842659	2.10138	8.00573	12.022	38.0219	57.459	39.4657	6.95706
ENSG00000142700.12	DMRTA2	protein_coding	DMRT like family A2	chr1	-	50417550	50423443	3.87814	4.02997	1.31671	3.06064	0.00220865	0.00929748	0	1.05069	0.800573	0	8.55493	12.3931	3.58779	4.63804
ENSG00000158856.19	DMTN	protein_coding	dematin actin binding protein	chr8	+	22048995	22082527	447.231	3.25504	0.626336	5.19696	2.02577e-07	3.09065e-06	66.5701	73.5484	75.2538	123.919	1273.73	135.198	644.606	1185.02
ENSG00000138346.15	DNA2	protein_coding	DNA replication helicase/nuclease 2	chr10	-	68414064	68472121	351.452	2.46359	0.32587	7.56003	4.02986e-14	2.5984e-12	113.759	136.59	92.8665	88.7776	816.521	589.236	605.141	368.724
ENSG00000129295.10	DNAAF11	protein_coding	dynein axonemal assembly factor 11	chr8	-	132570416	132675592	434.409	1.36877	0.431051	3.17543	0.00149615	0.00671727	273.864	96.6637	281.001	318.12	599.796	860.758	620.688	424.381
ENSG00000164818.16	DNAAF5	protein_coding	dynein axonemal assembly factor 5	chr7	+	726699	786475	862.909	1.56231	0.426587	3.66234	0.000249924	0.00150194	315.997	410.821	691.695	327.367	1087.43	813.439	2152.67	1103.85
ENSG00000039139.11	DNAH5	protein_coding	dynein axonemal heavy chain 5	chr5	-	13690328	14011818	786.108	2.79562	1.0516	2.65845	0.00785009	0.026463	36.2343	24.1659	305.819	425.393	176.802	1119.89	369.542	3831.02
ENSG00000118997.14	DNAH7	protein_coding	dynein axonemal heavy chain 7	chr2	-	195737703	196068837	1225.26	1.82538	0.650519	2.80604	0.00501541	0.018305	592.389	118.728	773.353	672.305	646.373	3239.11	2346.42	1413.44
ENSG00000140403.13	DNAJA4	protein_coding	DnaJ heat shock protein family (Hsp40) member A4	chr15	+	78264086	78282196	527.504	1.16045	0.388014	2.99075	0.00278291	0.0112649	238.472	387.705	325.033	353.261	459.115	830.339	472.392	1153.71
ENSG00000187726.9	DNAJB13	protein_coding	DnaJ heat shock protein family (Hsp40) member B13	chr11	+	73951026	73970366	290.102	3.74987	1.01734	3.68594	0.000227863	0.00139164	8.42659	0	63.2453	88.7776	394.477	611.769	508.27	645.847
ENSG00000120675.6	DNAJC15	protein_coding	DnaJ heat shock protein family (Hsp40) member C15	chr13	+	43023203	43114213	1475.94	2.37273	0.582593	4.07271	4.64702e-05	0.000353899	623.568	341.475	461.13	484.578	3637.75	669.228	1288.02	4301.78
ENSG00000116675.16	DNAJC6	protein_coding	DnaJ heat shock protein family (Hsp40) member C6	chr1	+	65248219	65415871	153.168	1.69513	0.454379	3.73065	0.000190989	0.00119525	52.2449	102.968	52.0372	82.3042	199.615	354.894	107.634	273.644
ENSG00000213918.11	DNASE1	protein_coding	deoxyribonuclease 1	chr16	+	3611728	3680143	366.788	1.10241	0.425331	2.59189	0.00954491	0.0309913	271.336	178.618	255.383	226.568	192.011	499.105	643.411	667.878
ENSG00000187957.8	DNER	protein_coding	delta/notch like EGF repeat containing	chr2	-	229357629	229714555	1262.27	6.13373	0.630946	9.72147	2.44232e-22	5.37598e-20	39.605	9.45623	73.6527	18.4953	3274.64	1507.45	3616.49	1558.38
ENSG00000130816.17	DNMT1	protein_coding	DNA methyltransferase 1	chr19	-	10133342	10231286	1602.02	1.1373	0.377671	3.01136	0.00260081	0.0106546	772.718	1461.51	1021.53	749.986	1731.9	3397.97	2178.99	1501.57
ENSG00000119772.19	DNMT3A	protein_coding	DNA methyltransferase 3 alpha	chr2	-	25227855	25342590	1616.88	1.16609	0.323864	3.60056	0.000317537	0.00184203	1094.61	1230.36	918.257	744.437	2683.4	2340.05	2632.24	1291.69
ENSG00000088305.19	DNMT3B	protein_coding	DNA methyltransferase 3 beta	chr20	+	32762385	32809359	1166.48	4.56112	0.603145	7.56223	3.96231e-14	2.56521e-12	97.7484	154.452	85.6613	41.6145	2276.56	1827.42	4203.7	644.688
ENSG00000107099.18	DOCK8	protein_coding	dedicator of cytokinesis 8	chr9	+	214854	465259	3133.14	1.70761	0.536847	3.18082	0.0014686	0.0066224	1208.37	2944.04	866.22	857.259	7389.56	2242.03	4866.24	4691.38
ENSG00000129932.10	DOHH	protein_coding	deoxyhypusine hydroxylase	chr19	-	3490821	3500674	132.989	1.19211	0.369213	3.2288	0.00124313	0.00575736	61.5141	102.968	73.6527	86.0033	182.505	111.538	282.24	163.491
ENSG00000142197.13	DOP1B	protein_coding	DOP1 leucine zipper like protein B	chr21	+	36156782	36294274	959.137	1.51921	0.502127	3.02554	0.00248187	0.0102489	384.252	786.968	472.338	341.239	1057.96	543.044	2018.73	2068.57
ENSG00000104885.19	DOT1L	protein_coding	DOT1 like histone lysine methyltransferase	chr19	+	2163933	2232578	621.61	1.45019	0.483718	2.99802	0.00271743	0.0110459	172.745	554.765	379.472	225.643	681.543	1311.42	1130.15	517.141
ENSG00000163530.4	DPPA2	protein_coding	developmental pluripotency associated 2	chr3	-	109293788	109316517	32.8766	7.17448	1.11331	6.44427	1.16155e-10	3.72596e-09	0	0	0	1.84953	38.9725	56.3323	77.7355	88.1228
ENSG00000144045.14	DQX1	protein_coding	DEAQ-box RNA dependent ATPase 1	chr2	-	74518131	74526281	26.8137	4.16431	0.952715	4.371	1.23681e-05	0.000112369	1.68532	3.15208	6.40458	0	96.0054	74.3587	14.3512	18.5522
ENSG00000189269.12	DRICH1	protein_coding	aspartate rich 1	chr22	-	23608452	23632321	52.5096	2.71122	0.74262	3.65088	0.000261343	0.00155854	16.8532	9.45623	20.8149	8.3229	96.9559	28.1662	211.68	27.8282
ENSG00000046604.14	DSG2	protein_coding	desmoglein 2	chr18	+	31498177	31549008	2136.27	1.35593	0.391666	3.46194	0.000536288	0.00286328	1515.1	968.738	1331.35	985.801	4547.42	1443.23	3123.77	3174.74
ENSG00000096696.15	DSP	protein_coding	desmoplakin	chr6	+	7541617	7586714	8193.18	3.95455	0.384703	10.2795	8.71758e-25	2.6249e-22	594.917	1083.26	1539.5	753.685	14881.8	20066.7	16287.4	10338.2
ENSG00000138101.20	DTNB	protein_coding	dystrobrevin beta	chr2	-	25377198	25673647	380.764	1.21791	0.218123	5.58361	2.35582e-08	4.52653e-07	224.147	257.42	200.944	233.966	593.142	576.843	557.304	402.35
ENSG00000126870.16	DYNC2I1	protein_coding	dynein 2 intermediate chain 1	chr7	+	158856558	158956747	891.452	1.30054	0.396875	3.27696	0.00104932	0.00500092	460.092	447.595	614.84	536.365	812.719	1105.24	2275.86	878.909
ENSG00000105204.14	DYRK1B	protein_coding	dual specificity tyrosine phosphorylation regulated kinase 1B	chr19	-	39825350	39834201	320.262	1.79051	0.312694	5.72607	1.02787e-08	2.14792e-07	142.409	159.705	150.508	122.069	539.911	488.965	291.807	666.718
ENSG00000089091.17	DZANK1	protein_coding	double zinc ribbon and ankyrin repeat domains 1	chr20	-	18383367	18467281	225.783	1.61927	0.254098	6.37262	1.85825e-10	5.70835e-09	121.343	81.954	124.889	114.671	307.027	428.126	336.056	292.197
ENSG00000101412.13	E2F1	protein_coding	E2F transcription factor 1	chr20	-	33675477	33686385	118.65	2.14844	0.563308	3.81396	0.000136756	0.000893519	26.1224	70.3964	36.0258	42.5393	227.181	347.007	130.356	69.5706
ENSG00000007968.7	E2F2	protein_coding	E2F transcription factor 2	chr1	-	23506438	23531233	82.4512	2.77765	0.685895	4.04967	5.1289e-05	0.000385174	12.6399	47.2811	15.2109	9.24767	156.84	269.269	99.2622	49.8589
ENSG00000133740.11	E2F5	protein_coding	E2F transcription factor 5	chr8	+	85177154	85217158	285.477	1.91439	0.324992	5.89057	3.84877e-09	8.95344e-08	101.962	75.6498	128.092	172.931	565.576	445.025	391.069	403.509
ENSG00000129173.13	E2F8	protein_coding	E2F transcription factor 8	chr11	-	19224063	19241620	114.429	3.23026	0.624954	5.16879	2.35609e-07	3.52221e-06	16.0105	39.9263	23.2166	9.24767	108.362	383.06	245.166	90.4418
ENSG00000105246.6	EBI3	protein_coding	Epstein-Barr virus induced 3	chr19	+	4229523	4237528	173.849	3.48365	0.870218	4.0032	6.24924e-05	0.000457156	21.0665	32.5715	39.2281	21.2696	632.114	30.4195	557.304	56.816
ENSG00000104823.9	ECH1	protein_coding	enoyl-CoA hydratase 1	chr19	-	38815422	38831841	1526.74	1.5782	0.337253	4.67957	2.87483e-06	3.15165e-05	616.826	990.803	602.831	854.485	3197.64	1842.07	2587.99	1521.28
ENSG00000127884.5	ECHS1	protein_coding	enoyl-CoA hydratase, short chain 1	chr10	-	133362485	133373354	1647.75	1.07323	0.317474	3.38054	0.000723447	0.00367329	1060.06	1091.67	1069.57	1025.57	3169.13	1274.24	1974.48	2517.3
ENSG00000167969.13	ECI1	protein_coding	enoyl-CoA delta isomerase 1	chr16	-	2239402	2252300	501.357	1.49186	0.36486	4.08885	4.33513e-05	0.000333488	215.721	223.797	260.186	352.336	880.208	538.537	1073.95	466.123
ENSG00000114346.14	ECT2	protein_coding	epithelial cell transforming 2	chr3	+	172750682	172821474	805.785	1.485	0.439094	3.38196	0.000719701	0.00365834	353.917	720.775	357.055	265.408	755.686	1828.55	1259.31	905.577
ENSG00000158813.18	EDA	protein_coding	ectodysplasin A	chrX	+	69616067	70039472	434.592	2.24513	0.611539	3.67128	0.000241341	0.00146026	128.084	142.894	149.707	184.953	639.719	746.967	121.985	1362.42
ENSG00000127129.10	EDN2	protein_coding	endothelin 2	chr1	-	41478775	41484683	202.076	5.43006	1.35272	4.01418	5.96524e-05	0.000438996	0	6.30415	25.6183	4.62383	2.85164	948.637	536.973	91.6013
ENSG00000101210.13	EEF1A2	protein_coding	eukaryotic translation elongation factor 1 alpha 2	chr20	-	63488013	63499239	1784.64	8.34842	0.796648	10.4794	1.07389e-25	3.60794e-23	10.1119	3.15208	27.2195	2.7743	5180.49	3020.54	834.759	5198.08
ENSG00000284753.2	EEF1AKMT4	protein_coding	EEF1A lysine methyltransferase 4	chr3	+	184249672	184258759	90.4659	1.80801	0.491936	3.6753	0.000237566	0.00144125	31.1784	72.4978	27.2195	30.5173	233.835	82.2452	127.965	118.27
ENSG00000284917.1	EEF1AKMT4-ECE2	protein_coding	EEF1AKMT4-ECE2 readthrough	chr3	+	184249695	184293031	41.6984	1.63466	0.478228	3.41817	0.000630447	0.0032759	16.8532	26.2673	13.6097	24.9687	103.61	34.926	66.9721	46.3804
ENSG00000124802.12	EEF1E1	protein_coding	eukaryotic translation elongation factor 1 epsilon 1	chr6	-	8073360	8102559	779.283	2.32208	0.373708	6.21362	5.1779e-10	1.45095e-08	244.371	308.903	210.551	275.581	2022.77	976.803	1457.84	737.448
ENSG00000265818.1	EEF1E1-BLOC1S5	protein_coding	EEF1E1-BLOC1S5 readthrough (NMD candidate)	chr6	-	8015726	8102530	459.147	2.0645	0.315237	6.54905	5.79045e-11	1.98086e-09	192.969	188.074	144.904	183.104	1028.49	626.416	841.935	467.282
ENSG00000103319.12	EEF2K	protein_coding	eukaryotic elongation factor 2 kinase	chr16	+	22206278	22288738	1951.48	1.32529	0.407652	3.25102	0.00114991	0.00540127	1043.21	1208.3	1300.93	900.723	3362.09	3136.58	3577.03	1082.98
ENSG00000178852.16	EFCAB13	protein_coding	EF-hand calcium binding domain 13	chr17	+	47323290	47441312	663.97	1.39368	0.572401	2.43479	0.0149003	0.0443756	246.899	365.641	333.839	517.869	362.159	974.549	2033.08	477.718
ENSG00000176927.16	EFCAB5	protein_coding	EF-hand calcium binding domain 5	chr17	+	29929200	30108452	13.4184	2.14331	0.710125	3.01822	0.00254268	0.0104554	8.42659	6.30415	3.20229	1.84953	7.60438	31.5461	28.7023	19.7117
ENSG00000186976.15	EFCAB6	protein_coding	EF-hand calcium binding domain 6	chr22	-	43528744	43812337	305.282	1.47688	0.570256	2.58985	0.00960182	0.0311381	131.455	39.9263	212.152	261.709	443.906	641.062	460.433	251.614
ENSG00000115468.13	EFHD1	protein_coding	EF-hand domain family member D1	chr2	+	232606057	232682776	426.78	1.94464	0.74852	2.59798	0.00937739	0.0305469	139.881	57.7881	164.117	342.164	482.878	1299.02	825.192	103.196
ENSG00000169242.12	EFNA1	protein_coding	ephrin A1	chr1	+	155127876	155134899	3110.67	4.1647	0.421211	9.88746	4.71867e-23	1.13238e-20	230.046	366.692	399.486	318.12	8203.23	2391.87	5973.67	7002.28
ENSG00000143590.14	EFNA3	protein_coding	ephrin A3	chr1	+	155078837	155087538	66.4873	1.65162	0.337901	4.88787	1.01931e-06	1.28084e-05	26.9651	35.7235	34.4246	31.4421	115.967	65.3455	132.748	89.2823
ENSG00000243364.8	EFNA4	protein_coding	ephrin A4	chr1	+	155063737	155069553	157.974	1.27184	0.300884	4.22702	2.36807e-05	0.000196623	128.084	69.3457	86.4619	86.0033	291.818	207.303	208.092	186.681
ENSG00000086232.13	EIF2AK1	protein_coding	eukaryotic translation initiation factor 2 alpha kinase 1	chr7	-	6022247	6059175	1811.26	1.07536	0.21802	4.93241	8.12209e-07	1.04529e-05	1205	1237.72	1213.67	1007.07	2814.57	2260.05	2865.45	1886.52
ENSG00000163412.13	EIF4E3	protein_coding	eukaryotic translation initiation factor 4E family member 3	chr3	-	71675414	71754773	1819.84	1.3366	0.541661	2.46758	0.0136028	0.0412582	1090.4	680.848	970.294	1388.07	5520.78	1478.16	2333.26	1096.9
ENSG00000158417.11	EIF5B	protein_coding	eukaryotic translation initiation factor 5B	chr2	+	99337371	99401326	1337.21	1.43012	0.201726	7.08942	1.34673e-12	6.34915e-11	697.722	795.374	795.769	606.647	2019.91	2060.64	2156.26	1565.34
ENSG00000163435.16	ELF3	protein_coding	E74 like ETS transcription factor 3	chr1	+	202007945	202017183	4243.49	4.35849	0.873859	4.98763	6.1124e-07	8.1389e-06	222.462	12.6083	662.074	680.628	6611.06	5741.39	14162.2	5855.53
ENSG00000135374.11	ELF5	protein_coding	E74 like ETS transcription factor 5	chr11	-	34478791	34525193	12.3692	7.2236	1.80471	4.00263	6.26415e-05	0.000457617	0	0	0	0	31.3681	0	49.0331	18.5522
ENSG00000166897.16	ELFN2	protein_coding	extracellular leucine rich repeat and fibronectin type III domain containing 2	chr22	-	37367960	37427479	43.9366	3.23829	1.11786	2.89686	0.00376923	0.0144421	19.3812	9.45623	4.80344	0	11.4066	217.443	66.9721	22.0307
ENSG00000158711.14	ELK4	protein_coding	ETS transcription factor ELK4	chr1	-	205597556	205632011	6193.01	1.9804	0.403937	4.90273	9.45131e-07	1.19896e-05	2383.88	3441.02	2000.63	2191.7	5973.24	6083.89	12785.7	14684
ENSG00000128886.12	ELL3	protein_coding	elongation factor for RNA polymerase II 3	chr15	-	43772605	43777315	78.0711	2.16459	0.592668	3.65228	0.000259922	0.0015518	27.8077	16.8111	30.4218	38.8402	257.599	40.5593	87.3029	125.227
ENSG00000102890.16	ELMO3	protein_coding	engulfment and cell motility 3	chr16	+	67199111	67204029	342.419	3.74433	0.421194	8.88979	6.12224e-19	8.96346e-17	37.9197	38.8756	76.0544	36.9907	1011.38	396.58	552.52	589.031
ENSG00000119915.5	ELOVL3	protein_coding	ELOVL fatty acid elongase 3	chr10	+	102226299	102229589	194.098	5.77593	1.04802	5.51129	3.56214e-08	6.56558e-07	5.89861	9.45623	8.8063	3.69907	1274.68	29.2928	173.41	47.5399
ENSG00000164181.14	ELOVL7	protein_coding	ELOVL fatty acid elongase 7	chr5	-	60751791	60844274	743.075	5.33562	0.472991	11.2806	1.63627e-29	9.16223e-27	37.9197	21.0138	40.0286	44.3888	1690.07	727.814	2433.72	949.639
ENSG00000100908.14	EMC9	protein_coding	ER membrane protein complex subunit 9	chr14	-	24138959	24141591	104.634	1.1505	0.325269	3.53707	0.000404587	0.00225873	65.7274	71.4471	60.043	62.8841	153.038	141.957	197.329	84.6442
ENSG00000154920.15	EME1	protein_coding	essential meiotic structure-specific endonuclease 1	chr17	+	50373220	50381483	51.1313	2.78874	0.602718	4.62694	3.71114e-06	3.96016e-05	9.26925	19.9631	15.2109	7.39813	43.7252	183.643	75.3436	54.497
ENSG00000197774.14	EME2	protein_coding	essential meiotic structure-specific endonuclease subunit 2	chr16	+	1772810	1781708	443.738	1.24758	0.466561	2.67399	0.00749551	0.0254938	179.486	380.351	278.599	213.621	318.434	385.313	1000.99	793.105
ENSG00000125746.18	EML2	protein_coding	EMAP like 2	chr19	-	45606994	45645602	776.18	1.96365	0.261085	7.52111	5.43112e-14	3.38564e-12	287.347	346.728	303.417	330.142	1693.88	1072.57	1260.51	914.853
ENSG00000214595.13	EML6	protein_coding	EMAP like 6	chr2	+	54723499	54972025	197.968	2.04695	0.795824	2.57211	0.0101081	0.0324047	70.7833	36.7742	118.485	82.3042	98.857	45.0659	754.632	376.841
ENSG00000132464.13	ENAM	protein_coding	enamelin	chr4	+	70628744	70646824	57.5688	6.90753	1.32047	5.23112	1.68483e-07	2.61804e-06	0.842659	3.15208	0	0	96.9559	13.5198	17.939	328.141
ENSG00000132199.20	ENOSF1	protein_coding	enolase superfamily member 1	chr18	-	670318	712662	2004.86	1.64605	0.330904	4.97439	6.54533e-07	8.63968e-06	919.341	976.093	1107.99	880.378	4204.27	2212.73	3835.35	1902.76
ENSG00000188897.10	ENSG00000188897	protein_coding	novel lipoprotein amino terminal region containing protein	chr16	-	11359845	11527247	211.308	2.54835	0.71809	3.54879	0.000387	0.00217501	25.2798	110.323	68.8493	42.5393	281.362	256.875	826.388	78.8467
ENSG00000206549.13	ENSG00000206549	protein_coding	novel protein identical to PRSS50	chr3	-	46712115	46812574	16.4521	2.49846	0.915082	2.73031	0.0063275	0.022166	3.37064	2.10138	10.4074	3.69907	9.50548	41.6859	56.2087	4.63804
ENSG00000249141.1	ENSG00000249141	protein_coding	novel protein	chr6	-	166858094	166956124	1583.3	3.04901	0.418717	7.28181	3.29378e-13	1.76982e-11	266.28	584.185	246.576	269.107	2490.44	2444.82	4392.65	1972.33
ENSG00000249319.2	ENSG00000249319	protein_coding	novel protein	chr7	+	66087761	66152277	385.471	1.35229	0.504322	2.68139	0.00733163	0.0250405	183.7	298.397	174.525	211.772	1149.21	268.142	389.873	408.147
ENSG00000251246.1	ENSG00000251246	protein_coding	novel ephrin-A4 (EFNA4) and ephrin-A3 (EFNA3) protein	chr1	+	155063748	155086807	36.8869	1.58701	0.373371	4.25049	2.133e-05	0.000179355	14.3252	22.0645	20.8149	16.6458	63.6867	36.0527	68.168	53.3375
ENSG00000251357.4	ENSG00000251357	protein_coding	novel protein	chr22	+	23862188	23895223	1889.04	1.115	0.407646	2.73522	0.0062339	0.0218934	897.432	1670.6	1365.78	839.688	2226.18	1905.16	4361.56	1845.94
ENSG00000254706.3	ENSG00000254706	protein_coding	novel protein	chr1	+	162365407	162383531	174.996	3.22292	0.96536	3.33857	0.000842104	0.00417611	21.9091	11.5576	16.0115	86.0033	744.279	189.277	15.5471	315.387
ENSG00000254979.5	ENSG00000254979	protein_coding	novel protein	chr11	-	57387365	57424059	1841.7	2.11261	0.807709	2.61556	0.00890823	0.0293295	458.406	1339.63	470.737	498.449	1499.96	4196.76	6022.71	246.976
ENSG00000255835.1	ENSG00000255835	protein_coding	novel protein	chr1	-	225886696	225924278	4716.03	5.51675	0.703894	7.83748	4.59683e-15	3.50998e-13	186.228	187.023	236.169	196.975	7666.17	2812.11	2316.52	24127.1
ENSG00000256029.6	ENSG00000256029	protein_coding	novel protein	chr1	-	159834474	159873053	242.268	2.29141	0.600368	3.81668	0.000135262	0.000885208	91.0072	38.8756	66.4475	132.242	262.351	224.203	895.752	227.264
ENSG00000257207.5	ENSG00000257207	protein_coding	novel transcript	chr2	-	110402934	110473075	1580.71	2.50266	0.745617	3.35649	0.000789377	0.00394652	387.623	681.899	503.56	323.668	990.471	3287.56	370.738	6100.18
ENSG00000257355.1	ENSG00000257355	protein_coding	novel protein	chr19	-	12017888	12052967	19.0433	2.0925	0.666068	3.14158	0.00168039	0.0073895	5.89861	6.30415	5.60401	11.0972	14.2582	23.6596	66.9721	18.5522
ENSG00000258052.1	ENSG00000258052	protein_coding	novel protein	chr12	+	69801669	69855363	23.8418	2.23259	0.562589	3.96842	7.23511e-05	0.000518462	4.21329	7.35484	7.20516	14.7963	43.7252	18.0263	49.0331	46.3804
ENSG00000258472.10	ENSG00000258472	protein_coding	novel protein	chr17	-	28580012	28614185	68.8652	1.88619	0.55048	3.42645	0.000611528	0.00319655	13.4825	39.9263	47.2338	16.6458	65.5878	179.137	111.222	77.6872
ENSG00000259164.1	ENSG00000259164	protein_coding	novel protein	chr14	+	77098311	77225462	39.2331	1.13882	0.326103	3.4922	0.000479064	0.00260659	20.2238	26.2673	24.0172	27.743	55.1318	69.8521	44.2494	46.3804
ENSG00000259316.12	ENSG00000259316	protein_coding	novel protein	chr15	-	64181180	64381440	691.631	2.03862	0.393594	5.1795	2.22483e-07	3.35074e-06	258.696	323.613	264.189	236.74	997.125	1480.41	1482.95	489.313
ENSG00000259522.3	ENSG00000259522	protein_coding	novel protein	chr14	-	24180395	24190416	1247.57	1.14842	0.32629	3.51963	0.000432142	0.00238793	609.242	788.019	1061.56	643.638	1442.93	1642.65	1285.63	2506.86
ENSG00000259753.1	ENSG00000259753	protein_coding	novel protein	chr17	+	47253897	47344292	1270.88	1.89381	0.71898	2.63402	0.00843798	0.0280946	401.106	950.876	462.731	341.239	622.609	3568.09	3383.29	437.135
ENSG00000260643.2	ENSG00000260643	protein_coding	novel protein	chr16	-	81053587	81096296	262.712	2.24017	0.473089	4.7352	2.18836e-06	2.4768e-05	92.6925	73.5484	107.277	93.4014	429.648	185.897	809.645	309.589
ENSG00000261732.1	ENSG00000261732	protein_coding	novel protein	chr16	+	1632259	1686715	1110.24	2.3431	0.526074	4.45393	8.43128e-06	8.09083e-05	341.277	361.438	409.893	349.562	756.636	1714.76	3945.37	1002.98
ENSG00000262302.1	ENSG00000262302	protein_coding	novel protein	chr17	-	7246829	7262089	252.678	2.50948	0.382927	6.55342	5.62333e-11	1.93197e-09	64.0421	80.9033	89.6642	67.508	707.208	383.06	247.558	381.479
ENSG00000262304.2	ENSG00000262304	protein_coding	novel readthrough SHPK-TRPV1 protein	chr17	-	3585149	3636249	918.508	2.07784	0.413799	5.02138	5.13005e-07	6.99128e-06	333.693	353.033	363.46	356.96	1450.54	780.766	2676.49	1033.12
ENSG00000262560.1	ENSG00000262560	protein_coding	novel protein	chr15	-	43772617	43799133	67.5505	2.10602	0.636906	3.30664	0.000944205	0.00458415	26.9651	10.5069	26.4189	37.9154	224.329	37.1793	65.7762	111.313
ENSG00000262660.1	ENSG00000262660	protein_coding	novel protein	chr17	+	81703371	81720539	296.425	2.0997	0.277982	7.55338	4.24094e-14	2.7235e-12	78.3673	153.401	117.684	99.8748	538.961	432.632	522.622	427.859
ENSG00000266302.6	ENSG00000266302	protein_coding	novel transcript	chr17	+	16690261	16804453	1044.93	2.11354	0.863021	2.449	0.0143252	0.0430079	143.252	114.525	907.85	403.198	145.434	1633.64	2365.55	2646
ENSG00000266953.6	ENSG00000266953	protein_coding	novel protein, readthrough between GPI and PDCD2	chr19	+	34396315	34409364	382.006	1.09412	0.372939	2.93377	0.00334868	0.013098	191.284	360.387	236.169	187.728	812.719	442.772	437.711	387.276
ENSG00000267110.1	ENSG00000267110	protein_coding	novel transcript	chr19	-	55154757	55160671	16.6867	2.17891	0.776793	2.80501	0.00503158	0.0183472	0.842659	4.20277	8.00573	11.0972	27.5659	46.1925	26.3105	9.27608
ENSG00000267303.1	ENSG00000267303	protein_coding	novel transcript	chr19	-	10315471	10320678	296.782	1.83078	0.419096	4.36839	1.25167e-05	0.000113461	89.3218	168.111	184.932	78.6052	339.346	683.875	490.331	339.736
ENSG00000267314.1	ENSG00000267314	protein_coding	novel protein, readthrough VMAC-CAPS	chr19	+	5904841	5914707	377.491	2.91385	0.852443	3.41824	0.000630278	0.00327578	29.4931	14.7097	115.282	194.201	886.861	1240.44	144.708	394.233
ENSG00000267385.1	ENSG00000267385	protein_coding	novel protein	chr19	-	4528427	4540067	46.1826	1.18319	0.393185	3.00925	0.00261891	0.0107123	21.0665	26.2673	28.8206	36.9907	87.4504	37.1793	59.7965	71.8896
ENSG00000267748.4	ENSG00000267748	protein_coding	novel protein	chr19	+	38289151	38304910	433.786	2.52615	0.277913	9.08971	9.93023e-20	1.58472e-17	128.084	106.12	158.513	120.22	1001.88	685.001	559.695	710.78
ENSG00000268400.6	ENSG00000268400	protein_coding	novel protein	chr19	+	7629796	7647477	578.167	1.43205	0.48213	2.97026	0.00297551	0.0118786	184.542	656.683	217.756	192.351	840.284	723.307	1041.66	768.755
ENSG00000268750.7	ENSG00000268750	protein_coding	novel protein	chr19	+	57819719	57858941	203.854	1.08026	0.205942	5.24546	1.55895e-07	2.44146e-06	145.78	125.032	131.294	121.144	251.895	265.889	253.537	336.258
ENSG00000268870.1	ENSG00000268870	protein_coding	novel zinc finger protein	chr19	-	12391949	12441082	55.5265	1.16273	0.383804	3.02948	0.00244978	0.0101361	26.9651	37.8249	32.0229	40.6897	101.709	87.8784	76.5395	40.5828
ENSG00000269095.1	ENSG00000269095	protein_coding	novel protein	chr19	-	17235940	17255448	67.0857	1.66589	0.321956	5.17427	2.28807e-07	3.43824e-06	33.7064	42.0277	26.4189	26.8182	99.8075	109.285	125.573	73.0491
ENSG00000269825.3	ENSG00000269825	protein_coding	novel zinc finger protein	chr19	-	52650447	52690496	576.258	1.19571	0.464614	2.57355	0.0100661	0.0323055	384.252	307.853	404.289	304.248	302.274	1072.57	1264.1	570.479
ENSG00000270149.5	ENSG00000270149	protein_coding	novel transcript, TSTD1 - F11R readthrough	chr1	-	160997957	161038962	2658.26	2.49816	0.435004	5.74283	9.31065e-09	1.9693e-07	497.169	1346.99	590.823	763.857	5862.98	3376.56	2828.38	5999.3
ENSG00000271698.1	ENSG00000271698	protein_coding	novel transcript	chr8	-	144353228	144355609	26.4097	1.66697	0.500608	3.3299	0.000868771	0.00428424	7.58393	17.8618	16.0115	9.24767	38.9725	20.2796	52.6209	48.6994
ENSG00000273217.1	ENSG00000273217	protein_coding	novel protein	chr5	-	131425891	131796983	2885.42	2.06601	0.34743	5.94655	2.7385e-09	6.55209e-08	1147.7	1231.41	937.471	1133.76	6892.42	2478.62	5057.59	4204.38
ENSG00000276418.5	ENSG00000276418	protein_coding	novel protein, TPD52-MRPS28 readthrough	chr8	-	79918860	80080775	523.698	2.02944	0.291229	6.96855	3.2022e-12	1.39624e-10	187.07	256.369	180.929	200.674	1204.34	633.175	797.686	729.332
ENSG00000276490.1	ENSG00000276490	protein_coding	novel transcript	chr10	+	94688154	94853073	442.367	8.40991	0.706806	11.8985	1.2055e-32	1.03989e-29	6.74127	0	3.20229	0	1079.82	668.102	611.12	1169.95
ENSG00000277611.1	ENSG00000277611	protein_coding	novel protein	chr20	+	43540171	43569498	119.621	5.20266	0.494547	10.52	6.98365e-26	2.4228e-23	7.58393	8.40554	4.00286	5.5486	339.346	285.042	144.708	162.331
ENSG00000277639.3	ENSG00000277639	protein_coding	novel protein	chr16	-	53035690	53052897	796.212	2.68082	1.09718	2.44337	0.014551	0.043571	41.2903	5.25346	549.994	262.634	1157.77	3429.51	618.296	304.951
ENSG00000282034.2	ENSG00000282034	protein_coding	novel transcript	chr16	+	30704067	30745169	2167.18	1.60645	0.279409	5.74946	8.95263e-09	1.89861e-07	795.47	1333.33	1304.93	852.635	3062.67	3847.5	2632.24	3508.68
ENSG00000282936.2	ENSG00000282936	protein_coding	novel protein	chr17	-	6628619	6640456	96.0422	1.18017	0.376707	3.13285	0.00173116	0.00757226	78.3673	49.3825	67.2481	39.765	94.1043	153.224	185.369	100.877
ENSG00000282988.2	ENSG00000282988	protein_coding	novel protein	chr6	-	26195595	26199293	943.644	1.48974	0.57896	2.57313	0.0100783	0.0323372	556.998	585.235	229.764	610.346	775.647	1958.11	2372.73	460.325
ENSG00000283128.3	ENSG00000283128	protein_coding	novel protein	chr7	-	155474256	155644406	19.6942	1.22776	0.412616	2.97554	0.0029247	0.0117286	13.4825	11.5576	12.0086	10.1724	35.1703	27.0395	19.1349	28.9877
ENSG00000283809.1	ENSG00000283809	protein_coding	novel protein	chr22	+	18906238	18947732	61.3522	1.91337	0.52755	3.6269	0.000286844	0.00169165	30.3357	30.4701	12.0086	30.5173	185.357	60.8389	70.5599	70.7301
ENSG00000284337.1	ENSG00000284337	protein_coding	novel transcript	chr2	+	109898432	109968557	1561.13	2.62097	0.760322	3.44718	0.000566462	0.0029993	322.738	646.176	496.355	281.129	980.966	3508.38	344.428	5908.86
ENSG00000284512.1	ENSG00000284512	protein_coding	novel protein	chr16	-	81022316	81096284	152.927	2.10438	0.61284	3.43382	0.000595145	0.00312422	62.3568	35.7235	63.2453	69.3575	320.335	69.8521	481.96	120.589
ENSG00000284772.1	ENSG00000284772	protein_coding	novel transcript	chr15	-	43614208	43632283	10.0866	2.40728	0.801171	3.0047	0.00265843	0.0108503	3.37064	4.20277	1.60115	3.69907	12.3571	5.63323	37.0738	12.7546
ENSG00000284797.1	ENSG00000284797	protein_coding	novel protein	chr19	-	18249950	18255419	10.6918	6.27699	1.71911	3.65129	0.000260923	0.00155632	0	0	0.800573	0	9.50548	0	33.4861	41.7424
ENSG00000284906.3	ENSG00000284906	protein_coding	novel protein	chr15	+	30624548	30773002	150.486	1.85492	0.521118	3.55951	0.000371554	0.00210376	65.7274	118.728	48.8349	27.743	131.176	254.622	358.779	198.276
ENSG00000284956.1	ENSG00000284956	protein_coding	novel protein	chr8	+	23084403	23115536	57.4351	2.94041	0.490851	5.99043	2.09282e-09	5.12534e-08	16.0105	21.0138	8.00573	8.3229	136.879	65.3455	70.5599	133.344
ENSG00000284976.2	ENSG00000284976	protein_coding	novel RING finger protein	chr9	+	137217494	137219361	120.77	1.2593	0.490349	2.56818	0.0102234	0.0326991	58.1435	92.4609	65.647	68.4327	92.2032	87.8784	320.509	180.884
ENSG00000285526.1	ENSG00000285526	protein_coding	novel protein	chr19	+	35106510	35124297	543.402	4.3939	1.01567	4.32613	1.5175e-05	0.000133722	12.6399	3.15208	88.063	93.4014	2236.64	98.0183	783.334	1031.96
ENSG00000285542.1	ENSG00000285542	protein_coding	novel protein, PPM1B-SLC3A1 readthrough	chr2	+	44168851	44320310	2113.53	2.49994	0.462089	5.41009	6.29943e-08	1.09212e-06	570.48	729.18	586.82	653.81	5230.87	2014.44	1591.78	5530.86
ENSG00000285585.1	ENSG00000285585	protein_coding	novel protein	chr3	+	119703076	119807570	282.015	1.25693	0.522802	2.40421	0.0162075	0.0475017	184.542	35.7235	220.158	224.718	376.417	405.593	406.616	402.35
ENSG00000285602.1	ENSG00000285602	protein_coding	novel protein	chrX	-	15561047	15675608	477.917	3.58287	0.792545	4.52072	6.16292e-06	6.12397e-05	43.8183	107.171	117.684	25.8935	2425.8	285.042	510.662	307.27
ENSG00000285733.1	ENSG00000285733	protein_coding	novel protein	chr6	-	169419969	169702047	229.789	1.33701	0.361974	3.69366	0.000221053	0.00135611	104.49	80.9033	187.334	147.963	253.796	295.181	453.258	315.387
ENSG00000285976.2	ENSG00000285976	protein_coding	novel protein	chr6	+	63572472	63583587	9111.17	2.14191	0.464546	4.61076	4.01204e-06	4.23313e-05	2319	4583.12	4093.33	2469.13	7629.1	21121.2	21689.4	8985.04
ENSG00000285991.1	ENSG00000285991	protein_coding	novel transcript	chr6	-	149817937	149896011	1496	1.64628	0.302152	5.44853	5.07879e-08	9.02561e-07	824.12	397.162	786.963	888.701	2163.45	2317.51	2119.19	2470.92
ENSG00000286007.1	ENSG00000286007	protein_coding	novel protein	chr17	+	7428861	7436278	16.4485	1.86809	0.650393	2.87225	0.00407559	0.0153995	3.37064	12.6083	8.8063	3.69907	30.4175	10.1398	35.8779	26.6687
ENSG00000286022.1	ENSG00000286022	protein_coding	novel protein	chr20	+	2207328	2341059	76.2408	4.46835	0.832101	5.36996	7.87537e-08	1.32783e-06	2.52798	5.25346	4.80344	13.8715	249.044	258.002	34.682	41.7424
ENSG00000286070.2	ENSG00000286070	protein_coding	novel protein	chr22	+	24556007	24628987	2260.15	2.26961	0.670796	3.38345	0.000715801	0.00364083	840.131	805.881	694.097	765.707	8026.43	1034.26	4951.15	963.553
ENSG00000286235.1	ENSG00000286235	protein_coding	novel protein	chr20	+	5950949	6039856	1216.01	1.15828	0.392868	2.94826	0.00319567	0.0125797	739.012	789.07	763.747	718.544	2863.05	1794.75	1124.17	935.725
ENSG00000288000.1	ENSG00000288000	protein_coding	novel protein	chr20	+	43458054	43541881	1020.95	1.00356	0.197246	5.08785	3.6215e-07	5.14407e-06	652.218	729.18	772.553	564.108	1364.04	1541.25	1150.49	1393.73
ENSG00000288520.1	ENSG00000288520	protein_coding	novel protein	chr6	-	154159828	154510114	787.839	1.41305	0.338811	4.17061	3.03779e-05	0.000244286	373.298	299.447	393.882	653.81	977.163	1233.68	1492.52	878.909
ENSG00000288591.1	ENSG00000288591	protein_coding	novel protein	chr12	+	64759496	64977509	341.1	2.79285	0.518462	5.3868	7.17232e-08	1.2222e-06	67.4127	157.604	57.6412	61.9594	499.988	260.255	972.291	651.645
ENSG00000288623.1	ENSG00000288623	protein_coding	novel protein	chr12	+	120534697	120534957	20.4332	1.22818	0.514317	2.38798	0.0169411	0.0491243	6.74127	18.9125	15.2109	8.3229	40.8736	20.2796	31.0942	22.0307
ENSG00000288626.1	ENSG00000288626	protein_coding	novel protein	chr1	+	147611590	147611796	30.5387	2.09852	0.615452	3.40971	0.00065031	0.00336046	12.6399	2.10138	20.0143	11.0972	57.9834	31.5461	35.8779	73.0491
ENSG00000288635.1	ENSG00000288635	protein_coding	novel protein, readthrough ST7-OT4 - ST7	chr7	+	116954391	117119719	51.0473	1.0704	0.346529	3.0889	0.00200897	0.00858065	43.8183	26.2673	27.2195	34.2164	68.4395	66.4722	92.0866	49.8589
ENSG00000288636.1	ENSG00000288636	protein_coding	novel protein	chr1	-	17005068	17011757	34.7253	1.45748	0.502822	2.8986	0.00374838	0.0143708	7.58393	31.5208	22.416	12.9467	48.478	55.2057	35.8779	63.773
ENSG00000288637.1	ENSG00000288637	protein_coding	novel protein	chr4	+	153152435	153415081	1696.6	1.40305	0.450618	3.11362	0.00184809	0.00798549	952.205	832.148	1041.55	897.949	1424.87	3672.87	3640.41	1110.81
ENSG00000288721.1	ENSG00000288721	protein_coding	novel protein	chr6	-	41793314	41921139	326.959	1.02626	0.326677	3.14151	0.00168081	0.00739033	289.875	179.668	189.736	201.599	268.055	508.118	418.576	560.043
ENSG00000289503.1	ENSG00000289503	protein_coding	novel protein	chr14	+	62075340	62128421	24.9539	3.46284	0.668356	5.18113	2.20542e-07	3.32501e-06	4.21329	3.15208	7.20516	1.84953	82.6977	21.4063	46.6413	32.4663
ENSG00000289700.1	ENSG00000289700	protein_coding	novel protein	chr1	-	209779629	209806179	407.708	2.00659	0.396935	5.05521	4.29925e-07	5.99211e-06	110.388	152.35	234.568	152.587	949.598	456.292	418.576	787.307
ENSG00000290230.1	ENSG00000290230	protein_coding	novel protein	chr8	+	144078642	144084330	732.26	1.31827	0.469553	2.80749	0.00499286	0.0182414	371.613	496.977	469.936	338.465	1754.71	362.78	1131.35	932.246
ENSG00000187097.13	ENTPD5	protein_coding	ectonucleoside triphosphate diphosphohydrolase 5 (inactive)	chr14	-	73958010	74019399	1218.18	2.48407	0.305854	8.12175	4.59522e-16	4.26353e-14	384.252	438.139	394.682	260.784	2112.12	1321.56	2206.49	2627.45
ENSG00000197586.13	ENTPD6	protein_coding	ectonucleoside triphosphate diphosphohydrolase 6	chr20	+	25195693	25228075	1661.99	1.12742	0.321128	3.51082	0.000446734	0.0024558	945.463	1282.89	1100.79	846.162	2490.44	3266.15	1876.41	1487.65
ENSG00000100393.15	EP300	protein_coding	E1A binding protein p300	chr22	+	41092592	41180077	4741.81	1.32848	0.250937	5.29409	1.19609e-07	1.92417e-06	2455.51	3182.55	2783.59	2382.2	8724.13	6193.18	7240.16	4973.14
ENSG00000183495.15	EP400	protein_coding	E1A binding protein p400	chr12	+	131949942	132080460	1812.4	1.13606	0.30058	3.77955	0.000157113	0.00100958	888.162	1210.4	1419.42	1016.32	2992.33	2795.21	1548.73	2628.61
ENSG00000088367.23	EPB41L1	protein_coding	erythrocyte membrane protein band 4.1 like 1	chr20	+	36091504	36232799	3139.74	2.91624	0.527832	5.52493	3.29609e-08	6.13061e-07	821.592	708.166	595.626	812.87	7532.14	6754.25	6678.08	1215.17
ENSG00000129595.14	EPB41L4A	protein_coding	erythrocyte membrane protein band 4.1 like 4A	chr5	-	112142441	112419313	749.278	1.5514	0.41596	3.72968	0.000191724	0.00119891	414.588	467.558	321.83	320.894	720.515	946.383	2053.41	749.043
ENSG00000095203.15	EPB41L4B	protein_coding	erythrocyte membrane protein band 4.1 like 4B	chr9	-	109171974	109321059	455.007	1.95345	0.636298	3.07002	0.00214047	0.00905106	252.798	42.0277	156.112	295.925	1313.66	619.656	641.019	318.865
ENSG00000115109.14	EPB41L5	protein_coding	erythrocyte membrane protein band 4.1 like 5	chr2	+	120013077	120179119	2662.73	2.41743	0.507373	4.76461	1.89216e-06	2.19129e-05	1103.88	395.06	878.228	981.178	2421.05	7073.09	6090.87	2358.44
ENSG00000119888.11	EPCAM	protein_coding	epithelial cell adhesion molecule	chr2	+	47345158	47387601	3693.89	4.99549	0.860793	5.80337	6.49968e-09	1.43763e-07	224.147	6.30415	466.734	200.674	11028.3	4193.38	7457.82	5973.8
ENSG00000146904.9	EPHA1	protein_coding	EPH receptor A1	chr7	-	143390289	143408856	166.524	2.54487	0.513634	4.95463	7.24667e-07	9.44049e-06	45.5036	24.1659	77.6556	47.1631	385.923	190.403	424.555	136.822
ENSG00000183317.17	EPHA10	protein_coding	EPH receptor A10	chr1	-	37713880	37765133	98.9885	5.03777	0.628361	8.01731	1.08084e-15	9.63605e-14	3.37064	9.45623	8.8063	1.84953	124.522	155.477	123.181	365.246
ENSG00000105131.8	EPHX3	protein_coding	epoxide hydrolase 3	chr19	-	15226919	15233435	41.8815	2.29387	0.646062	3.55054	0.000384441	0.00216405	12.6399	18.9125	9.60687	15.721	30.4175	121.678	104.046	22.0307
ENSG00000063245.15	EPN1	protein_coding	epsin 1	chr19	+	55675226	55709858	1633.57	1.62399	0.252485	6.43199	1.2594e-10	4.01963e-09	625.253	1033.88	874.226	668.606	2904.87	2092.18	2537.76	2331.77
ENSG00000049283.19	EPN3	protein_coding	epsin 3	chr17	+	50532682	50543750	477	4.00475	0.933506	4.29002	1.78661e-05	0.00015395	83.4232	2.10138	33.6241	104.499	911.576	501.358	1964.91	214.509
ENSG00000261150.3	EPPK1	protein_coding	epiplakin 1	chr8	-	143857324	143878467	1169.98	3.42765	1.03316	3.31763	0.000907853	0.00443736	31.1784	51.4839	458.728	254.311	254.747	995.956	774.963	6538.48
ENSG00000131037.15	EPS8L1	protein_coding	EPS8 like 1	chr19	+	55072020	55087923	692.073	3.30102	0.661368	4.99121	6.00024e-07	8.01966e-06	73.3113	38.8756	312.223	85.0785	1172.98	1259.59	1964.91	629.614
ENSG00000177106.17	EPS8L2	protein_coding	EPS8 like 2	chr11	+	694438	727727	2691.21	4.33868	0.629757	6.88945	5.60096e-12	2.34704e-10	290.717	33.6221	344.246	344.938	3695.73	5682.81	7099.04	4038.57
ENSG00000132591.12	ERAL1	protein_coding	Era like 12S mitochondrial rRNA chaperone 1	chr17	+	28855010	28861061	428.628	1.06961	0.218686	4.89106	1.00292e-06	1.26174e-05	266.28	327.816	243.374	270.032	722.417	504.738	526.209	568.16
ENSG00000141736.14	ERBB2	protein_coding	erb-b2 receptor tyrosine kinase 2	chr17	+	39687914	39730426	4128.65	2.37792	0.335696	7.08355	1.40503e-12	6.59475e-11	1553.02	709.217	1731.64	1334.44	8194.67	5828.14	7668.31	6009.74
ENSG00000065361.17	ERBB3	protein_coding	erb-b2 receptor tyrosine kinase 3	chr12	+	56076799	56103505	2769.39	5.67139	0.578735	9.79963	1.13001e-22	2.59471e-20	133.983	25.2166	201.744	64.7337	6998.89	4140.43	4923.65	5666.52
ENSG00000178568.15	ERBB4	protein_coding	erb-b2 receptor tyrosine kinase 4	chr2	-	211375717	212538841	2177.37	6.01943	0.802367	7.5021	6.28043e-14	3.84009e-12	18.5385	31.5208	84.8607	129.467	3182.43	10435	2648.99	888.185
ENSG00000082805.21	ERC1	protein_coding	ELKS/RAB6-interacting/CAST family member 1	chr12	+	990509	1495933	2624.84	1.01016	0.2211	4.56882	4.90479e-06	5.045e-05	1625.49	2004.72	1737.24	1599.85	3763.22	4382.66	2889.37	2996.17
ENSG00000186871.7	ERCC6L	protein_coding	ERCC excision repair 6 like, spindle assembly checkpoint helicase	chrX	-	72204657	72239027	51.7802	2.62005	0.593822	4.41218	1.02337e-05	9.54494e-05	8.42659	30.4701	11.208	8.3229	83.6482	143.084	88.4988	40.5828
ENSG00000204334.8	ERICH2	protein_coding	glutamate rich 2	chr2	+	170766878	170798977	103.138	2.59306	0.838239	3.09346	0.00197836	0.0084654	40.4476	0	30.4218	46.2383	190.11	189.277	205.7	122.908
ENSG00000177459.11	ERICH5	protein_coding	glutamate rich 5	chr8	+	98064522	98093610	115.298	3.62665	0.858509	4.22436	2.3962e-05	0.000198288	15.1679	4.20277	26.4189	23.1192	411.587	21.4063	328.881	91.6013
ENSG00000136541.15	ERMN	protein_coding	ermin	chr2	-	157318631	157327713	46.2128	2.03932	0.738096	2.76295	0.0057282	0.020455	13.4825	37.8249	12.0086	9.24767	19.011	85.6252	153.079	39.4233
ENSG00000099219.15	ERMP1	protein_coding	endoplasmic reticulum metallopeptidase 1	chr9	-	5749832	5879537	2047.81	1.28986	0.375178	3.43798	0.000586065	0.00308518	1412.3	1463.61	1003.92	875.754	3272.74	1421.83	3187.15	3745.22
ENSG00000134398.15	ERN2	protein_coding	endoplasmic reticulum to nucleus signaling 2	chr16	-	23690310	23713226	17.8258	4.19913	1.28137	3.27705	0.00104897	0.00500012	0.842659	1.05069	0	5.5486	96.9559	5.63323	3.58779	28.9877
ENSG00000089248.7	ERP29	protein_coding	endoplasmic reticulum protein 29	chr12	+	112013348	112023449	2773.61	1.3467	0.367767	3.66183	0.000250421	0.00150465	1688.69	1627.52	1329.75	1616.49	5600.63	2706.21	5345.81	2273.8
ENSG00000233056.4	ERVH48-1	protein_coding	endogenous retrovirus group 48 member 1	chr21	-	42916803	42925630	3.68517	3.96152	1.45043	2.73126	0.00630919	0.0221165	0	1.05069	0.800573	0	16.1593	6.75988	2.39186	2.31902
ENSG00000226887.8	ERVMER34-1	protein_coding	endogenous retrovirus group MER34 member 1, envelope	chr4	-	52722618	52751586	1950.16	5.58687	0.781823	7.14596	8.93716e-13	4.40877e-11	45.5036	25.2166	196.941	49.9374	6402.89	4766.84	3465.81	648.166
ENSG00000269526.2	ERVV-1	protein_coding	endogenous retrovirus group V member 1, envelope	chr19	+	53013921	53016123	10.6404	6.27015	1.23155	5.09124	3.5572e-07	5.06854e-06	0	1.05069	0	0	28.5164	25.9129	21.5267	8.11657
ENSG00000268964.3	ERVV-2	protein_coding	endogenous retrovirus group V member 2, envelope	chr19	+	53044740	53051680	19.0716	7.85001	1.50475	5.21681	1.82029e-07	2.80668e-06	0	0	0	0	78.8955	25.9129	45.4454	2.31902
ENSG00000164283.13	ESM1	protein_coding	endothelial cell specific molecule 1	chr5	-	54977867	55022671	633.915	2.70156	0.919581	2.93782	0.00330531	0.0129585	42.1329	458.102	166.519	9.24767	557.021	1618.99	1447.08	772.234
ENSG00000135476.12	ESPL1	protein_coding	extra spindle pole bodies like 1, separase	chr12	+	53268299	53293638	335.43	3.89558	0.697694	5.58351	2.35708e-08	4.52653e-07	30.3357	84.0554	33.6241	21.2696	381.17	1421.83	545.344	165.81
ENSG00000104413.18	ESRP1	protein_coding	epithelial splicing regulatory protein 1	chr8	+	94641074	94707466	2048.09	5.4077	0.800343	6.75673	1.41142e-11	5.50039e-10	59.8288	6.30415	245.776	64.7337	4915.28	4845.71	3111.81	3135.31
ENSG00000103067.14	ESRP2	protein_coding	epithelial splicing regulatory protein 2	chr16	-	68229033	68238102	1006.3	5.7821	0.638149	9.06074	1.29563e-19	2.02708e-17	36.2343	6.30415	79.2567	21.2696	1813.65	2778.31	1494.91	1820.43
ENSG00000196482.18	ESRRG	protein_coding	estrogen related receptor gamma	chr1	-	216503246	217137755	454.717	4.45463	0.957109	4.65426	3.25151e-06	3.51196e-05	25.2798	2.10138	91.2653	39.765	1999.95	433.759	143.512	902.099
ENSG00000158220.14	ESYT3	protein_coding	extended synaptotagmin 3	chr3	+	138434586	138481686	288.285	2.43575	0.778873	3.12727	0.00176435	0.00769085	49.7169	14.7097	238.571	56.4108	825.076	205.05	519.034	397.712
ENSG00000167880.8	EVPL	protein_coding	envoplakin	chr17	-	76004502	76027306	702.836	5.61506	0.636635	8.81991	1.14554e-18	1.6178e-16	30.3357	4.20277	43.2309	34.2164	790.856	1371.13	2438.5	910.215
ENSG00000214860.5	EVPLL	protein_coding	envoplakin like	chr17	+	18377778	18389647	3.67309	4.69922	1.57681	2.9802	0.00288059	0.0115749	0	0	0	0.924767	4.75274	2.25329	19.1349	2.31902
ENSG00000174371.17	EXO1	protein_coding	exonuclease 1	chr1	+	241847967	241895148	90.0439	2.43344	0.572376	4.25147	2.12372e-05	0.000178799	12.6399	60.9401	25.6183	13.8715	171.099	209.556	93.2826	133.344
ENSG00000110723.12	EXPH5	protein_coding	exophilin 5	chr11	-	108505435	108593768	866.032	3.25208	0.783457	4.15093	3.31129e-05	0.000263623	149.151	14.7097	375.469	118.37	1138.76	1560.41	2782.93	788.467
ENSG00000106462.12	EZH2	protein_coding	enhancer of zeste 2 polycomb repressive complex 2 subunit	chr7	-	148807257	148884321	609.58	2.23387	0.445633	5.01281	5.36402e-07	7.26367e-06	207.294	329.917	148.907	169.232	644.472	1390.28	1418.37	568.16
ENSG00000092820.19	EZR	protein_coding	ezrin	chr6	-	158765741	158819368	5088.48	1.47095	0.369104	3.98519	6.74273e-05	0.000487778	2344.28	2025.73	3607.38	2814.07	4697.61	5314.39	9488.51	10415.9
ENSG00000158769.18	F11R	protein_coding	F11 receptor	chr1	-	160995211	161021343	4683.03	2.46014	0.449937	5.46775	4.55776e-08	8.16788e-07	894.061	2525.86	1027.13	1315.02	10288.7	5464.24	5258.51	10690.7
ENSG00000131187.11	F12	protein_coding	coagulation factor XII	chr5	-	177402133	177416583	45.6361	3.11897	0.62846	4.96288	6.94554e-07	9.10767e-06	10.9546	9.45623	7.20516	10.1724	173.95	33.7994	80.1273	39.4233
ENSG00000180210.15	F2	protein_coding	coagulation factor II, thrombin	chr11	+	46719196	46739506	97.8624	3.29501	1.13829	2.8947	0.00379526	0.0145261	39.605	0	22.416	10.1724	67.4889	149.844	475.98	17.3926
ENSG00000117480.16	FAAH	protein_coding	fatty acid amide hydrolase	chr1	+	46394317	46413848	312.397	2.60579	0.417824	6.23657	4.47256e-10	1.26777e-08	74.9966	56.7374	97.6699	122.994	485.73	811.186	569.263	280.601
ENSG00000165591.7	FAAH2	protein_coding	fatty acid amide hydrolase 2	chrX	+	57286706	57489193	543.716	4.32465	0.764047	5.66019	1.51206e-08	3.02953e-07	36.2343	13.659	105.676	50.8622	1248.07	334.614	356.387	2204.23
ENSG00000170231.16	FABP6	protein_coding	fatty acid binding protein 6	chr5	+	160187367	160238735	13.2014	4.18271	1.39876	2.99031	0.00278699	0.0112783	0	0	0	5.5486	20.9121	13.5198	60.9924	4.63804
ENSG00000125898.13	FAM110A	protein_coding	family with sequence similarity 110 member A	chr20	+	833715	857463	224.129	2.77626	0.557392	4.9808	6.33207e-07	8.39288e-06	42.1329	113.475	33.6241	39.765	550.367	529.524	325.293	158.853
ENSG00000189057.11	FAM111B	protein_coding	FAM111 trypsin like peptidase B	chr11	+	59107185	59127412	55.5946	1.3382	0.533305	2.50925	0.0120988	0.0375201	20.2238	65.1429	27.2195	13.8715	60.8351	74.3587	72.9518	110.153
ENSG00000147724.12	FAM135B	protein_coding	family with sequence similarity 135 member B	chr8	-	138130023	138497261	19.3498	3.53104	1.26754	2.78573	0.00534067	0.0192864	6.74127	3.15208	2.40172	0	61.7856	29.2928	51.425	0
ENSG00000035141.8	FAM136A	protein_coding	family with sequence similarity 136 member A	chr2	-	70295975	70302090	613.459	1.09724	0.280141	3.91673	8.97577e-05	0.000623731	382.567	487.521	374.668	319.045	1100.73	605.009	905.319	732.81
ENSG00000109794.14	FAM149A	protein_coding	family with sequence similarity 149 member A	chr4	+	186104419	186175337	740.835	2.39398	0.710653	3.36871	0.000755218	0.00380855	298.301	78.8019	296.212	273.731	421.093	539.664	3160.84	858.037
ENSG00000152380.10	FAM151B	protein_coding	family with sequence similarity 151 member B	chr5	+	80487969	80542563	223.165	1.97552	0.355223	5.56134	2.67711e-08	5.08301e-07	98.5911	104.019	99.271	60.1098	447.708	197.163	394.657	383.798
ENSG00000148468.17	FAM171A1	protein_coding	family with sequence similarity 171 member A1	chr10	-	15211643	15371289	1261.59	1.31889	0.511709	2.57742	0.00995422	0.0320045	582.277	940.369	871.824	493.825	3603.53	1425.21	1423.16	752.522
ENSG00000182103.5	FAM181B	protein_coding	family with sequence similarity 181 member B	chr11	-	82729940	82733864	160.439	3.27536	0.913581	3.58519	0.000336829	0.00193844	58.9861	5.25346	16.0115	39.765	312.73	431.506	403.029	16.2331
ENSG00000160767.22	FAM189B	protein_coding	family with sequence similarity 189 member B	chr1	-	155247205	155255483	335.814	2.34336	0.398616	5.87875	4.13381e-09	9.54005e-08	117.13	129.235	108.077	87.8528	491.433	289.548	530.993	932.246
ENSG00000173065.14	FAM222B	protein_coding	family with sequence similarity 222 member B	chr17	-	28755980	28855232	528.122	2.07723	0.170113	12.2109	2.7182e-34	2.99161e-31	190.441	234.304	184.932	200.674	835.532	884.418	782.138	912.534
ENSG00000184949.18	FAM227A	protein_coding	family with sequence similarity 227 member A	chr22	-	38578118	38656629	383.355	2.36539	0.533448	4.43416	9.24336e-06	8.7545e-05	146.623	37.8249	203.346	110.047	403.983	848.365	857.482	459.166
ENSG00000171224.9	FAM241B	protein_coding	family with sequence similarity 241 member B	chr10	+	69630247	69633596	38.3744	2.80276	0.518085	5.40984	6.30806e-08	1.09302e-06	13.4825	3.15208	10.4074	11.0972	77.9449	55.2057	39.4657	96.2393
ENSG00000189157.14	FAM47E	protein_coding	family with sequence similarity 47 member E	chr4	+	76214040	76283783	164.622	2.86706	0.495676	5.78415	7.28795e-09	1.58238e-07	26.1224	15.7604	47.2338	69.3575	204.368	328.981	234.402	390.755
ENSG00000174137.14	FAM53A	protein_coding	family with sequence similarity 53 member A	chr4	-	1617915	1684313	35.7265	1.05	0.393491	2.66843	0.00762072	0.0258015	19.3812	24.1659	33.6241	15.721	45.6263	57.459	56.2087	33.6258
ENSG00000147689.17	FAM83A	protein_coding	family with sequence similarity 83 member A	chr8	+	123178960	123210079	54.2269	3.57355	1.07894	3.31211	0.000925959	0.00450928	12.6399	1.05069	3.20229	16.6458	16.1593	9.01317	247.558	127.546
ENSG00000168143.9	FAM83B	protein_coding	family with sequence similarity 83 member B	chr6	+	54846771	54945099	1290.14	7.31054	0.694759	10.5224	6.81085e-26	2.38881e-23	11.7972	3.15208	34.4246	14.7963	5170.98	1193.12	1724.53	2168.28
ENSG00000101447.15	FAM83D	protein_coding	family with sequence similarity 83 member D	chr20	+	38926312	38953106	278.873	2.95708	0.885346	3.34003	0.000837697	0.00415748	16.8532	61.9908	16.812	159.06	754.735	917.09	211.68	92.7608
ENSG00000188522.15	FAM83G	protein_coding	family with sequence similarity 83 member G	chr17	-	18968789	19004764	281.192	1.36596	0.350059	3.90207	9.53728e-05	0.000657029	124.714	126.083	237.77	139.64	292.769	332.361	462.825	533.375
ENSG00000180921.7	FAM83H	protein_coding	family with sequence similarity 83 member H	chr8	-	143723933	143738234	1576.2	4.79665	0.611089	7.84934	4.18238e-15	3.23218e-13	57.3008	194.378	144.904	41.6145	3577.86	1007.22	3567.46	4018.86
ENSG00000187741.16	FANCA	protein_coding	FA complementation group A	chr16	-	89726683	89816977	408.102	2.5237	0.462263	5.45944	4.77649e-08	8.53112e-07	85.9512	158.654	157.713	81.3795	411.587	948.637	397.049	1023.85
ENSG00000158169.14	FANCC	protein_coding	FA complementation group C	chr9	-	95099054	95426796	287.816	1.20258	0.405274	2.96732	0.0030041	0.0119703	177.801	176.516	192.137	150.737	224.329	600.503	538.169	242.338
ENSG00000144554.13	FANCD2	protein_coding	FA complementation group D2	chr3	+	10026370	10101932	418.835	1.87763	0.318317	5.8986	3.66595e-09	8.56561e-08	132.297	243.761	166.519	174.781	593.142	932.863	608.729	498.589
ENSG00000140525.20	FANCI	protein_coding	FA complementation group I	chr15	+	89243945	89317261	480.504	1.51182	0.37901	3.98886	6.63907e-05	0.000481043	251.112	306.802	256.984	183.104	404.933	1123.27	743.869	573.957
ENSG00000152767.17	FARP1	protein_coding	FERM, ARH/RhoGEF and pleckstrin domain protein 1	chr13	+	98142562	98455176	4199.2	1.83859	0.417993	4.39861	1.08945e-05	0.000100935	1796.55	1969	2543.42	1031.11	6473.23	3818.21	10441.7	5520.43
ENSG00000006607.14	FARP2	protein_coding	FERM, ARH/RhoGEF and pleckstrin domain protein 2	chr2	+	241356285	241494841	1870.49	1.2113	0.331832	3.65036	0.000261875	0.00156087	956.418	1350.14	1031.14	1176.3	3929.57	2665.65	2262.7	1592.01
ENSG00000169710.9	FASN	protein_coding	fatty acid synthase	chr17	-	82078338	82098294	4682	3.39712	0.511004	6.64793	2.97239e-11	1.08175e-09	455.036	1046.49	1217.67	528.042	13411.3	7519.24	9807.82	3470.41
ENSG00000138399.18	FASTKD1	protein_coding	FAST kinase domains 1	chr2	-	169528508	169573875	582.514	1.46575	0.467246	3.137	0.00170684	0.00748622	283.133	480.166	264.99	210.847	1266.13	595.996	1157.66	401.19
ENSG00000077942.19	FBLN1	protein_coding	fibulin 1	chr22	+	45502238	45601135	18702.3	3.55604	0.877088	4.05437	5.02687e-05	0.00037876	4168.63	311.005	4576.07	2667.95	93140.4	8518.58	16214.4	20021.3
ENSG00000156860.16	FBRS	protein_coding	fibrosin	chr16	+	30658431	30670810	1093.16	1.26956	0.328638	3.86309	0.000111963	0.000754069	419.644	855.263	743.732	545.612	1514.22	1730.53	1877.61	1058.63
ENSG00000112787.14	FBRSL1	protein_coding	fibrosin like 1	chr12	+	132489551	132585188	402.339	1.21324	0.366676	3.30876	0.000937108	0.00455594	154.207	262.673	375.469	177.555	697.702	610.643	422.163	518.301
ENSG00000127585.12	FBXL16	protein_coding	F-box and leucine rich repeat protein 16	chr16	-	692498	705808	62.9707	4.99335	0.92442	5.4016	6.60498e-08	1.13706e-06	2.52798	3.15208	3.20229	6.47337	12.3571	107.031	47.8372	321.184
ENSG00000155034.20	FBXL18	protein_coding	F-box and leucine rich repeat protein 18	chr7	-	5431335	5513809	443.582	1.98941	0.337642	5.89206	3.81418e-09	8.89242e-08	160.105	245.862	169.721	138.715	825.076	451.785	614.708	942.682
ENSG00000182325.11	FBXL6	protein_coding	F-box and leucine rich repeat protein 6	chr8	-	144355431	144359376	186.088	1.42533	0.40251	3.5411	0.000398461	0.00223039	76.682	130.286	106.476	90.6271	264.252	123.931	367.151	329.301
ENSG00000163013.12	FBXO41	protein_coding	F-box protein 41	chr2	-	73254682	73284478	279.153	1.47919	0.411542	3.59426	0.000325313	0.00188098	215.721	150.249	95.2682	128.543	622.609	273.775	277.456	469.602
ENSG00000156509.14	FBXO43	protein_coding	F-box protein 43	chr8	-	100133351	100145817	8.87677	2.15711	0.881239	2.44781	0.0143726	0.043126	0.842659	3.15208	0.800573	8.3229	7.60438	10.1398	23.9186	16.2331
ENSG00000177051.6	FBXO46	protein_coding	F-box protein 46	chr19	-	45710629	45730896	475.834	2.00459	0.254099	7.88901	3.04592e-15	2.41832e-13	172.745	209.088	168.12	209.922	850.741	706.408	941.197	548.448
ENSG00000164117.14	FBXO8	protein_coding	F-box protein 8	chr4	-	174236658	174283667	1163.2	1.76514	0.597531	2.95406	0.00313619	0.0123914	551.099	500.129	436.312	627.917	2352.61	2629.59	275.064	1932.9
ENSG00000112146.17	FBXO9	protein_coding	F-box protein 9	chr6	+	53051991	53100873	1374.54	1.13288	0.391802	2.89147	0.00383446	0.0146551	896.589	999.208	814.183	734.265	2987.57	948.637	2187.36	1428.52
ENSG00000157353.17	FCSK	protein_coding	fucose kinase	chr16	+	70454595	70480274	566.337	1.49721	0.30685	4.8793	1.06464e-06	1.33047e-05	313.469	294.194	282.602	295.001	997.125	689.508	517.838	1140.96
ENSG00000171560.17	FGA	protein_coding	fibrinogen alpha chain	chr4	-	154583128	154590745	157.492	4.94783	1.3739	3.60129	0.000316642	0.0018375	4.21329	0	4.80344	30.5173	96.0054	1052.29	7.17558	64.9326
ENSG00000171564.12	FGB	protein_coding	fibrinogen beta chain	chr4	+	154563011	154572807	100.337	5.02487	1.27158	3.95168	7.76041e-05	0.000549972	17.6958	1.05069	3.20229	1.84953	109.313	619.656	2.39186	47.5399
ENSG00000137441.8	FGFBP2	protein_coding	fibroblast growth factor binding protein 2	chr4	-	15960245	15969309	74.4626	3.07967	0.895908	3.43748	0.00058715	0.00308936	7.58393	36.7742	15.2109	3.69907	225.28	134.071	162.647	10.4356
ENSG00000068078.20	FGFR3	protein_coding	fibroblast growth factor receptor 3	chr4	+	1793293	1808872	922.25	5.55072	0.884779	6.27357	3.52857e-10	1.03039e-08	30.3357	19.9631	52.8378	50.8622	1441.98	5176.94	184.173	420.902
ENSG00000160867.15	FGFR4	protein_coding	fibroblast growth factor receptor 4	chr5	+	177086905	177098144	658.646	2.07914	0.761808	2.72922	0.00634848	0.02222	305.885	24.1659	356.255	321.819	1657.76	1217.91	1096.67	288.718
ENSG00000137460.10	FHDC1	protein_coding	FH2 domain containing 1	chr4	+	152936323	152979671	259.303	1.37706	0.483185	2.84995	0.00437255	0.0163188	121.343	126.083	221.759	107.273	359.307	495.725	132.748	510.184
ENSG00000164142.16	FHIP1A	protein_coding	FHF complex subunit HOOK interacting protein 1A	chr4	+	151409176	151670503	665.353	2.29812	0.617996	3.71866	0.000200281	0.00124511	254.483	31.5208	346.648	266.333	1123.55	1202.13	1352.6	745.565
ENSG00000261308.4	FIGNL2	protein_coding	fidgetin like 2	chr12	-	51817899	51848718	123.072	3.9503	0.703119	5.61826	1.92892e-08	3.77007e-07	22.7518	8.40554	12.8092	15.721	314.631	349.26	232.01	28.9877
ENSG00000004478.8	FKBP4	protein_coding	FKBP prolyl isomerase 4	chr12	+	2794970	2805423	1996.17	1.45381	0.358361	4.05684	4.97417e-05	0.000375143	873.837	1235.61	1135.21	1026.49	4926.69	2567.63	2192.14	2011.75
ENSG00000160688.19	FLAD1	protein_coding	flavin adenine dinucleotide synthetase 1	chr1	+	154983338	154993111	802.122	1.80414	0.62785	2.87353	0.00405913	0.015352	328.637	507.484	281.802	310.722	1293.7	386.44	498.703	2809.49
ENSG00000136068.16	FLNB	protein_coding	filamin B	chr3	+	58008398	58172251	14798.1	1.57244	0.559806	2.8089	0.0049711	0.0181723	4088.58	14009.9	6221.25	5470	26576.4	32224.4	22671.3	7122.87
ENSG00000132589.16	FLOT2	protein_coding	flotillin 2	chr17	-	28879335	28897733	1734.55	1.40447	0.309117	4.5435	5.53276e-06	5.5812e-05	954.733	1017.07	903.847	929.391	3464.75	2080.92	1527.2	2998.49
ENSG00000125848.10	FLRT3	protein_coding	fibronectin leucine rich transmembrane protein 3	chr20	-	14322985	14337614	1210.51	2.81881	0.845336	3.33454	0.000854397	0.00422525	339.592	37.8249	479.543	344.938	3769.87	434.886	3578.22	699.184
ENSG00000162769.13	FLVCR1	protein_coding	FLVCR heme transporter 1	chr1	+	212858275	212899363	696.7	2.02417	0.310096	6.52755	6.68539e-11	2.25558e-09	257.011	323.613	268.192	251.537	1638.74	1193.12	859.874	781.51
ENSG00000102081.16	FMR1	protein_coding	fragile X messenger ribonucleoprotein 1	chrX	+	147911919	147951125	2691.51	1.21487	0.26858	4.52331	6.08802e-06	6.06087e-05	1898.51	1362.75	1554.71	1667.35	5375.35	3209.82	3252.93	3210.68
ENSG00000187239.19	FNBP1	protein_coding	formin binding protein 1	chr9	-	129887187	130043189	3016.34	1.5854	0.521201	3.04182	0.00235149	0.00979542	1419.04	1914.36	1374.58	1323.34	2410.59	4824.3	9057.98	1806.52
ENSG00000137942.18	FNBP1L	protein_coding	formin binding protein 1 like	chr1	+	93448118	93554661	2197.26	1.24878	0.338244	3.69194	0.000222551	0.00136363	1201.63	1461.51	1551.51	991.35	2470.47	3400.22	4531.38	1970.01
ENSG00000109920.13	FNBP4	protein_coding	formin binding protein 4	chr11	-	47716494	47767443	2604.42	1.07982	0.330141	3.27077	0.00107254	0.00509562	1572.4	1790.38	1739.64	1588.75	2600.7	2861.68	5844.51	2837.32
ENSG00000168522.13	FNTA	protein_coding	farnesyltransferase, CAAX box, alpha	chr8	+	43034194	43085788	2187.01	1.1358	0.400719	2.83442	0.00459093	0.0170118	1532.8	1351.19	1260.9	1327.04	2245.19	5264.82	1566.67	2947.47
ENSG00000110195.14	FOLR1	protein_coding	folate receptor alpha	chr11	+	72189558	72196323	928.391	5.14522	0.928308	5.54258	2.98049e-08	5.59249e-07	9.26925	6.30415	133.696	54.5612	4348.76	937.37	901.731	1035.44
ENSG00000110203.10	FOLR3	protein_coding	folate receptor gamma	chr11	+	72114869	72139892	55.0213	3.86089	1.07372	3.59581	0.000323382	0.00187083	16.8532	7.35484	3.20229	0.924767	274.708	100.272	29.8983	6.95706
ENSG00000129514.8	FOXA1	protein_coding	forkhead box A1	chr14	-	37589552	37596059	17.6707	2.51443	0.965825	2.6034	0.00923029	0.0301508	2.52798	3.15208	8.8063	6.47337	15.2088	14.6464	3.58779	86.9632
ENSG00000054598.9	FOXC1	protein_coding	forkhead box C1	chr6	+	1609915	1613897	1035.11	2.24229	0.875075	2.56239	0.0103953	0.0331357	122.186	372.996	585.219	364.358	1153.97	1666.31	3935.81	80.0062
ENSG00000251493.5	FOXD1	protein_coding	forkhead box D1	chr5	-	73444827	73448777	18.8578	3.66149	1.24829	2.93321	0.0033548	0.0131203	0.842659	6.30415	4.00286	0	71.2911	3.37994	3.58779	61.454
ENSG00000187140.6	FOXD3	protein_coding	forkhead box D3	chr1	+	63322567	63325128	5.46755	6.05327	1.58465	3.81994	0.000133486	0.000875058	0	0	0	0	27.5659	4.50659	2.39186	9.27608
ENSG00000170122.6	FOXD4	protein_coding	forkhead box D4	chr9	-	116231	118417	16.89	3.80147	0.760313	4.99988	5.73664e-07	7.71582e-06	2.52798	3.15208	1.60115	1.84953	34.2197	16.8997	59.7965	15.0736
ENSG00000184492.7	FOXD4L1	protein_coding	forkhead box D4 like 1	chr2	+	113498665	113501150	8.00453	2.41783	0.792872	3.04945	0.0022926	0.0095889	3.37064	4.20277	0.800573	1.84953	10.456	5.63323	20.3308	17.3926
ENSG00000178919.9	FOXE1	protein_coding	forkhead box E1	chr9	+	97853226	97856717	12.9125	4.47751	1.72475	2.59603	0.00943076	0.0306972	3.37064	1.05069	0	0	0	82.2452	13.1552	3.47853
ENSG00000129654.8	FOXJ1	protein_coding	forkhead box J1	chr17	-	76136333	76141245	784.915	2.81893	1.09912	2.56471	0.0103263	0.0329517	5.05595	8.40554	374.668	391.176	1375.44	2252.17	1249.75	622.657
ENSG00000111206.13	FOXM1	protein_coding	forkhead box M1	chr12	-	2857680	2877174	213.156	3.05538	0.685414	4.45771	8.28402e-06	7.96981e-05	32.8637	110.323	25.6183	14.7963	364.06	645.569	364.759	147.258
ENSG00000109101.8	FOXN1	protein_coding	forkhead box N1	chr17	+	28506243	28538900	3.20031	5.27539	2.06481	2.55491	0.0106216	0.0337593	0	0	0	0	10.456	0	2.39186	12.7546
ENSG00000137166.18	FOXP4	protein_coding	forkhead box P4	chr6	+	41546381	41602384	499.052	1.24072	0.509615	2.43461	0.0149076	0.0443933	169.374	274.231	526.777	216.395	362.159	948.637	1035.68	459.166
ENSG00000164379.7	FOXQ1	protein_coding	forkhead box Q1	chr6	+	1312098	1314758	181.663	3.28042	0.817667	4.01193	6.02245e-05	0.000442594	69.9407	4.20277	40.8292	20.3449	416.34	534.031	306.158	61.454
ENSG00000100350.16	FOXRED2	protein_coding	FAD dependent oxidoreductase domain containing 2	chr22	-	36487190	36507221	548.55	1.11741	0.362305	3.08418	0.00204116	0.00870142	417.959	253.217	373.868	339.389	977.163	919.344	385.09	722.375
ENSG00000138759.20	FRAS1	protein_coding	Fraser extracellular matrix complex subunit 1	chr4	+	78057323	78544269	1349.7	2.67712	1.01228	2.64465	0.00817747	0.0273815	552.784	176.516	405.09	325.518	5492.27	3563.58	155.471	126.387
ENSG00000150893.11	FREM2	protein_coding	FRAS1 related extracellular matrix 2	chr13	+	38687077	38887131	4847.61	7.09802	0.760883	9.32866	1.07215e-20	2.00115e-18	99.4338	34.6728	24.8178	122.069	14727.8	1733.91	4966.7	17071.5
ENSG00000111816.8	FRK	protein_coding	fyn related Src family tyrosine kinase	chr6	-	115931149	116060891	1561.25	2.90034	0.420987	6.88938	5.60343e-12	2.34704e-10	471.889	156.553	506.763	339.389	3285.09	1790.24	3004.18	2935.88
ENSG00000170324.21	FRMPD2	protein_coding	FERM and PDZ domain containing 2	chr10	-	48153088	48274696	110.05	2.26796	0.753249	3.0109	0.00260474	0.0106652	6.74127	11.5576	48.8349	84.1538	223.379	120.551	273.868	111.313
ENSG00000265817.4	FSBP	protein_coding	fibrinogen silencer binding protein	chr8	-	94378377	94436952	1847.02	3.3628	0.435427	7.72299	1.13632e-14	8.02388e-13	440.711	226.949	332.238	308.872	3803.14	2928.15	1463.82	5272.29
ENSG00000106701.13	FSD1L	protein_coding	fibronectin type III and SPRY domain containing 1 like	chr9	+	105447796	105552433	486.156	1.42104	0.293634	4.8395	1.30167e-06	1.58148e-05	301.672	234.304	232.967	288.527	691.999	1008.35	486.744	644.688
ENSG00000089280.19	FUS	protein_coding	FUS RNA binding protein	chr16	+	31180138	31191605	2432.38	1.25384	0.310085	4.04353	5.26533e-05	0.000393937	1304.44	1389.01	1915.77	1139.31	2209.07	4431.1	3834.15	3236.19
ENSG00000174951.12	FUT1	protein_coding	fucosyltransferase 1 (H blood group)	chr19	-	48748011	48755390	201.165	2.09273	0.641765	3.2609	0.00111059	0.00524905	44.6609	147.097	50.4361	63.8089	337.445	209.556	657.762	98.5583
ENSG00000176920.13	FUT2	protein_coding	fucosyltransferase 2	chr19	+	48695971	48705951	719.287	4.42807	1.01157	4.37743	1.20086e-05	0.000109541	48.8742	4.20277	157.713	44.3888	2953.35	118.298	1847.71	579.755
ENSG00000172461.11	FUT9	protein_coding	fucosyltransferase 9	chr6	+	96015974	96215612	81.7924	7.155	1.15429	6.19861	5.69626e-10	1.58093e-08	0	1.05069	0.800573	2.7743	5.70329	183.643	267.888	192.479
ENSG00000137731.14	FXYD2	protein_coding	FXYD domain containing ion transport regulator 2	chr11	-	117800844	117828698	1394.96	5.57065	0.83177	6.69734	2.12245e-11	7.95095e-10	67.4127	34.6728	58.4418	69.3575	6271.72	159.984	3249.34	1248.79
ENSG00000089356.19	FXYD3	protein_coding	FXYD domain containing ion transport regulator 3	chr19	+	35115823	35124324	601.082	4.49106	1.01594	4.42058	9.84356e-06	9.24866e-05	12.6399	3.15208	94.4676	94.3262	2371.62	107.031	953.157	1172.26
ENSG00000255245.4	FXYD6-FXYD2	protein_coding	FXYD6-FXYD2 readthrough	chr11	-	117820163	117876667	1030.83	2.03904	0.803042	2.53915	0.0111123	0.0350257	336.221	335.171	361.859	580.754	4138.69	134.071	1645.6	714.258
ENSG00000163251.4	FZD5	protein_coding	frizzled class receptor 5	chr2	-	207762598	207769906	1353.46	3.76121	0.524619	7.16941	7.53225e-13	3.77998e-11	171.06	288.94	117.684	166.458	3050.31	4443.49	1006.97	1582.73
ENSG00000164930.12	FZD6	protein_coding	frizzled class receptor 6	chr8	+	103298433	103332866	1133.58	1.10823	0.419597	2.64118	0.0082617	0.0276177	673.284	831.097	649.265	720.393	2458.12	1355.36	630.255	1750.86
ENSG00000139112.11	GABARAPL1	protein_coding	GABA type A receptor associated protein like 1	chr12	+	10212458	10223128	5475.04	1.23603	0.468165	2.64017	0.00828642	0.0276824	2181.64	2832.67	5402.27	2636.51	9234.57	3182.78	7588.18	10741.7
ENSG00000011677.13	GABRA3	protein_coding	gamma-aminobutyric acid type A receptor subunit alpha3	chrX	-	152166234	152451315	17.253	5.20501	1.82133	2.8578	0.00426587	0.0160049	1.68532	1.05069	0	0.924767	0	0	33.4861	100.877
ENSG00000102287.19	GABRE	protein_coding	gamma-aminobutyric acid type A receptor subunit epsilon	chrX	-	151953124	151974680	1579.03	2.99022	0.663811	4.50462	6.64926e-06	6.56026e-05	311.784	270.028	550.794	279.28	2598.8	2813.24	392.265	5416.07
ENSG00000182256.13	GABRG3	protein_coding	gamma-aminobutyric acid type A receptor subunit gamma3	chr15	+	26971181	27541984	47.9723	4.64025	1.38197	3.35771	0.000785922	0.00393294	2.52798	3.15208	7.20516	1.84953	5.70329	61.9656	301.374	0
ENSG00000094755.17	GABRP	protein_coding	gamma-aminobutyric acid type A receptor subunit pi	chr5	+	170763350	170814047	750.684	5.33626	1.12301	4.75175	2.01661e-06	2.3136e-05	68.2554	19.9631	33.6241	23.1192	225.28	13.5198	1460.23	4161.48
ENSG00000128683.14	GAD1	protein_coding	glutamate decarboxylase 1	chr2	+	170813213	170861151	146.148	3.11692	0.717382	4.34485	1.39368e-05	0.000124217	27.8077	13.659	50.4361	28.6678	140.681	554.31	303.766	49.8589
ENSG00000128242.13	GAL3ST1	protein_coding	galactose-3-O-sulfotransferase 1	chr22	-	30554635	30574665	128.549	4.66103	0.792623	5.88051	4.09003e-09	9.44584e-08	8.42659	5.25346	16.0115	9.24767	611.202	250.116	57.4047	70.7301
ENSG00000117308.15	GALE	protein_coding	UDP-galactose-4-epimerase	chr1	-	23795599	23800781	509.85	2.0133	0.343672	5.85819	4.67932e-09	1.06602e-07	178.644	318.36	166.519	147.038	928.685	922.724	568.067	848.761
ENSG00000143891.17	GALM	protein_coding	galactose mutarotase	chr2	+	38666081	38741237	776.892	1.13275	0.465748	2.43211	0.015011	0.0446178	434.812	742.839	314.625	454.985	1926.76	706.408	1021.32	613.381
ENSG00000178234.13	GALNT11	protein_coding	polypeptide N-acetylgalactosaminyltransferase 11	chr7	+	152025674	152122340	5198.12	2.31124	0.478215	4.83305	1.34454e-06	1.6286e-05	1932.22	1217.75	2095.1	1728.39	9889.5	2743.38	13368.1	8610.52
ENSG00000158089.15	GALNT14	protein_coding	polypeptide N-acetylgalactosaminyltransferase 14	chr2	-	30910467	31155202	417.066	2.05056	0.603803	3.39607	0.000683615	0.0035063	118.815	299.447	132.895	98.0253	999.026	159.984	650.586	877.749
ENSG00000141441.16	GAREM1	protein_coding	GRB2 associated regulator of MAPK1 subtype 1	chr18	-	32124877	32470882	1350.02	2.87407	0.430919	6.66965	2.56422e-11	9.42884e-10	299.144	302.599	357.856	336.615	2128.28	1650.54	4475.17	1249.95
ENSG00000135248.16	GARIN1B	protein_coding	golgi associated RAB2 interactor 1B	chr7	+	128709061	128731743	10.0561	3.107	1.28339	2.42093	0.0154809	0.0457589	0	5.25346	3.20229	0	4.75274	7.88653	7.17558	52.1779
ENSG00000180043.11	GARIN5B	protein_coding	golgi associated RAB2 interactor family member 5B	chr19	-	55354908	55363260	19.2781	3.99813	1.34015	2.98334	0.00285119	0.0114808	0	2.10138	2.40172	4.62383	76.0438	57.459	0	11.5951
ENSG00000179348.13	GATA2	protein_coding	GATA binding protein 2	chr3	-	128479427	128493201	223.558	1.76527	0.473916	3.72485	0.00019543	0.00121922	101.962	91.4102	79.2567	134.091	502.84	511.498	147.099	220.307
ENSG00000249948.7	GBA3	protein_coding	glucosylceramidase beta 3 (gene/pseudogene)	chr4	+	22692914	22819575	108.825	3.48815	0.85125	4.09767	4.17322e-05	0.000322979	11.7972	0	36.0258	23.1192	107.412	325.601	160.255	206.393
ENSG00000107862.7	GBF1	protein_coding	golgi brefeldin A resistant guanine nucleotide exchange factor 1	chr10	+	102245371	102382899	3450.76	1.11064	0.404237	2.74749	0.00600537	0.021264	1976.88	2569.99	2636.29	1554.53	4456.17	4028.89	7879.99	2503.38
ENSG00000135968.22	GCC2	protein_coding	GRIP and coiled-coil domain containing 2	chr2	+	108449107	108509415	3902.78	1.00234	0.40097	2.49979	0.0124265	0.0383428	2768.13	2329.38	2942.91	2355.38	3640.6	4411.95	9543.52	3230.39
ENSG00000137270.11	GCM1	protein_coding	glial cells missing transcription factor 1	chr6	-	53126961	53148841	112.607	8.95826	1.54621	5.79367	6.88631e-09	1.51163e-07	0.842659	0	0	0.924767	702.455	4.50659	64.5802	127.546
ENSG00000089154.11	GCN1	protein_coding	GCN1 activator of EIF2AK4	chr12	-	120127202	120194715	4340.91	1.03402	0.279676	3.69721	0.000217981	0.00133919	2504.38	3060.67	3493.7	2335.96	7722.25	4677.84	4512.25	6420.21
ENSG00000147174.12	GCNA	protein_coding	germ cell nuclear acidic peptidase	chrX	+	71578437	71613583	72.4143	1.51791	0.419075	3.62204	0.000292286	0.00171866	49.7169	49.3825	29.6212	21.2696	74.1427	94.6383	102.85	157.693
ENSG00000111846.20	GCNT2	protein_coding	glucosaminyl (N-acetyl) transferase 2 (I blood group)	chr6	+	10492223	10629368	1291.24	3.83566	0.49102	7.81162	5.64558e-15	4.21991e-13	139.039	282.636	90.4647	164.608	983.817	2902.24	3227.82	2539.33
ENSG00000140905.11	GCSH	protein_coding	glycine cleavage system protein H	chr16	-	81081945	81096395	536.191	2.09572	0.569517	3.67983	0.00023339	0.00141969	211.507	129.235	209.75	262.634	1044.65	277.155	1682.67	471.921
ENSG00000119125.17	GDA	protein_coding	guanine deaminase	chr9	+	72114595	72257193	3168.59	5.30522	0.907222	5.84776	4.98225e-09	1.12699e-07	244.371	4.20277	244.175	132.242	5766.98	6385.83	10910.5	1660.42
ENSG00000130513.7	GDF15	protein_coding	growth differentiation factor 15	chr19	+	18374731	18389176	2007	3.99216	0.943849	4.22966	2.3404e-05	0.00019468	67.4127	712.369	72.8521	97.1005	1269.93	3572.6	9359.35	904.418
ENSG00000143869.7	GDF7	protein_coding	growth differentiation factor 7	chr2	+	20667144	20679243	244.72	2.10197	0.595599	3.52917	0.000416871	0.00231759	91.0072	53.5853	116.083	109.122	822.224	110.411	387.481	267.847
ENSG00000102886.15	GDPD3	protein_coding	glycerophosphodiester phosphodiesterase domain containing 3	chr16	-	30104810	30113537	112.867	2.23928	0.810525	2.76275	0.00573161	0.0204626	55.6155	34.6728	35.2252	32.3668	535.159	127.311	46.6413	35.9448
ENSG00000178295.15	GEN1	protein_coding	GEN1 Holliday junction 5' flap endonuclease	chr2	+	17753858	17788946	572.033	1.26286	0.345021	3.66025	0.000251965	0.00151193	356.445	527.447	247.377	215.471	901.12	804.426	850.306	673.675
ENSG00000239857.7	GET4	protein_coding	guided entry of tail-anchored proteins factor 4	chr7	+	876554	896436	536.787	1.48023	0.25401	5.82744	5.62835e-09	1.26063e-07	281.448	303.65	257.784	290.377	779.449	777.386	1047.64	556.565
ENSG00000198380.13	GFPT1	protein_coding	glutamine--fructose-6-phosphate transaminase 1	chr2	-	69319780	69387250	4373.76	1.0491	0.423766	2.47566	0.0132989	0.0404981	2812.8	3024.94	3515.32	2047.43	10944.6	3615.41	4735.88	4293.67
ENSG00000104522.16	GFUS	protein_coding	GDP-L-fucose synthase	chr8	-	143612618	143618048	654.002	1.06708	0.411047	2.59601	0.00943123	0.0306972	346.333	549.512	395.483	399.499	1398.26	395.453	840.739	906.737
ENSG00000100031.19	GGT1	protein_coding	gamma-glutamyltransferase 1	chr22	+	24594811	24629005	1631.4	5.10962	0.912509	5.59953	2.14934e-08	4.16517e-07	139.881	125.032	54.439	48.0879	7636.7	317.714	4293.39	435.976
ENSG00000131067.17	GGT7	protein_coding	gamma-glutamyltransferase 7	chr20	-	34844720	34872856	665.328	2.56468	0.455287	5.6331	1.77001e-08	3.49373e-07	133.14	222.747	223.36	190.502	1344.07	1951.35	664.937	592.51
ENSG00000149435.12	GGTLC1	protein_coding	gamma-glutamyltransferase light chain 1	chr20	-	23985050	23988779	24.3574	4.6897	1.19109	3.93732	8.23952e-05	0.000578871	3.37064	2.10138	0	1.84953	105.511	5.63323	71.7558	4.63804
ENSG00000100121.14	GGTLC2	protein_coding	gamma-glutamyltransferase light chain 2	chr22	+	22644614	22647898	130.185	4.94544	0.948839	5.21209	1.86725e-07	2.86799e-06	12.6399	12.6083	4.80344	2.7743	611.202	29.2928	324.097	44.0614
ENSG00000274252.1	GGTLC3	protein_coding	gamma-glutamyltransferase light chain family member 3	chr22	-	18516344	18518161	49.7343	6.17141	0.78548	7.85686	3.93875e-15	3.07367e-13	1.68532	2.10138	0	1.84953	129.275	47.3192	75.3436	140.301
ENSG00000101003.12	GINS1	protein_coding	GINS complex subunit 1	chr20	+	25391008	25452700	197.576	2.54969	0.51548	4.94624	7.56598e-07	9.8164e-06	57.3008	65.1429	53.6384	54.5612	222.428	721.054	249.949	156.534
ENSG00000131153.9	GINS2	protein_coding	GINS complex subunit 2	chr16	-	85676198	85690073	82.7817	1.79558	0.511957	3.50729	0.000452691	0.00248299	30.3357	36.7742	51.2367	29.5925	87.4504	190.403	187.761	48.6994
ENSG00000181938.14	GINS3	protein_coding	GINS complex subunit 3	chr16	+	58295080	58406147	104.305	1.19508	0.442926	2.69815	0.00697264	0.0240045	69.9407	101.917	36.0258	46.2383	142.582	148.717	86.107	202.914
ENSG00000131233.10	GJA9	protein_coding	gap junction protein alpha 9	chr1	-	38874069	38881587	5.03948	3.03155	1.14358	2.65093	0.00802709	0.0269686	0.842659	0	1.60115	1.84953	7.60438	2.25329	21.5267	4.63804
ENSG00000169562.13	GJB1	protein_coding	gap junction protein beta 1	chrX	+	71212811	71225516	502.714	5.22652	0.901149	5.79984	6.63791e-09	1.46314e-07	12.6399	5.25346	68.8493	17.5706	2424.85	256.875	940.001	295.675
ENSG00000121742.19	GJB6	protein_coding	gap junction protein beta 6	chr13	-	20221962	20232365	23.483	3.98101	0.812865	4.8975	9.7064e-07	1.22887e-05	2.52798	0	5.60401	2.7743	60.8351	29.2928	71.7558	15.0736
ENSG00000164411.12	GJB7	protein_coding	gap junction protein beta 7	chr6	-	87282980	87329278	21.828	4.96562	1.59089	3.1213	0.00180057	0.0078221	0	0	0.800573	4.62383	84.5988	82.2452	1.19593	1.15951
ENSG00000170266.16	GLB1	protein_coding	galactosidase beta 1	chr3	-	32996609	33097202	2946.75	1.02495	0.386362	2.65283	0.0079819	0.0268449	2067.88	2656.15	1766.06	1278.03	6137.69	2493.27	4145.09	3029.8
ENSG00000178445.10	GLDC	protein_coding	glycine decarboxylase	chr9	-	6532467	6645729	1962.56	6.3954	1.06139	6.02547	1.68617e-09	4.23093e-08	29.4931	13.659	128.892	12.022	6755.55	208.43	7762.78	789.626
ENSG00000107249.24	GLIS3	protein_coding	GLIS family zinc finger 3	chr9	-	3824127	4348392	6351.86	3.37942	0.594819	5.68142	1.33577e-08	2.71553e-07	902.488	995.005	1583.53	973.779	22687.7	9828.87	11427.1	2416.42
ENSG00000173221.14	GLRX	protein_coding	glutaredoxin	chr5	-	95751319	95822726	1303.47	2.38751	0.639179	3.73528	0.000187506	0.00117738	326.109	773.309	263.388	310.722	3451.44	1180.73	570.459	3551.58
ENSG00000135423.13	GLS2	protein_coding	glutaminase 2	chr12	-	56470944	56488414	21.5446	1.95173	0.806281	2.42066	0.0154924	0.0457886	7.58393	1.05069	7.20516	19.4201	14.2582	33.7994	68.168	20.8712
ENSG00000149124.11	GLYAT	protein_coding	glycine-N-acyltransferase	chr11	-	58640426	58731974	90.4342	10.094	2.38203	4.23757	2.2595e-05	0.000188836	0	0	0	0	644.472	1.12665	44.2494	33.6258
ENSG00000166840.14	GLYATL1	protein_coding	glycine-N-acyltransferase like 1	chr11	+	58905398	59043527	459.122	10.3526	1.39783	7.40623	1.29941e-13	7.60978e-12	0.842659	2.10138	0	0	462.917	37.1793	2888.17	281.761
ENSG00000087338.5	GMCL1	protein_coding	germ cell-less 1, spermatogenesis associated	chr2	+	69829660	69881384	880.637	1.55711	0.479295	3.24874	0.00115916	0.00543671	460.092	441.291	437.913	447.587	960.054	2708.46	990.23	599.467
ENSG00000112699.11	GMDS	protein_coding	GDP-mannose 4,6-dehydratase	chr6	-	1623806	2245605	342.897	1.73208	0.518083	3.34325	0.000828021	0.00411778	133.14	172.313	184.932	144.264	505.692	342.501	1064.38	195.957
ENSG00000159921.20	GNE	protein_coding	glucosamine (UDP-N-acetyl)-2-epimerase/N-acetylmannosamine kinase	chr9	-	36214441	36277042	2230.16	1.4889	0.523468	2.84429	0.00445099	0.0165623	1184.78	948.775	1245.69	1307.62	6068.3	3882.42	2207.69	996.019
ENSG00000127928.13	GNGT1	protein_coding	G protein subunit gamma transducin 1	chr7	+	93591573	93911265	8.79422	3.57185	0.886869	4.02748	5.6378e-05	0.000418177	2.52798	2.10138	0	0.924767	9.50548	23.6596	10.7634	20.8712
ENSG00000100522.10	GNPNAT1	protein_coding	glucosamine-phosphate N-acetyltransferase 1	chr14	-	52775193	52791668	1171.1	1.17926	0.435935	2.70513	0.00682775	0.023582	669.914	797.475	835.798	566.882	2937.19	751.473	1389.67	1420.4
ENSG00000278662.6	GOLGA6L10	protein_coding	golgin A6 family like 10	chr15	-	82339993	82349475	83.1937	1.12527	0.386916	2.90832	0.00363381	0.014009	49.7169	36.7742	64.8464	57.3355	60.8351	136.324	151.883	107.834
ENSG00000197978.10	GOLGA6L9	protein_coding	golgin A6 family like 9	chr15	+	82429816	82439153	201.271	1.4882	0.495935	3.0008	0.00269269	0.0109691	96.9058	81.954	138.499	105.423	103.61	411.226	458.041	214.509
ENSG00000135052.16	GOLM1	protein_coding	golgi membrane protein 1	chr9	-	86026146	86100173	3121.76	1.46052	0.447707	3.26223	0.00110539	0.00522909	2113.39	1256.63	2205.58	1080.13	5249.88	4411.95	6688.84	1967.69
ENSG00000174567.8	GOLT1A	protein_coding	golgi transport 1A	chr1	-	204198163	204213988	10.5339	3.63654	1.07092	3.3957	0.000684521	0.00350744	0.842659	0	0.800573	4.62383	24.7142	7.88653	5.97965	39.4233
ENSG00000116580.20	GON4L	protein_coding	gon-4 like	chr1	-	155749659	155859400	2475.97	1.00721	0.338976	2.97133	0.00296518	0.0118447	1604.42	1885.99	1581.93	1508.29	2643.47	2383.98	2690.84	5508.83
ENSG00000120053.12	GOT1	protein_coding	glutamic-oxaloacetic transaminase 1	chr10	-	99396870	99430624	687.324	1.33825	0.47168	2.83719	0.00455119	0.0168829	378.354	387.705	387.477	405.048	1843.11	449.532	1094.28	553.086
ENSG00000088053.11	GP6	protein_coding	glycoprotein VI platelet	chr19	-	55013705	55038264	9.76432	2.90604	0.903655	3.21587	0.0013005	0.00598787	0.842659	4.20277	2.40172	1.84953	5.70329	20.2796	35.8779	6.95706
ENSG00000197858.12	GPAA1	protein_coding	glycosylphosphatidylinositol anchor attachment 1	chr8	+	144082337	144093149	1317.19	1.28951	0.483307	2.66809	0.00762835	0.0258246	692.666	915.153	901.445	550.236	3303.15	675.988	1963.72	1535.19
ENSG00000158669.11	GPAT4	protein_coding	glycerol-3-phosphate acyltransferase 4	chr8	+	41577187	41625001	2769.35	1.39338	0.540314	2.57883	0.00991364	0.0319052	1290.11	2422.9	1349.77	1045.91	2848.79	8605.33	2029.49	2562.52
ENSG00000076716.9	GPC4	protein_coding	glypican 4	chrX	-	133300103	133415489	558.587	1.32673	0.40713	3.25874	0.00111907	0.00528051	247.742	547.411	188.935	290.377	790.856	1062.43	779.747	561.203
ENSG00000167588.13	GPD1	protein_coding	glycerol-3-phosphate dehydrogenase 1	chr12	+	50103982	50111313	35.6244	4.26825	0.854849	4.99299	5.9452e-07	7.95276e-06	5.89861	3.15208	4.00286	0.924767	144.483	10.1398	52.6209	63.773
ENSG00000171723.16	GPHN	protein_coding	gephyrin	chr14	+	66507407	67181803	518.671	1.04928	0.358528	2.92663	0.0034266	0.0133488	337.064	300.498	374.668	339.389	703.406	713.167	1034.48	346.693
ENSG00000046653.15	GPM6B	protein_coding	glycoprotein M6B	chrX	-	13770939	13938638	369.156	3.00185	0.776734	3.86471	0.000111221	0.000750492	55.6155	63.0415	148.907	60.1098	1793.68	199.416	474.784	157.693
ENSG00000173890.17	GPR160	protein_coding	G protein-coupled receptor 160	chr3	+	170037995	170085392	774.425	3.12137	0.728125	4.28686	1.81214e-05	0.00015594	125.556	301.549	83.2596	128.543	2258.5	182.517	2204.1	911.375
ENSG00000154478.4	GPR26	protein_coding	G protein-coupled receptor 26	chr10	+	123666355	123697399	61.4082	9.53544	3.20607	2.97419	0.00293766	0.0117672	0	0	0	0	402.082	3.37994	0	85.8037
ENSG00000178623.13	GPR35	protein_coding	G protein-coupled receptor 35	chr2	+	240605430	240633159	267.094	2.20198	0.599361	3.67388	0.000238891	0.00144791	100.276	129.235	80.0573	72.1318	732.873	134.071	187.761	700.344
ENSG00000170075.10	GPR37L1	protein_coding	G protein-coupled receptor 37 like 1	chr1	+	202122886	202133592	7.41688	2.71653	1.02926	2.6393	0.00830781	0.0277335	1.68532	1.05069	3.20229	1.84953	30.4175	1.12665	9.56744	10.4356
ENSG00000183840.7	GPR39	protein_coding	G protein-coupled receptor 39	chr2	+	132416805	132646582	87.1914	3.61938	0.617672	5.85971	4.63666e-09	1.05706e-07	15.1679	2.10138	27.2195	7.39813	111.214	174.63	163.842	195.957
ENSG00000203737.5	GPR52	protein_coding	G protein-coupled receptor 52	chr1	+	174447964	174449545	72.5095	1.27996	0.295496	4.33155	1.48062e-05	0.000131015	45.5036	44.1291	48.0344	31.4421	105.511	127.311	100.458	77.6872
ENSG00000013588.9	GPRC5A	protein_coding	G protein-coupled receptor class C group 5 member A	chr12	+	12891559	12917937	3411.45	1.80757	0.739838	2.4432	0.0145577	0.043583	338.749	775.411	3216.7	1733.01	2641.57	11811.8	3139.32	3635.06
ENSG00000170412.18	GPRC5C	protein_coding	G protein-coupled receptor class C group 5 member C	chr17	+	74424851	74451653	1569.83	2.07511	0.416898	4.97751	6.44076e-07	8.52279e-06	417.959	386.655	982.303	621.443	3210.95	3305.58	1937.41	1696.36
ENSG00000169258.7	GPRIN1	protein_coding	G protein regulated inducer of neurite outgrowth 1	chr5	-	176595802	176610156	100.645	2.12496	0.603846	3.51904	0.000433111	0.00239162	37.077	77.7512	20.0143	15.721	101.709	158.857	107.634	286.399
ENSG00000204175.6	GPRIN2	protein_coding	G protein regulated inducer of neurite outgrowth 2	chr10	-	46541736	46556658	98.7201	2.87312	0.771167	3.72568	0.000194788	0.00121593	56.4581	3.15208	25.6183	9.24767	79.846	157.731	180.585	277.123
ENSG00000167701.14	GPT	protein_coding	glutamic--pyruvic transaminase	chr8	+	144502973	144507174	25.9715	2.80361	0.883024	3.17501	0.00149832	0.00672508	8.42659	1.05069	7.20516	9.24767	104.56	21.4063	7.17558	48.6994
ENSG00000166123.14	GPT2	protein_coding	glutamic--pyruvic transaminase 2	chr16	+	46884362	46931289	859.724	3.50213	0.434792	8.05472	7.96633e-16	7.16229e-14	174.43	85.1061	154.511	143.339	1903	1231.42	2425.35	760.639
ENSG00000211445.13	GPX3	protein_coding	glutathione peroxidase 3	chr5	+	151020591	151028988	18608.8	3.75618	0.629467	5.96724	2.41295e-09	5.84769e-08	1774.64	4112.41	2269.62	2101.99	69237.9	7361.51	39307.8	22704.4
ENSG00000089351.15	GRAMD1A	protein_coding	GRAM domain containing 1A	chr19	+	34994784	35026471	1640.3	1.19346	0.436274	2.73558	0.0062271	0.0218768	853.613	1386.91	998.314	753.685	2827.88	3023.92	2402.62	875.43
ENSG00000178075.20	GRAMD1C	protein_coding	GRAM domain containing 1C	chr3	+	113828182	113947174	659.549	3.26751	0.469685	6.95682	3.48039e-12	1.51134e-10	76.682	129.235	117.684	172.931	1042.75	473.192	1443.49	1820.43
ENSG00000175318.12	GRAMD2A	protein_coding	GRAM domain containing 2A	chr15	-	72159806	72197787	536.639	4.6851	0.968768	4.83615	1.32381e-06	1.60532e-05	5.05595	3.15208	85.6613	66.5832	1757.56	1557.03	477.176	340.896
ENSG00000115290.11	GRB14	protein_coding	growth factor receptor bound protein 14	chr2	-	164492417	164621482	608.198	3.99591	0.787719	5.07276	3.92092e-07	5.52756e-06	34.549	153.401	32.8235	66.5832	783.252	502.484	2991.02	301.473
ENSG00000141738.14	GRB7	protein_coding	growth factor receptor bound protein 7	chr17	+	39737927	39747291	653.391	4.92926	0.656409	7.50943	5.93841e-14	3.67318e-12	45.5036	5.25346	88.8636	25.8935	1232.86	1439.85	1038.07	1350.83
ENSG00000262152.7	GREP1	protein_coding	glycine rich extracellular protein 1	chr16	+	2988256	3002016	72.3968	7.75926	0.970611	7.9942	1.30421e-15	1.13115e-13	0	0	1.60115	0.924767	195.813	67.5988	157.863	155.374
ENSG00000134317.18	GRHL1	protein_coding	grainyhead like transcription factor 1	chr2	+	9951693	10002277	331.532	3.85427	0.50036	7.703	1.3291e-14	9.24205e-13	33.7064	22.0645	73.6527	41.6145	752.834	594.869	859.874	273.644
ENSG00000083307.12	GRHL2	protein_coding	grainyhead like transcription factor 2	chr8	+	101492439	101669726	1777.23	6.03843	0.811056	7.44515	9.68335e-14	5.77689e-12	26.1224	3.15208	135.297	48.0879	3186.24	4171.97	4514.64	2132.34
ENSG00000215045.9	GRID2IP	protein_coding	Grid2 interacting protein	chr7	-	6496778	6551461	28.9621	4.18218	1.05096	3.97938	6.90941e-05	0.000497917	1.68532	6.30415	2.40172	1.84953	3.80219	123.931	80.1273	11.5951
ENSG00000163873.10	GRIK3	protein_coding	glutamate ionotropic receptor kainate type subunit 3	chr1	-	36795527	37034515	958.587	5.66116	1.15185	4.91483	8.88576e-07	1.13375e-05	63.1994	6.30415	69.6498	9.24767	2364.01	401.086	4722.73	32.4663
ENSG00000105464.4	GRIN2D	protein_coding	glutamate ionotropic receptor NMDA type subunit 2D	chr19	+	48393668	48444931	236.745	3.23999	0.722476	4.48457	7.30623e-06	7.14001e-05	39.605	92.4609	38.4275	11.0972	794.658	262.509	535.777	119.43
ENSG00000116032.5	GRIN3B	protein_coding	glutamate ionotropic receptor NMDA type subunit 3B	chr19	+	1000419	1009732	53.2743	4.23165	1.00551	4.20847	2.57106e-05	0.000211169	0	2.10138	12.8092	6.47337	26.6153	255.749	60.9924	61.454
ENSG00000139835.14	GRTP1	protein_coding	growth hormone regulated TBC protein 1	chr13	-	113324163	113364148	143.348	2.03009	0.544942	3.72533	0.00019506	0.00121739	67.4127	10.5069	64.0458	83.229	257.599	201.67	255.929	206.393
ENSG00000133937.5	GSC	protein_coding	goosecoid homeobox	chr14	-	94768223	94770113	17.8186	2.86066	1.15969	2.46675	0.0136347	0.0413319	1.68532	8.40554	7.20516	0	20.9121	52.9524	50.2291	1.15951
ENSG00000147697.9	GSDMC	protein_coding	gasdermin C	chr8	-	129748196	129786624	23.9245	3.76243	0.641181	5.86798	4.41146e-09	1.0086e-07	4.21329	1.05069	4.80344	2.7743	36.1208	69.8521	22.7227	49.8589
ENSG00000131149.19	GSE1	protein_coding	Gse1 coiled-coil protein	chr16	+	85169525	85676204	2071.17	1.58736	0.307908	5.15532	2.532e-07	3.74486e-06	685.082	958.231	1409.01	1084.75	3850.67	2878.58	3368.94	2334.09
ENSG00000065621.15	GSTO2	protein_coding	glutathione S-transferase omega 2	chr10	+	104268873	104304950	609.468	2.56016	0.458621	5.58231	2.37347e-08	4.55252e-07	176.116	69.3457	278.599	182.179	1143.51	746.967	1466.21	812.816
ENSG00000006704.11	GTF2IRD1	protein_coding	GTF2I repeat domain containing 1	chr7	+	74453790	74602605	1060.43	2.77542	0.57231	4.8495	1.23774e-06	1.51581e-05	294.088	183.871	333.839	269.107	1694.83	1151.43	3978.86	577.436
ENSG00000075218.19	GTSE1	protein_coding	G2 and S-phase expressed 1	chr22	+	46296870	46330810	125.091	3.32473	0.633498	5.24821	1.53586e-07	2.41122e-06	10.1119	52.5346	11.208	17.5706	192.011	359.4	253.537	104.356
ENSG00000061918.14	GUCY1B1	protein_coding	guanylate cyclase 1 soluble subunit beta 1	chr4	+	155758992	155807811	1389.48	1.32685	0.459473	2.88777	0.00387987	0.0148003	566.267	1349.09	653.267	600.174	2478.08	2957.45	1447.08	1064.43
ENSG00000104812.15	GYS1	protein_coding	glycogen synthase 1	chr19	-	48968130	48993310	1478.57	2.1841	0.511511	4.26991	1.95555e-05	0.000166485	456.721	728.13	553.996	394.875	4701.41	2207.1	1903.92	882.387
ENSG00000189060.6	H1-0	protein_coding	H1.0 linker histone	chr22	+	37805229	37807432	2137.77	1.40091	0.538566	2.60118	0.00929028	0.030325	1167.93	1650.64	1055.96	823.042	1531.33	3628.93	5968.89	1275.46
ENSG00000124575.7	H1-3	protein_coding	H1.3 linker histone, cluster member	chr6	-	26234212	26234987	1674.23	2.23188	0.73877	3.02108	0.00251877	0.0103731	812.323	848.959	233.767	455.91	1080.77	5134.13	4332.86	495.111
ENSG00000184357.5	H1-5	protein_coding	H1.5 linker histone, cluster member	chr6	-	27866792	27867588	1236.83	2.80418	0.775909	3.61405	0.000301445	0.00176407	185.385	743.89	85.6613	224.718	1289.89	3770.89	3114.2	480.037
ENSG00000187475.6	H1-6	protein_coding	H1.6 linker histone, cluster member	chr6	-	26107412	26108135	10.9768	4.1969	1.23364	3.40205	0.00066883	0.00344085	1.68532	2.10138	0.800573	0	6.65384	39.4326	1.19593	35.9448
ENSG00000196787.4	H2AC11	protein_coding	H2A clustered histone 11	chr6	+	27133043	27133535	615.097	1.93494	0.647156	2.9899	0.00279064	0.0112874	249.427	434.987	111.28	224.718	636.867	1246.07	1785.52	231.902
ENSG00000274997.2	H2AC12	protein_coding	H2A clustered histone 12	chr6	+	27147106	27147562	365.813	1.74078	0.585406	2.97362	0.00294306	0.0117815	205.609	206.986	72.8521	188.652	333.642	832.592	904.123	182.043
ENSG00000196747.5	H2AC13	protein_coding	H2A clustered histone 13	chr6	+	27808173	27808667	542.448	2.66965	0.660842	4.03977	5.35046e-05	0.000399744	110.388	279.484	46.4332	153.511	563.675	1417.32	1463.82	304.951
ENSG00000276368.2	H2AC14	protein_coding	H2A clustered histone 14	chr6	-	27814302	27814777	444.384	2.9502	0.683677	4.3152	1.59461e-05	0.000139559	74.154	212.24	34.4246	86.9281	518.049	1315.92	1091.88	221.466
ENSG00000276903.2	H2AC16	protein_coding	H2A clustered histone 16	chr6	+	27865317	27865798	239.206	2.59867	0.796688	3.26184	0.0011069	0.0052339	37.077	159.705	24.8178	49.9374	210.071	770.626	587.202	74.2086
ENSG00000278677.2	H2AC17	protein_coding	H2A clustered histone 17	chr6	-	27892699	27893185	459.816	2.34479	0.658285	3.56197	0.000368078	0.00208778	168.532	280.535	41.6298	114.671	396.379	1153.69	1201.91	321.184
ENSG00000288825.1	H2AC18	protein_coding	H2A clustered histone 18	chr1	-	149842218	149842750	1111.5	1.47358	0.361289	4.07869	4.52909e-05	0.000346586	551.099	777.512	349.05	676.929	1198.64	1705.74	2330.87	1302.13
ENSG00000288859.1	H2AC19	protein_coding	H2A clustered histone 19	chr1	+	149851061	149851594	1150.84	1.51911	0.353276	4.30008	1.70738e-05	0.000148083	539.302	775.411	388.278	678.779	1230.96	1856.71	2443.29	1294.01
ENSG00000184270.6	H2AC21	protein_coding	H2A clustered histone 21	chr1	-	149887469	149887965	330.086	1.31996	0.54012	2.44383	0.0145322	0.0435476	211.507	144.996	94.4676	304.248	365.01	621.909	721.146	177.405
ENSG00000196866.3	H2AC7	protein_coding	H2A clustered histone 7	chr6	-	26198784	26199293	510.76	1.57447	0.542515	2.90218	0.00370579	0.0142349	322.738	325.715	121.687	257.085	455.313	1090.59	1211.48	301.473
ENSG00000181218.6	H2AW	protein_coding	H2A.W histone	chr1	-	228434777	228457873	174.647	2.44103	0.514205	4.74718	2.06269e-06	2.35377e-05	54.7728	64.0922	25.6183	73.0566	263.302	325.601	474.784	115.951
ENSG00000188486.4	H2AX	protein_coding	H2A.X variant histone	chr11	-	119093874	119095465	379.318	1.43798	0.530251	2.71188	0.00669029	0.0231875	115.444	282.636	224.961	195.126	391.626	577.97	1038.07	208.712
ENSG00000278588.2	H2BC10	protein_coding	H2B clustered histone 10	chr6	+	26272931	26273412	430.312	2.24374	0.631681	3.55202	0.000382291	0.00215423	161.791	222.747	75.2538	140.565	533.257	1083.83	1085.9	139.141
ENSG00000185130.6	H2BC13	protein_coding	H2B clustered histone 13	chr6	-	27807479	27807929	244.302	1.74578	0.641845	2.71994	0.0065293	0.0227537	99.4338	150.249	56.0401	143.339	187.258	629.796	594.377	93.9203
ENSG00000273703.2	H2BC14	protein_coding	H2B clustered histone 14	chr6	+	27815022	27815489	193.68	1.99481	0.650967	3.06438	0.00218125	0.0091979	77.5246	104.019	48.0344	81.3795	232.884	707.534	230.815	67.2516
ENSG00000274641.2	H2BC17	protein_coding	H2B clustered histone 17	chr6	+	27893425	27893891	271.659	2.55834	0.715344	3.57638	0.000348381	0.00199377	47.1889	168.111	25.6183	74.9061	225.28	764.993	718.754	148.417
ENSG00000203814.7	H2BC18	protein_coding	H2B clustered histone 18	chr1	-	149782689	149812373	796.737	1.24615	0.494308	2.521	0.0117021	0.0364884	559.526	433.936	221.759	675.08	994.273	1634.76	1387.28	467.282
ENSG00000184678.11	H2BC21	protein_coding	H2B clustered histone 21	chr1	-	149884459	149886682	1257.76	1.37292	0.512627	2.67821	0.00740162	0.0252175	736.484	752.296	279.4	1034.81	1403.01	1561.53	3266.09	1028.49
ENSG00000158373.9	H2BC5	protein_coding	H2B clustered histone 5	chr6	+	26158122	26171349	1095.45	1.87732	0.543954	3.45125	0.000557993	0.00296281	448.295	526.397	216.155	684.327	1041.8	2682.55	2467.2	696.865
ENSG00000277224.3	H2BC7	protein_coding	H2B clustered histone 7	chr6	+	26199516	26199988	365.667	2.44361	0.668106	3.65752	0.000254667	0.00152671	139.039	149.198	37.6269	128.543	322.236	917.09	1072.75	158.853
ENSG00000273802.3	H2BC8	protein_coding	H2B clustered histone 8	chr6	-	26216200	26216688	948.733	1.58327	0.619533	2.55558	0.0106011	0.0337108	600.816	473.862	211.351	613.12	667.285	2021.2	2559.29	442.933
ENSG00000275713.3	H2BC9	protein_coding	H2B clustered histone 9	chr6	+	26251614	26252075	701.294	3.1625	0.645783	4.89716	9.72316e-07	1.22898e-05	149.151	231.152	56.0401	127.618	892.565	2159.78	1703	291.037
ENSG00000196890.5	H2BU1	protein_coding	H2B.U histone 1	chr1	+	228458103	228463104	140.188	2.67882	0.508658	5.26645	1.39086e-07	2.2009e-06	34.549	42.0277	35.2252	39.765	167.296	473.192	233.206	96.2393
ENSG00000278828.2	H3C10	protein_coding	H3 clustered histone 10	chr6	+	27810051	27811300	535.865	1.67471	0.634561	2.63917	0.008311	0.0277413	299.144	319.41	77.6556	326.443	462.917	1219.03	1319.11	263.209
ENSG00000275379.2	H3C11	protein_coding	H3 clustered histone 11	chr6	-	27871845	27872346	180.846	1.61068	0.65057	2.47579	0.013294	0.040491	85.9512	170.212	40.0286	61.0346	228.132	571.21	200.916	89.2823
ENSG00000197153.5	H3C12	protein_coding	H3 clustered histone 12	chr6	-	27890315	27893106	451.06	2.46025	0.657271	3.74313	0.000181739	0.00114545	120.5	278.433	47.2338	109.122	422.043	1122.14	1234.2	274.804
ENSG00000183598.4	H3C13	protein_coding	H3 clustered histone 13	chr1	-	149813225	149813693	167.799	2.16963	0.431406	5.02921	4.92515e-07	6.7617e-06	52.2449	84.0554	34.4246	73.9813	396.379	246.736	306.158	148.417
ENSG00000203811.2	H3C14	protein_coding	H3 clustered histone 14	chr1	-	149840687	149841208	453.219	3.72938	0.644146	5.78965	7.0532e-09	1.5419e-07	30.3357	148.148	26.4189	49.9374	710.059	984.689	1316.72	359.448
ENSG00000203852.4	H3C15	protein_coding	H3 clustered histone 15	chr1	+	149852608	149853125	468.858	3.55706	0.677091	5.25344	1.49284e-07	2.35177e-06	42.1329	166.009	16.812	69.3575	765.191	919.344	1380.1	391.914
ENSG00000286522.2	H3C2	protein_coding	H3 clustered histone 2	chr6	-	26031589	26032099	682.804	2.53492	0.70379	3.60182	0.000316001	0.00183512	124.714	448.646	79.2567	151.662	718.614	1804.89	1827.38	307.27
ENSG00000277775.2	H3C7	protein_coding	H3 clustered histone 7	chr6	-	26250142	26250635	523.637	2.52403	0.640609	3.94004	8.14665e-05	0.000573229	193.812	263.724	56.8407	106.348	524.703	1596.46	1146.9	300.313
ENSG00000273983.2	H3C8	protein_coding	H3 clustered histone 8	chr6	-	26270918	26271413	371.842	3.34053	0.774186	4.3149	1.59674e-05	0.000139702	37.9197	140.793	28.8206	60.1098	375.466	986.943	1244.96	99.7179
ENSG00000270882.3	H4C14	protein_coding	H4 clustered histone 14	chr1	+	149832657	149839767	605.096	1.2678	0.41981	3.01993	0.00252835	0.0104045	314.312	472.811	194.539	439.264	1029.44	712.041	1198.32	480.037
ENSG00000270276.3	H4C15	protein_coding	H4 clustered histone 15	chr1	-	149854045	149861159	592.928	1.26392	0.410521	3.07882	0.00207819	0.00882983	305.885	462.305	185.733	441.114	992.372	764.993	1109.82	481.197
ENSG00000177602.5	HASPIN	protein_coding	histone H3 associated protein kinase	chr17	+	3723903	3726699	63.9913	3.09031	0.722653	4.27635	1.89985e-05	0.000162523	9.26925	33.6221	4.00286	7.39813	103.61	154.351	160.255	39.4233
ENSG00000113249.14	HAVCR1	protein_coding	hepatitis A virus cellular receptor 1	chr5	-	157026742	157069396	2154.81	6.90328	0.868418	7.94926	1.87633e-15	1.58012e-13	89.3218	39.9263	8.00573	5.5486	911.576	5140.89	6551.31	4491.94
ENSG00000172534.14	HCFC1	protein_coding	host cell factor C1	chrX	-	153947557	153971818	2473.42	1.57349	0.285059	5.51987	3.39255e-08	6.29169e-07	871.309	1398.47	1694.01	1012.62	3998.01	3651.46	4086.49	3075.02
ENSG00000100429.18	HDAC10	protein_coding	histone deacetylase 10	chr22	-	50245183	50251405	344.07	1.18646	0.476511	2.48989	0.0127783	0.0392046	162.633	273.18	259.386	145.188	662.532	175.757	652.978	420.902
ENSG00000147099.21	HDAC8	protein_coding	histone deacetylase 8	chrX	-	72329516	72573101	1081.9	1.36861	0.305815	4.4753	7.63033e-06	7.40175e-05	613.456	665.088	656.47	480.879	1078.87	1269.73	2265.09	1625.63
ENSG00000187105.9	HEATR4	protein_coding	HEAT repeat containing 4	chr14	-	73478484	73558947	77.0182	3.71802	0.657013	5.65898	1.52279e-08	3.0472e-07	22.7518	5.25346	8.8063	6.47337	277.56	64.2189	87.3029	143.779
ENSG00000173064.14	HECTD4	protein_coding	HECT domain E3 ubiquitin protein ligase 4	chr12	-	112160188	112382439	3728.91	1.53875	0.305865	5.03082	4.88383e-07	6.71306e-06	1812.56	1780.92	2462.56	1582.28	7861.98	5351.57	5259.7	3719.71
ENSG00000119969.16	HELLS	protein_coding	helicase, lymphoid specific	chr10	+	94545329	94613905	1788.26	3.44384	0.5524	6.23432	4.53733e-10	1.28385e-08	294.931	282.636	343.446	282.979	5362.04	2288.22	4676.09	775.712
ENSG00000130589.16	HELZ2	protein_coding	helicase with zinc finger 2	chr20	-	63558086	63574239	1558.18	1.8542	0.414118	4.47747	7.5532e-06	7.33868e-05	427.228	786.968	907.85	578.904	3504.67	2724.23	1187.56	2348.01
ENSG00000069812.11	HES2	protein_coding	hes family bHLH transcription factor 2	chr1	-	6412418	6424670	52.1687	2.30928	0.926482	2.49252	0.0126839	0.0389637	7.58393	7.35484	32.8235	22.1944	97.9065	197.163	4.78372	47.5399
ENSG00000113924.12	HGD	protein_coding	homogentisate 1,2-dioxygenase	chr3	-	120628172	120682269	1489.51	6.09268	0.695603	8.75885	1.97257e-18	2.65648e-16	94.3778	18.9125	28.02	30.5173	4204.27	2740	596.769	4203.22
ENSG00000109758.9	HGFAC	protein_coding	HGF activator	chr4	+	3441968	3449486	21.485	3.04577	1.09846	2.77275	0.0055584	0.0199401	1.68532	4.20277	8.00573	4.62383	3.80219	113.791	32.2901	3.47853
ENSG00000235173.7	HGH1	protein_coding	HGH1 homolog	chr8	+	144137774	144140851	318.543	1.07009	0.419626	2.5501	0.0107693	0.0341552	231.731	243.761	202.545	144.264	579.834	187.023	580.026	379.16
ENSG00000143512.13	HHIPL2	protein_coding	HHIP like 2	chr1	-	222522258	222548104	52.3533	5.08723	1.20154	4.23391	2.29664e-05	0.000191389	2.52798	1.05069	6.40458	1.84953	62.7362	9.01317	4.78372	330.46
ENSG00000198130.16	HIBCH	protein_coding	3-hydroxyisobutyryl-CoA hydrolase	chr2	-	190189735	190344193	881.069	1.45857	0.252512	5.77626	7.63816e-09	1.64832e-07	556.998	322.562	498.757	501.224	1131.15	1149.18	1496.11	1392.57
ENSG00000167861.16	HID1	protein_coding	HID1 domain containing	chr17	-	74950742	74973166	383.437	2.55391	0.233816	10.9227	8.97457e-28	4.34002e-25	93.5351	92.4609	116.884	143.339	735.724	620.782	676.897	587.872
ENSG00000135245.10	HILPDA	protein_coding	hypoxia inducible lipid droplet associated	chr7	+	128455849	128458418	1521.25	3.07324	0.77615	3.95959	7.50773e-05	0.000534756	242.686	398.212	306.619	344.938	290.868	5298.62	4478.76	809.338
ENSG00000130787.14	HIP1R	protein_coding	huntingtin interacting protein 1 related	chr12	+	122834453	122862961	933.812	2.79563	0.394242	7.09116	1.32992e-12	6.28844e-11	222.462	278.433	216.955	222.869	1646.35	2816.62	1084.71	982.105
ENSG00000123485.12	HJURP	protein_coding	Holliday junction recognition protein	chr2	-	233833416	233854566	126.837	2.69864	0.692886	3.89479	9.8284e-05	0.000673816	16.0105	72.4978	35.2252	12.022	124.522	454.039	192.545	107.834
ENSG00000156515.25	HK1	protein_coding	hexokinase 1	chr10	+	69269984	69401884	3571.48	1.25024	0.516257	2.42173	0.0154466	0.0456998	1698.8	3935.89	1522.69	1299.3	6384.83	4390.54	7231.79	2107.99
ENSG00000156510.13	HKDC1	protein_coding	hexokinase domain containing 1	chr10	+	69220332	69267552	1151.66	5.26313	0.846493	6.21758	5.04889e-10	1.41853e-08	44.6609	6.30415	159.314	23.1192	3959.98	1597.59	2570.05	852.24
ENSG00000101294.18	HM13	protein_coding	histocompatibility minor 13	chr20	+	31514410	31577923	7052.21	3.2131	0.540653	5.94301	2.7984e-09	6.68037e-08	1143.49	1955.34	1414.61	978.403	20090.8	9462.71	17826.5	3545.78
ENSG00000256269.11	HMBS	protein_coding	hydroxymethylbilane synthase	chr11	+	119084866	119093834	137.861	1.923	0.512487	3.75229	0.000175225	0.00111142	28.6504	88.2581	61.6441	51.7869	115.967	197.163	398.245	161.172
ENSG00000137309.21	HMGA1	protein_coding	high mobility group AT-hook 1	chr6	+	34236873	34246231	1274.54	2.6743	0.467235	5.72367	1.04248e-08	2.17185e-07	216.563	622.01	369.064	173.856	2213.83	1597.59	3127.36	1876.09
ENSG00000029993.15	HMGB3	protein_coding	high mobility group box 3	chrX	+	150980509	150990771	580.103	1.58993	0.341059	4.66175	3.13537e-06	3.40264e-05	267.966	364.59	288.206	236.74	810.818	1143.55	480.764	1048.2
ENSG00000113161.17	HMGCR	protein_coding	3-hydroxy-3-methylglutaryl-CoA reductase	chr5	+	75336329	75364001	4805.74	2.7535	0.672499	4.09442	4.23218e-05	0.000326829	1032.26	1633.83	1108.79	1190.17	3423.87	18829.6	1669.52	9557.84
ENSG00000134240.12	HMGCS2	protein_coding	3-hydroxy-3-methylglutaryl-CoA synthase 2	chr1	-	119748002	119768905	18.6143	7.08319	1.94786	3.6364	0.000276479	0.00163809	0	1.05069	0	0	96.0054	50.6991	0	1.15951
ENSG00000072571.20	HMMR	protein_coding	hyaluronan mediated motility receptor	chr5	+	163460203	163491941	132.349	2.13069	0.584921	3.6427	0.000269791	0.00160263	39.605	107.171	25.6183	24.9687	191.06	323.348	239.186	107.834
ENSG00000135100.19	HNF1A	protein_coding	HNF1 homeobox A	chr12	+	120978543	121002512	27.8152	3.77225	0.838403	4.49932	6.81707e-06	6.70097e-05	3.37064	0	9.60687	1.84953	76.9944	72.1054	20.3308	38.2638
ENSG00000275410.6	HNF1B	protein_coding	HNF1 homeobox B	chr17	-	37686431	37745059	1648.55	7.24849	0.711767	10.1838	2.34218e-24	6.5575e-22	18.5385	1.05069	44.8321	21.2696	3308.86	2552.98	4789.7	2451.2
ENSG00000101076.20	HNF4A	protein_coding	hepatocyte nuclear factor 4 alpha	chr20	+	44355699	44432845	86.6907	5.77123	1.4418	4.00281	6.25955e-05	0.00045749	2.52798	0	1.60115	8.3229	429.648	46.1925	0	205.233
ENSG00000164749.13	HNF4G	protein_coding	hepatocyte nuclear factor 4 gamma	chr8	+	75407914	75566834	118.927	4.32908	1.00277	4.31713	1.58073e-05	0.000138643	21.9091	0	19.2137	3.69907	309.879	206.176	31.0942	359.448
ENSG00000096746.18	HNRNPH3	protein_coding	heterogeneous nuclear ribonucleoprotein H3	chr10	+	68331174	68343193	1232.22	1.05294	0.332177	3.16983	0.0015253	0.00681649	600.816	646.176	956.685	1002.45	2345	1686.59	1508.07	1111.97
ENSG00000241935.9	HOGA1	protein_coding	4-hydroxy-2-oxoglutarate aldolase 1	chr10	+	97584323	97612802	113.957	6.66942	0.827422	8.06048	7.5995e-16	6.85179e-14	0.842659	1.05069	3.20229	3.69907	405.884	86.7518	334.861	75.3681
ENSG00000134709.13	HOOK1	protein_coding	hook microtubule tethering protein 1	chr1	+	59814786	59876322	1217.43	4.87259	0.407705	11.9513	6.39413e-33	5.8309e-30	95.2205	28.3687	112.881	84.1538	2161.55	2406.52	2492.32	2358.44
ENSG00000095066.12	HOOK2	protein_coding	hook microtubule tethering protein 2	chr19	-	12763003	12872740	487.83	1.40293	0.38391	3.65432	0.000257869	0.00154157	225.833	213.29	396.284	234.891	380.219	840.478	949.569	662.08
ENSG00000143452.16	HORMAD1	protein_coding	HORMA domain containing 1	chr1	-	150698060	150720895	149.472	4.25078	1.34821	3.1529	0.00161656	0.0071482	13.4825	11.5576	15.2109	19.4201	603.598	0	9.56744	522.939
ENSG00000105991.10	HOXA1	protein_coding	homeobox A1	chr7	-	27092993	27096000	41.6037	2.11422	0.686936	3.07776	0.00208565	0.00885564	11.7972	17.8618	28.02	4.62383	56.0823	31.5461	142.316	40.5828
ENSG00000106031.9	HOXA13	protein_coding	homeobox A13	chr7	-	27193503	27200091	6.40556	3.39786	1.33762	2.54022	0.0110781	0.0349319	1.68532	1.05069	0.800573	0.924767	35.1703	5.63323	5.97965	0
ENSG00000105996.7	HOXA2	protein_coding	homeobox A2	chr7	-	27100354	27102686	12.2598	3.72518	0.944118	3.94568	7.95752e-05	0.000561719	2.52798	0	3.20229	0.924767	9.50548	43.9392	28.7023	9.27608
ENSG00000105997.23	HOXA3	protein_coding	homeobox A3	chr7	-	27106184	27152583	149.005	3.60718	0.761923	4.73431	2.19806e-06	2.48514e-05	20.2238	2.10138	52.8378	14.7963	249.044	304.195	431.731	117.111
ENSG00000197576.14	HOXA4	protein_coding	homeobox A4	chr7	-	27128507	27130780	37.965	2.13503	0.480873	4.43991	8.9996e-06	8.54882e-05	16.0105	9.45623	17.6126	12.9467	53.2307	90.1317	75.3436	28.9877
ENSG00000106006.6	HOXA6	protein_coding	homeobox A6	chr7	-	27145396	27150603	23.8031	2.48522	0.949547	2.61727	0.00886362	0.0292131	14.3252	1.05069	3.20229	10.1724	54.1812	3.37994	68.168	35.9448
ENSG00000159184.8	HOXB13	protein_coding	homeobox B13	chr17	-	48724763	48728750	34.3393	7.97279	1.30543	6.10741	1.01261e-09	2.66664e-08	0	0	0.800573	0	134.978	48.4458	77.7355	12.7546
ENSG00000173917.11	HOXB2	protein_coding	homeobox B2	chr17	-	48540894	48545109	161.417	2.41493	0.500177	4.82816	1.37804e-06	1.66224e-05	30.3357	79.8526	68.0487	25.8935	256.648	443.899	208.092	178.565
ENSG00000120093.12	HOXB3	protein_coding	homeobox B3	chr17	-	48548870	48604912	608.767	4.6453	0.561488	8.27319	1.30426e-16	1.35156e-14	65.7274	11.5576	83.2596	25.8935	993.323	1428.59	1052.42	1209.37
ENSG00000182742.6	HOXB4	protein_coding	homeobox B4	chr17	-	48575507	48578350	138.588	3.3486	0.459987	7.27979	3.3435e-13	1.79051e-11	23.5944	12.6083	39.2281	23.1192	167.296	403.34	192.545	246.976
ENSG00000120075.6	HOXB5	protein_coding	homeobox B5	chr17	-	48591257	48593779	77.63	5.12305	0.936819	5.46856	4.53709e-08	8.13541e-07	3.37064	4.20277	9.60687	0	178.703	24.7862	87.3029	313.068
ENSG00000108511.10	HOXB6	protein_coding	homeobox B6	chr17	-	48595751	48604992	308.957	4.05987	0.641496	6.32876	2.47132e-10	7.38549e-09	46.3462	17.8618	51.2367	24.0439	814.62	179.137	277.456	1060.95
ENSG00000260027.5	HOXB7	protein_coding	homeobox B7	chr17	-	48607232	48633572	90.1615	3.24367	0.548166	5.91731	3.27253e-09	7.70274e-08	19.3812	11.5576	18.4132	19.4201	319.384	63.0922	148.295	121.749
ENSG00000120068.7	HOXB8	protein_coding	homeobox B8	chr17	-	48611377	48615292	122.631	5.53786	0.915855	6.04665	1.47885e-09	3.764e-08	15.1679	1.05069	2.40172	1.84953	519.95	57.459	131.552	251.614
ENSG00000170689.10	HOXB9	protein_coding	homeobox B9	chr17	-	48621156	48626358	180.296	7.66354	1.14084	6.71748	1.84899e-11	7.00881e-10	5.05595	1.05069	0	0.924767	1084.58	66.4722	197.329	86.9632
ENSG00000198353.8	HOXC4	protein_coding	homeobox C4	chr12	+	54016931	54056030	241.591	1.36339	0.498106	2.73716	0.0061973	0.0217913	166.846	85.1061	172.123	116.521	346.95	255.749	641.019	148.417
ENSG00000128714.6	HOXD13	protein_coding	homeobox D13	chr2	+	176092721	176095944	4.42775	4.99236	1.71324	2.91398	0.00356849	0.0138013	0	0	0	0.924767	27.5659	3.37994	2.39186	1.15951
ENSG00000105707.15	HPN	protein_coding	hepsin	chr19	+	35040506	35066573	297.688	4.4183	0.692026	6.38458	1.71867e-10	5.32053e-09	24.4371	8.40554	59.2424	13.8715	1019.94	304.195	248.754	702.663
ENSG00000125319.15	HROB	protein_coding	homologous recombination factor with OB-fold	chr17	+	44141906	44162476	86.429	2.45593	0.346548	7.08683	1.37223e-12	6.45978e-11	21.9091	36.7742	28.02	20.3449	186.307	163.364	130.356	104.356
ENSG00000162040.7	HS3ST6	protein_coding	heparan sulfate-glucosamine 3-sulfotransferase 6	chr16	-	1911475	1918415	66.838	8.93388	1.33901	6.672	2.52343e-11	9.28956e-10	0	0	0.800573	0	110.264	163.364	246.362	13.9141
ENSG00000080824.19	HSP90AA1	protein_coding	heat shock protein 90 alpha family class A member 1	chr14	-	102080742	102139699	11358.7	1.21018	0.242282	4.99492	5.88614e-07	7.8903e-06	5278.42	8301.52	6815.28	7028.23	18946.3	12563.2	17330.2	14606.3
ENSG00000166598.16	HSP90B1	protein_coding	heat shock protein 90 beta family member 1	chr12	+	103930107	103953931	21678.5	1.02886	0.361366	2.84714	0.00441137	0.0164426	13390.7	15540.8	17606.2	10503.5	44778.4	18342.9	21696.6	31568.8
ENSG00000164070.12	HSPA4L	protein_coding	heat shock protein family A (Hsp70) member 4 like	chr4	+	127781821	127840733	1007.97	2.00116	0.558527	3.58293	0.000339762	0.0019525	324.424	118.728	558.8	609.421	1145.41	2425.67	911.299	1970.01
ENSG00000044574.9	HSPA5	protein_coding	heat shock protein family A (Hsp70) member 5	chr9	-	125234853	125241382	8220.12	1.5592	0.407129	3.82973	0.000128282	0.000846648	2897.9	6019.41	5726.5	2017.84	13609	13633.6	11955.7	9901.06
ENSG00000179546.5	HTR1D	protein_coding	5-hydroxytryptamine receptor 1D	chr1	-	23191895	23217502	72.9744	3.79633	0.882338	4.30257	1.68825e-05	0.000146663	9.26925	13.659	14.4103	1.84953	133.077	10.1398	120.789	280.601
ENSG00000166736.12	HTR3A	protein_coding	5-hydroxytryptamine receptor 3A	chr11	+	113975075	113990313	16.0488	3.51264	0.896324	3.91894	8.89376e-05	0.00061884	3.37064	1.05069	4.80344	0.924767	47.5274	4.50659	41.8576	24.3497
ENSG00000149305.8	HTR3B	protein_coding	5-hydroxytryptamine receptor 3B	chr11	+	113904796	113949079	14.6434	5.00657	1.23098	4.06713	4.7595e-05	0.000361258	0.842659	1.05069	1.60115	0	34.2197	1.12665	20.3308	57.9755
ENSG00000142149.9	HUNK	protein_coding	hormonally up-regulated Neu-associated kinase	chr21	+	31873020	32044633	680.147	1.42051	0.552199	2.57247	0.0100977	0.0323841	444.924	198.581	578.014	258.01	1067.47	1407.18	1197.13	289.877
ENSG00000114378.17	HYAL1	protein_coding	hyaluronidase 1	chr3	-	50299890	50312381	184.151	2.46174	0.788014	3.12398	0.0017842	0.00775875	69.098	53.5853	34.4246	69.3575	826.026	219.696	166.234	34.7853
ENSG00000149428.21	HYOU1	protein_coding	hypoxia up-regulated 1	chr11	-	119044188	119057227	4630.22	1.06836	0.411466	2.59647	0.00941881	0.0306677	2503.54	4220.63	3563.35	1672.9	5442.84	4157.33	9842.51	5638.7
ENSG00000003147.19	ICA1	protein_coding	islet cell autoantigen 1	chr7	-	8113184	8262687	506.188	1.81041	0.457892	3.9538	7.69182e-05	0.000546648	300.829	251.115	163.317	183.104	527.554	372.92	1296.39	954.277
ENSG00000182054.10	IDH2	protein_coding	isocitrate dehydrogenase (NADP(+)) 2	chr15	-	90083045	90102477	1845.09	1.22074	0.410762	2.9719	0.00295962	0.011827	996.865	1548.72	970.294	916.444	4174.81	2798.59	2034.28	1320.68
ENSG00000184995.7	IFNE	protein_coding	interferon epsilon	chr9	-	21480839	21482313	68.5306	4.09006	1.7071	2.39592	0.0165788	0.0483148	12.6399	3.15208	13.6097	0.924767	0	0	101.654	416.264
ENSG00000096872.17	IFT74	protein_coding	intraflagellar transport 74	chr9	+	26947039	27066134	943.64	1.17869	0.425698	2.76885	0.00562547	0.020149	674.127	320.461	569.207	749.061	1747.11	902.444	1822.6	764.117
ENSG00000073792.16	IGF2BP2	protein_coding	insulin like growth factor 2 mRNA binding protein 2	chr3	-	185643130	185825042	1229.52	2.38419	0.61494	3.87711	0.000105706	0.000717377	303.357	512.738	671.681	93.4014	1709.09	3607.52	1833.36	1105.01
ENSG00000136231.14	IGF2BP3	protein_coding	insulin like growth factor 2 mRNA binding protein 3	chr7	-	23310209	23470491	711.771	4.45447	0.50728	8.78109	1.619e-18	2.22204e-16	33.7064	107.171	67.2481	40.6897	973.361	1238.18	2396.64	837.166
ENSG00000146678.10	IGFBP1	protein_coding	insulin like growth factor binding protein 1	chr7	+	45888360	45893660	856.26	2.43204	0.747405	3.25397	0.00113803	0.00535652	43.8183	699.761	152.109	175.706	1224.31	985.816	2499.49	1069.07
ENSG00000132740.10	IGHMBP2	protein_coding	immunoglobulin mu DNA binding protein 2	chr11	+	68903863	68940602	406.862	1.13324	0.262055	4.32445	1.5291e-05	0.000134596	199.71	283.687	314.625	221.019	474.323	538.537	713.97	509.025
ENSG00000216588.9	IGSF23	protein_coding	immunoglobulin superfamily member 23	chr19	+	44613563	44636781	9.19711	5.27084	1.74524	3.02011	0.0025268	0.0104008	0	1.05069	0	0.924767	12.3571	0	3.58779	55.6565
ENSG00000143061.18	IGSF3	protein_coding	immunoglobulin superfamily member 3	chr1	-	116574399	116667755	1946.39	4.08373	0.328916	12.4157	2.14676e-35	2.97905e-32	324.424	147.097	244.975	149.812	3582.62	3720.19	3225.42	4176.55
ENSG00000162729.14	IGSF8	protein_coding	immunoglobulin superfamily member 8	chr1	-	160091340	160098943	976.352	1.81669	0.360994	5.03247	4.84202e-07	6.66419e-06	316.84	354.083	507.563	548.387	1508.52	1077.07	1145.7	2352.65
ENSG00000085552.18	IGSF9	protein_coding	immunoglobulin superfamily member 9	chr1	-	159927039	159945613	64.6979	2.38909	0.803725	2.97252	0.00295366	0.0118076	14.3252	1.05069	36.8264	30.5173	92.2032	139.704	39.4657	163.491
ENSG00000081985.14	IL12RB2	protein_coding	interleukin 12 receptor subunit beta 2	chr1	+	67307364	67398724	161.335	2.06677	0.83709	2.469	0.0135492	0.0411269	77.5246	68.295	69.6498	33.2916	639.719	19.153	279.848	103.196
ENSG00000056736.10	IL17RB	protein_coding	interleukin 17 receptor B	chr3	+	53846568	53865794	566.726	4.45802	0.66363	6.71763	1.84704e-11	7.00881e-10	75.8393	21.0138	64.0458	36.0659	1264.23	583.603	2193.34	295.675
ENSG00000163701.19	IL17RE	protein_coding	interleukin 17 receptor E	chr3	+	9902612	9916402	166.152	3.94415	0.520074	7.58383	3.3551e-14	2.18095e-12	22.7518	18.9125	13.6097	25.8935	387.824	101.398	473.588	285.239
ENSG00000174564.13	IL20RB	protein_coding	interleukin 20 receptor subunit beta	chr3	+	136946230	137011085	57.2158	3.22926	0.727238	4.44044	8.9776e-06	8.53793e-05	9.26925	14.7097	12.8092	7.39813	161.593	24.7862	34.682	192.479
ENSG00000145103.15	ILDR1	protein_coding	immunoglobulin like domain containing receptor 1	chr3	-	121987323	122022247	178.948	4.63726	0.500177	9.27123	1.84004e-20	3.29936e-18	8.42659	8.40554	22.416	15.721	343.148	210.683	251.145	571.638
ENSG00000148798.11	INA	protein_coding	internexin neuronal intermediate filament protein alpha	chr10	+	103277138	103290346	112.25	4.44876	1.11211	4.00028	6.32664e-05	0.000461337	14.3252	8.40554	12.8092	3.69907	13.3077	308.701	529.797	6.95706
ENSG00000163362.11	INAVA	protein_coding	innate immunity activator	chr1	+	200891048	200915742	1358.52	5.83195	0.849929	6.86169	6.80507e-12	2.81709e-10	55.6155	1.05069	70.4504	60.1098	5260.33	1528.86	2412.19	1479.53
ENSG00000149503.13	INCENP	protein_coding	inner centromere protein	chr11	+	62123998	62153169	388.783	1.09529	0.331908	3.29997	0.00096695	0.00466901	224.99	347.779	236.97	182.179	432.499	690.634	620.688	374.522
ENSG00000139269.3	INHBE	protein_coding	inhibin subunit beta E	chr12	+	57452323	57459280	78.0038	6.10858	2.18739	2.79264	0.00522802	0.0189533	0.842659	6.30415	0	1.84953	49.4285	1.12665	564.479	0
ENSG00000153391.16	INO80C	protein_coding	INO80 complex subunit C	chr18	-	35452230	35497979	116.902	1.08206	0.433078	2.49854	0.0124705	0.0384486	36.2343	130.286	53.6384	80.4547	133.077	187.023	161.451	153.055
ENSG00000185133.14	INPP5J	protein_coding	inositol polyphosphate-5-phosphatase J	chr22	+	31122731	31134697	54.5657	1.88794	0.744942	2.53435	0.0112656	0.0353833	24.4371	10.5069	26.4189	31.4421	152.088	126.184	55.0128	10.4356
ENSG00000120211.4	INSL4	protein_coding	insulin like 4	chr9	+	5231419	5235304	253.383	10.1274	1.71291	5.9124	3.37152e-09	7.9066e-08	0.842659	1.05069	0	0	1386.85	2.25329	21.5267	614.54
ENSG00000164880.16	INTS1	protein_coding	integrator complex subunit 1	chr7	-	1470277	1504389	2451.54	1.76682	0.328077	5.38538	7.22936e-08	1.23127e-06	808.953	1217.75	1467.45	959.908	2737.58	2973.22	5170.01	4277.43
ENSG00000143624.14	INTS3	protein_coding	integrator complex subunit 3	chr1	+	153728050	153774808	3840.26	1.10778	0.444659	2.4913	0.0127277	0.0390757	2561.68	1866.03	2873.26	2435.84	3131.11	2986.74	4955.94	9911.49
ENSG00000196497.17	IPO4	protein_coding	importin 4	chr14	-	24180219	24188869	1163.45	1.4062	0.367593	3.82542	0.000130549	0.00085894	450.823	616.756	987.106	494.75	1388.75	1633.64	1289.21	2446.57
ENSG00000203499.12	IQANK1	protein_coding	IQ motif and ankyrin repeat containing 1	chr8	+	143734139	143790645	585.237	6.52313	0.690896	9.44155	3.673e-21	7.28144e-19	5.89861	5.25346	23.2166	15.721	1362.14	276.028	983.055	2010.59
ENSG00000166578.10	IQCD	protein_coding	IQ motif containing D	chr12	-	113195441	113221094	253.426	3.00186	0.609812	4.9226	8.54002e-07	1.09467e-05	53.0875	34.6728	69.6498	67.508	997.125	442.772	179.39	183.203
ENSG00000103599.20	IQCH	protein_coding	IQ motif containing H	chr15	+	67254786	67502260	101.696	1.38608	0.494398	2.80356	0.00505415	0.0184253	44.6609	33.6221	68.8493	77.6804	59.8845	170.124	129.16	229.583
ENSG00000183856.11	IQGAP3	protein_coding	IQ motif containing GTPase activating protein 3	chr1	-	156525405	156572604	374.386	2.71137	0.606273	4.47219	7.74231e-06	7.49276e-05	51.4022	244.811	63.2453	37.9154	522.801	785.273	541.756	747.884
ENSG00000124313.18	IQSEC2	protein_coding	IQ motif and Sec7 domain ArfGEF 2	chrX	-	53225828	53321350	303.254	1.14442	0.298799	3.83005	0.000128119	0.000846096	165.161	190.175	226.562	173.856	567.477	278.282	460.433	364.086
ENSG00000117595.13	IRF6	protein_coding	interferon regulatory factor 6	chr1	-	209785617	209806175	648.25	2.62455	0.663855	3.95349	7.70181e-05	0.000547125	44.6609	80.9033	373.067	224.718	1581.71	660.215	731.909	1488.81
ENSG00000170561.13	IRX2	protein_coding	iroquois homeobox 2	chr5	-	2745845	2751677	98.8487	4.71202	1.54738	3.04517	0.00232552	0.0097037	2.52798	8.40554	14.4103	3.69907	96.9559	663.595	1.19593	0
ENSG00000177508.12	IRX3	protein_coding	iroquois homeobox 3	chr16	-	54283304	54286787	457.597	4.6183	0.763058	6.05235	1.42745e-09	3.66236e-08	24.4371	79.8526	20.8149	18.4953	756.636	193.783	2080.92	485.835
ENSG00000176842.16	IRX5	protein_coding	iroquois homeobox 5	chr16	+	54930865	54934485	45.466	3.02604	1.15523	2.61942	0.00880796	0.0290687	8.42659	21.0138	10.4074	0	31.3681	7.88653	246.362	38.2638
ENSG00000159387.8	IRX6	protein_coding	iroquois homeobox 6	chr16	+	55324203	55330756	214.704	7.76707	1.47357	5.27091	1.35746e-07	2.15338e-06	6.74127	1.05069	0	0	464.818	32.6728	1201.91	10.4356
ENSG00000100593.18	ISM2	protein_coding	isthmin 2	chr14	-	77474394	77498816	53.0009	3.81319	1.03048	3.70041	0.000215248	0.00132499	17.6958	4.20277	1.60115	4.62383	301.324	31.5461	13.1552	49.8589
ENSG00000156886.12	ITGAD	protein_coding	integrin subunit alpha D	chr16	+	31393335	31426505	153.623	3.02376	1.15447	2.61919	0.00881399	0.0290856	32.021	64.0922	13.6097	24.9687	291.818	2.25329	766.591	33.6258
ENSG00000115221.12	ITGB6	protein_coding	integrin subunit beta 6	chr2	-	160099667	160200313	477.316	2.72095	0.919749	2.95836	0.0030928	0.0122548	160.105	4.20277	263.388	74.9061	819.372	745.84	223.639	1527.07
ENSG00000105855.10	ITGB8	protein_coding	integrin subunit beta 8	chr7	+	20330702	20415754	5113.72	1.77341	0.626785	2.82937	0.00466402	0.0172214	3001.55	760.701	3231.11	2264.75	1896.34	11477.2	11105.4	7172.73
ENSG00000102313.9	ITIH6	protein_coding	inter-alpha-trypsin inhibitor heavy chain family member 6	chrX	-	54748918	54798255	9.57725	4.01296	1.1128	3.60619	0.000310727	0.0018091	2.52798	1.05069	0	0.924767	46.5769	9.01317	9.56744	6.95706
ENSG00000100605.17	ITPK1	protein_coding	inositol-tetrakisphosphate 1-kinase	chr14	-	92936914	93116320	1749.49	1.84912	0.496177	3.72675	0.000193968	0.00121176	598.288	1085.36	650.866	706.522	3557.9	1274.24	4700.01	1422.72
ENSG00000096433.11	ITPR3	protein_coding	inositol 1,4,5-trisphosphate receptor type 3	chr6	+	33620365	33696574	2692.44	2.41966	0.47205	5.12586	2.96182e-07	4.32049e-06	497.169	1334.38	1063.96	496.6	5642.45	2732.12	6487.92	3284.89
ENSG00000180347.15	ITPRID1	protein_coding	ITPR interacting domain containing 1	chr7	+	31514090	31656504	6.66192	4.87139	2.03663	2.39188	0.0167622	0.0487095	0.842659	0	0.800573	0	0	18.0263	0	33.6258
ENSG00000128928.10	IVD	protein_coding	isovaleryl-CoA dehydrogenase	chr15	+	40405485	40435947	1289.8	1.55205	0.428595	3.62124	0.000293192	0.00172304	776.932	519.042	680.487	647.337	2242.34	734.574	2882.19	1835.5
ENSG00000116679.16	IVNS1ABP	protein_coding	influenza virus NS1A binding protein	chr1	-	185296388	185317273	10404.1	1.67239	0.414369	4.036	5.43708e-05	0.000405267	3616.69	8002.07	4890.7	3368	20602.2	9179.92	20218.4	13355.2
ENSG00000102221.14	JADE3	protein_coding	jade family PHD finger 3	chrX	+	46912276	47061242	695.557	1.31303	0.500359	2.62418	0.00868576	0.0287397	616.826	328.867	290.608	360.659	1856.42	579.096	1036.87	495.111
ENSG00000184916.9	JAG2	protein_coding	jagged canonical Notch ligand 2	chr14	-	105140982	105168824	291.539	1.90778	0.641325	2.97475	0.00293225	0.0117529	69.098	198.581	98.4705	124.844	134.978	1036.51	406.616	263.209
ENSG00000189159.16	JPT1	protein_coding	Jupiter microtubule associated homolog 1	chr17	-	75135248	75168281	900.164	1.18459	0.447631	2.64636	0.00813629	0.0272779	413.746	983.448	477.141	326.443	1609.28	950.89	1624.07	816.295
ENSG00000206053.13	JPT2	protein_coding	Jupiter microtubule associated homolog 2	chr16	+	1678256	1702280	3602.27	2.93672	0.316361	9.2828	1.65076e-20	2.9936e-18	741.54	903.595	936.67	747.212	6307.84	4860.35	9780.32	4540.64
ENSG00000167476.10	JSRP1	protein_coding	junctional sarcoplasmic reticulum protein 1	chr19	-	2252252	2269759	19.6271	2.20035	0.662415	3.32171	0.000894665	0.00438768	7.58393	5.25346	3.20229	12.022	14.2582	50.6991	45.4454	18.5522
ENSG00000173801.17	JUP	protein_coding	junction plakoglobin	chr17	-	41754604	41786931	5729.37	2.79998	0.438653	6.38313	1.7351e-10	5.3662e-09	931.981	1502.49	1724.43	1596.15	6604.41	16381.4	12010.7	5083.29
ENSG00000107104.21	KANK1	protein_coding	KN motif and ankyrin repeat domains 1	chr9	+	470291	746105	3477.41	1.55159	0.430627	3.6031	0.00031445	0.00182711	2224.62	862.618	1489.07	2499.64	5877.24	6673.13	5325.48	2867.47
ENSG00000120071.15	KANSL1	protein_coding	KAT8 regulatory NSL complex subunit 1	chr17	-	46029916	46225389	2744.96	1.39385	0.277016	5.03165	4.86279e-07	6.6899e-06	1655.82	1426.84	1372.18	1598	2709.06	3412.61	5446.27	4338.89
ENSG00000189337.17	KAZN	protein_coding	kazrin, periplakin interacting protein	chr1	+	13892792	15118043	844.149	1.16491	0.360791	3.22878	0.00124322	0.00575736	687.61	303.65	579.615	511.396	984.768	1133.41	1697.03	855.718
ENSG00000131398.15	KCNC3	protein_coding	potassium voltage-gated channel subfamily C member 3	chr19	-	50311937	50333515	820.433	5.10732	0.48653	10.4974	8.87559e-26	3.04605e-23	21.9091	45.1798	81.6584	36.0659	1980.94	1431.97	2122.78	842.964
ENSG00000171126.8	KCNG3	protein_coding	potassium voltage-gated channel modifier subfamily G member 3	chr2	-	42442017	42493982	639.798	4.58395	0.786067	5.83151	5.49293e-09	1.2329e-07	53.0875	13.659	46.4332	91.5519	452.461	2365.96	1865.65	229.583
ENSG00000151704.16	KCNJ1	protein_coding	potassium inwardly rectifying channel subfamily J member 1	chr11	-	128836315	128867373	20.7512	4.01338	1.38326	2.9014	0.00371501	0.0142617	1.68532	6.30415	0	1.84953	1.9011	78.8653	1.19593	74.2086
ENSG00000187486.7	KCNJ11	protein_coding	potassium inwardly rectifying channel subfamily J member 11	chr11	-	17365172	17389331	14.639	2.86506	0.943673	3.03607	0.00239682	0.00995178	4.21329	2.10138	4.00286	3.69907	2.85164	14.6464	69.364	16.2331
ENSG00000182324.7	KCNJ14	protein_coding	potassium inwardly rectifying channel subfamily J member 14	chr19	+	48455574	48466980	81.5604	2.00594	0.583685	3.43669	0.000588878	0.00309488	28.6504	24.1659	40.0286	36.9907	58.934	75.4853	297.787	90.4418
ENSG00000153822.15	KCNJ16	protein_coding	potassium inwardly rectifying channel subfamily J member 16	chr17	+	70053429	70135608	1042.62	5.48606	0.685051	8.00825	1.16355e-15	1.02873e-13	98.5911	7.35484	48.8349	26.8182	3033.2	2141.76	984.251	2000.15
ENSG00000184261.5	KCNK12	protein_coding	potassium two pore domain channel subfamily K member 12	chr2	-	47509290	47570985	81.9187	3.51626	0.980615	3.58577	0.000336085	0.00193485	10.9546	30.4701	9.60687	1.84953	205.318	150.971	240.382	5.79755
ENSG00000164626.9	KCNK5	protein_coding	potassium two pore domain channel subfamily K member 5	chr6	-	39188971	39229475	416.359	2.11196	0.872263	2.42124	0.0154676	0.0457321	107.86	53.5853	124.089	340.314	1981.89	234.343	135.14	353.651
ENSG00000075043.20	KCNQ2	protein_coding	potassium voltage-gated channel subfamily Q member 2	chr20	-	63400208	63472677	469.261	9.70457	0.828108	11.719	1.01911e-31	7.5678e-29	0.842659	1.05069	0.800573	1.84953	380.219	964.41	802.469	1602.44
ENSG00000135253.16	KCP	protein_coding	kielin cysteine rich BMP regulator	chr7	-	128862042	128910719	181.29	3.8367	0.602738	6.36546	1.94709e-10	5.94124e-09	20.2238	32.5715	19.2137	23.1192	770.894	135.198	278.652	170.448
ENSG00000134504.14	KCTD1	protein_coding	potassium channel tetramerization domain containing 1	chr18	-	26454910	26657401	694.38	1.30219	0.513647	2.53518	0.011239	0.0353308	544.358	160.756	553.996	343.088	628.312	744.713	796.49	1783.33
ENSG00000174943.11	KCTD13	protein_coding	potassium channel tetramerization domain containing 13	chr16	-	29905012	29926236	301.618	1.01588	0.260092	3.90584	9.38992e-05	0.000647884	166.846	231.152	215.354	184.953	281.362	429.252	481.96	422.062
ENSG00000183775.11	KCTD16	protein_coding	potassium channel tetramerization domain containing 16	chr5	+	144170873	144485686	93.0731	3.59051	1.24183	2.8913	0.00383649	0.0146611	8.42659	8.40554	8.8063	31.4421	100.758	5.63323	577.634	3.47853
ENSG00000175707.10	KDF1	protein_coding	keratinocyte differentiation factor 1	chr1	-	26949562	26960468	118.804	4.33861	0.637684	6.8037	1.01963e-11	4.08837e-10	10.1119	2.10138	26.4189	5.5486	267.104	159.984	199.72	279.442
ENSG00000147050.17	KDM6A	protein_coding	lysine demethylase 6A	chrX	+	44873188	45112779	2973.34	1.05244	0.211825	4.96844	6.74945e-07	8.88339e-06	2000.47	2076.17	1663.59	1998.42	4968.51	3696.53	4163.03	3219.96
ENSG00000132680.11	KHDC4	protein_coding	KH domain containing 4, pre-mRNA splicing factor	chr1	-	155913045	155934413	2178.57	1.92631	0.500733	3.84697	0.000119588	0.000796682	885.635	918.305	798.972	1027.42	2160.6	1436.47	3078.32	7122.87
ENSG00000135709.14	KIAA0513	protein_coding	KIAA0513	chr16	+	85027782	85094230	1858.6	2.28199	0.300812	7.58609	3.29691e-14	2.1475e-12	528.347	764.904	775.755	467.007	3383	3936.5	2766.19	2247.13
ENSG00000198920.11	KIAA0753	protein_coding	KIAA0753	chr17	-	6578147	6640711	923.452	1.06895	0.23569	4.53543	5.74862e-06	5.77522e-05	711.204	502.231	609.236	561.333	1057.01	1395.92	1515.24	1035.44
ENSG00000164542.13	KIAA0895	protein_coding	KIAA0895	chr7	-	36324152	36390125	714.856	1.56272	0.590112	2.64817	0.00809278	0.0271492	450.823	88.2581	359.457	547.462	845.037	1009.48	1852.5	565.841
ENSG00000162522.11	KIAA1522	protein_coding	KIAA1522	chr1	+	32741830	32774970	1952.43	2.30914	0.296633	7.78452	6.99775e-15	5.14625e-13	653.903	412.922	765.348	789.751	3733.75	3265.02	3599.75	2399.03
ENSG00000122778.10	KIAA1549	protein_coding	KIAA1549	chr7	-	138831381	138981389	478.223	1.55234	0.424586	3.65611	0.000256067	0.00153309	286.504	189.125	350.651	146.113	872.603	683.875	932.826	364.086
ENSG00000197077.14	KIAA1671	protein_coding	KIAA1671	chr22	+	24952716	25197448	3330.94	2.14962	0.520799	4.12754	3.66663e-05	0.000288175	1651.61	777.512	1258.5	1213.29	10315.3	2194.71	6049.02	3187.49
ENSG00000165185.15	KIAA1958	protein_coding	KIAA1958	chr9	+	112486827	112669397	976.12	1.06046	0.328246	3.23067	0.001235	0.00572929	696.879	503.281	580.415	749.986	1077.92	1993.04	1323.89	883.547
ENSG00000138160.7	KIF11	protein_coding	kinesin family member 11	chr10	+	92574105	92655395	486.545	2.31186	0.468405	4.93561	7.99005e-07	1.02996e-05	160.948	275.281	110.479	106.348	1030.39	1000.46	845.523	362.927
ENSG00000136883.16	KIF12	protein_coding	kinesin family member 12	chr9	-	114086126	114099292	1273.71	5.38699	0.860143	6.2629	3.77876e-10	1.09443e-08	139.881	5.25346	78.4561	13.8715	2398.23	2262.31	4214.46	1077.18
ENSG00000197892.13	KIF13B	protein_coding	kinesin family member 13B	chr8	-	29067278	29263124	3081.35	1.41769	0.479183	2.95856	0.00309084	0.0122501	1667.62	1660.09	2142.33	1243.81	4552.17	2367.08	2400.23	8617.48
ENSG00000118193.12	KIF14	protein_coding	kinesin family member 14	chr1	-	200551497	200620751	219.827	2.66833	0.625585	4.26534	1.99602e-05	0.000169433	32.8637	144.996	36.8264	24.9687	439.153	506.991	381.502	191.319
ENSG00000163808.17	KIF15	protein_coding	kinesin family member 15	chr3	+	44761721	44873376	167.759	2.24404	0.673781	3.33053	0.000866821	0.00427675	40.4476	123.982	38.4275	31.4421	199.615	519.384	315.726	73.0491
ENSG00000121621.7	KIF18A	protein_coding	kinesin family member 18A	chr11	-	28020619	28108156	172.415	1.99981	0.592273	3.3765	0.000734131	0.00371748	34.549	96.6637	98.4705	46.2383	115.016	518.257	321.705	148.417
ENSG00000186185.14	KIF18B	protein_coding	kinesin family member 18B	chr17	-	44924709	44947773	124.023	3.69136	0.809072	4.56247	5.05564e-06	5.17902e-05	6.74127	45.1798	9.60687	10.1724	113.115	399.96	356.387	51.0184
ENSG00000130294.18	KIF1A	protein_coding	kinesin family member 1A	chr2	-	240713761	240824293	674.06	4.4304	0.907349	4.8828	1.04592e-06	1.31064e-05	107.018	11.5576	23.2166	97.1005	235.736	858.505	529.797	3529.55
ENSG00000112984.12	KIF20A	protein_coding	kinesin family member 20A	chr5	+	138178719	138187723	222.458	2.63902	0.700615	3.76672	0.000165405	0.00105691	42.9756	144.996	39.2281	19.4201	355.505	716.547	326.489	134.503
ENSG00000138182.15	KIF20B	protein_coding	kinesin family member 20B	chr10	+	89701590	89774939	663.533	1.32435	0.365218	3.62617	0.00028765	0.00169546	351.389	471.761	301.015	391.176	1288.94	992.576	1046.44	464.963
ENSG00000139116.19	KIF21A	protein_coding	kinesin family member 21A	chr12	-	39293228	39443390	1111.93	1.60979	0.414179	3.88671	0.000101612	0.000693872	519.078	341.475	943.075	391.176	2379.22	1290.01	1691.05	1340.39
ENSG00000116852.15	KIF21B	protein_coding	kinesin family member 21B	chr1	-	200969390	201023714	460.6	1.79937	0.63774	2.82148	0.0047802	0.0175792	165.161	366.692	175.325	115.596	1599.77	250.116	643.411	368.724
ENSG00000137807.16	KIF23	protein_coding	kinesin family member 23	chr15	+	69414246	69448427	451.419	1.6717	0.523609	3.19266	0.00140969	0.00641017	223.305	264.774	177.727	196.975	273.758	1294.52	834.759	345.534
ENSG00000186638.17	KIF24	protein_coding	kinesin family member 24	chr9	-	34252380	34329268	215.047	1.77329	0.367361	4.82709	1.38543e-06	1.66801e-05	117.13	75.6498	99.271	97.1005	359.307	464.178	338.448	169.288
ENSG00000142945.13	KIF2C	protein_coding	kinesin family member 2C	chr1	+	44739818	44767767	213.986	2.68673	0.639382	4.20208	2.64477e-05	0.000215946	33.7064	116.627	43.2309	36.9907	307.978	683.875	386.286	103.196
ENSG00000090889.12	KIF4A	protein_coding	kinesin family member 4A	chrX	+	70290104	70420886	186.171	2.32622	0.681289	3.41444	0.000639144	0.00331377	24.4371	154.452	30.4218	38.8402	221.478	496.851	379.11	143.779
ENSG00000237649.8	KIFC1	protein_coding	kinesin family member C1	chr6	+	33391823	33409896	304.784	2.87759	0.666368	4.31832	1.5722e-05	0.000137932	28.6504	108.221	108.077	47.1631	240.489	1024.12	696.031	185.522
ENSG00000167702.13	KIFC2	protein_coding	kinesin family member C2	chr8	+	144466043	144474202	388.941	1.587	0.335349	4.73238	2.219e-06	2.50704e-05	219.934	235.355	172.924	148.887	462.917	378.553	783.334	709.62
ENSG00000116014.10	KISS1R	protein_coding	KISS1 receptor	chr19	+	917287	921005	15.6189	5.15935	1.34676	3.83092	0.000127663	0.000843605	0.842659	0	2.40172	0	0.950548	66.4722	31.0942	23.1902
ENSG00000088970.16	KIZ	protein_coding	kizuna centrosomal protein	chr20	+	21125983	21246622	2061.31	1.96827	0.563163	3.49502	0.000474021	0.00258312	999.393	591.54	750.937	1014.47	1327.92	5998.27	4530.18	1277.78
ENSG00000134962.7	KLB	protein_coding	klotho beta	chr4	+	39406930	39451533	169.728	8.96902	1.03616	8.65605	4.88405e-18	6.18588e-16	0	1.05069	0.800573	0.924767	131.176	657.962	192.545	373.362
ENSG00000104892.17	KLC3	protein_coding	kinesin light chain 3	chr19	+	45333434	45351520	138.352	6.60603	0.801509	8.24199	1.69373e-16	1.72161e-14	1.68532	2.10138	7.20516	0	284.214	251.242	467.609	92.7608
ENSG00000102554.14	KLF5	protein_coding	Kruppel like factor 5	chr13	+	73054976	73077541	1329.21	2.02132	0.441533	4.57796	4.69538e-06	4.84992e-05	342.12	283.687	969.494	505.847	2049.38	2823.38	1764	1895.8
ENSG00000128607.14	KLHDC10	protein_coding	kelch domain containing 10	chr7	+	130070534	130135705	2540.42	1.2482	0.47926	2.60444	0.00920257	0.0300848	1678.58	1318.62	1533.9	1489.8	5002.73	1310.29	5723.72	2265.68
ENSG00000104731.14	KLHDC4	protein_coding	kelch domain containing 4	chr16	-	87696485	87765992	455.872	1.02401	0.362166	2.82746	0.00469193	0.017309	239.315	247.963	395.483	319.045	406.835	589.236	485.548	963.553
ENSG00000179023.9	KLHDC7A	protein_coding	kelch domain containing 7A	chr1	+	18480930	18485974	267.597	5.98877	0.48431	12.3656	4.01254e-35	4.97744e-32	14.3252	2.10138	8.8063	7.39813	519.95	566.703	684.072	337.417
ENSG00000162755.14	KLHDC9	protein_coding	kelch domain containing 9	chr1	+	161098361	161100346	169.451	2.12461	0.704336	3.01647	0.00255737	0.010505	84.2659	9.45623	54.439	104.499	214.824	190.403	142.316	555.405
ENSG00000187961.15	KLHL17	protein_coding	kelch like family member 17	chr1	+	960584	965719	94.7078	1.33597	0.463839	2.88026	0.00397353	0.0150962	32.021	86.1567	66.4475	30.5173	90.3021	175.757	168.626	107.834
ENSG00000124743.6	KLHL31	protein_coding	kelch like family member 31	chr6	-	53647916	53665756	37.9514	1.9504	0.504121	3.8689	0.000109326	0.000738644	21.0665	11.5576	12.0086	17.5706	26.6153	55.2057	62.1884	97.3988
ENSG00000149243.17	KLHL35	protein_coding	kelch like family member 35	chr11	-	75422394	75433203	45.1898	1.50219	0.516052	2.91093	0.00360355	0.0139075	37.077	21.0138	23.2166	12.9467	84.5988	85.6252	26.3105	70.7301
ENSG00000129455.16	KLK8	protein_coding	kallikrein related peptidase 8	chr19	-	50996007	51002711	580.238	3.86672	1.48736	2.59971	0.00933012	0.0304208	85.1086	1.05069	198.542	12.9467	3230.91	908.077	1.19593	204.074
ENSG00000188883.5	KLRG2	protein_coding	killer cell lectin like receptor G2	chr7	-	139452690	139483673	5.48031	6.04544	1.65368	3.65574	0.000256441	0.00153446	0	0	0	0	1.9011	16.8997	22.7227	2.31902
ENSG00000272333.8	KMT2B	protein_coding	lysine methyltransferase 2B	chr19	+	35717973	35738880	1020.93	1.47865	0.342077	4.32257	1.54224e-05	0.000135639	313.469	674.544	714.912	454.06	1706.23	1424.08	1748.45	1131.68
ENSG00000055609.21	KMT2C	protein_coding	lysine methyltransferase 2C	chr7	-	152134922	152436644	10031.9	1.07731	0.262729	4.10046	4.12325e-05	0.000319655	6811.21	6791.67	6560.69	5641.08	12724	14950.6	17689	9087.08
ENSG00000167548.18	KMT2D	protein_coding	lysine methyltransferase 2D	chr12	-	49018975	49060794	3920.54	1.63937	0.29897	5.48337	4.1729e-08	7.55024e-07	1336.46	2388.22	2378.5	1518.47	5675.72	7545.15	5611.31	4910.52
ENSG00000113889.14	KNG1	protein_coding	kininogen 1	chr3	+	186717348	186744410	585.856	12.7894	1.62808	7.85551	3.98154e-15	3.09948e-13	0	0	0	0	523.752	205.05	3904.71	53.3375
ENSG00000137812.21	KNL1	protein_coding	kinetochore scaffold 1	chr15	+	40594020	40664342	272.924	1.6845	0.562776	2.9932	0.00276071	0.0111904	98.5911	273.18	79.2567	67.508	246.192	539.664	612.316	266.687
ENSG00000128944.14	KNSTRN	protein_coding	kinetochore localized astrin (SPAG5) binding protein	chr15	+	40382721	40394288	419.346	2.35167	0.467772	5.02738	4.9722e-07	6.81399e-06	149.151	183.871	98.4705	118.37	817.471	258.002	1085.9	643.528
ENSG00000184445.12	KNTC1	protein_coding	kinetochore associated 1	chr12	+	122527246	122626396	2415.54	2.70472	0.537944	5.02789	4.959e-07	6.79881e-06	599.13	720.775	650.065	600.174	9488.37	2736.62	2784.13	1745.06
ENSG00000182481.10	KPNA2	protein_coding	karyopherin subunit alpha 2	chr17	+	68035636	68047364	2476.42	2.47075	0.628638	3.93033	8.48304e-05	0.000594148	510.651	1391.12	632.453	493.825	3572.16	5231.02	7095.45	884.706
ENSG00000171346.16	KRT15	protein_coding	keratin 15	chr17	-	41513745	41522529	25.9339	2.66215	0.794539	3.35056	0.000806481	0.00402195	1.68532	5.25346	12.0086	9.24767	8.55493	65.3455	33.4861	71.8896
ENSG00000171345.13	KRT19	protein_coding	keratin 19	chr17	-	41523617	41528308	3464.83	2.60107	0.872727	2.98039	0.00287879	0.0115706	946.306	160.756	1861.33	953.435	5360.14	15323.5	2089.29	1023.85
ENSG00000135480.17	KRT7	protein_coding	keratin 7	chr12	+	52232520	52252186	2667.96	3.90591	0.935259	4.17628	2.96312e-05	0.000238643	265.438	46.2305	887.835	135.016	10938	670.355	5565.86	2835
ENSG00000170421.13	KRT8	protein_coding	keratin 8	chr12	-	52897187	52949954	2022.6	1.85208	0.61817	2.99606	0.00273491	0.0111056	557.84	430.784	1728.44	792.525	6334.45	2192.45	2939.6	1204.73
ENSG00000170442.12	KRT86	protein_coding	keratin 86	chr12	+	52249300	52309163	20.2076	2.56786	1.06611	2.40863	0.0160126	0.0470386	3.37064	4.20277	12.0086	3.69907	96.9559	1.12665	28.7023	11.5951
ENSG00000157992.12	KRTCAP3	protein_coding	keratinocyte associated protein 3	chr2	+	27442366	27446481	174.801	4.11307	0.778748	5.28164	1.28033e-07	2.04423e-06	8.42659	6.30415	45.6327	15.721	610.252	121.678	120.789	469.602
ENSG00000141068.15	KSR1	protein_coding	kinase suppressor of ras 1	chr17	+	27456448	27626438	2059.47	1.73025	0.484346	3.57233	0.000353818	0.00201838	621.04	1209.35	1346.56	639.014	5969.44	2450.46	2383.49	1856.38
ENSG00000171435.14	KSR2	protein_coding	kinase suppressor of ras 2	chr12	-	117453012	117968990	139.069	5.36989	0.462795	11.6032	3.97095e-31	2.69661e-28	6.74127	3.15208	11.208	4.62383	381.17	199.416	251.145	255.092
ENSG00000198910.14	L1CAM	protein_coding	L1 cell adhesion molecule	chrX	-	153861514	153886173	276.589	4.65432	1.07408	4.33332	1.46881e-05	0.000130077	56.4581	7.35484	10.4074	10.1724	1403.96	420.239	10.7634	293.356
ENSG00000087299.12	L2HGDH	protein_coding	L-2-hydroxyglutarate dehydrogenase	chr14	-	50237563	50312229	408.789	2.71531	0.38629	7.02919	2.07735e-12	9.40464e-11	121.343	69.3457	114.482	126.693	1032.3	426.999	853.894	525.258
ENSG00000185513.18	L3MBTL1	protein_coding	L3MBTL histone methyl-lysine binding protein 1	chr20	+	43489442	43550954	566.73	1.91182	0.35389	5.40229	6.5794e-08	1.13327e-06	274.707	170.212	227.363	279.28	642.57	1337.33	987.838	614.54
ENSG00000159166.15	LAD1	protein_coding	ladinin 1	chr1	-	201380833	201399915	1231.47	4.67633	0.643922	7.26226	3.80679e-13	2.02165e-11	96.0631	17.8618	189.736	66.5832	3442.89	1413.94	2950.36	1674.33
ENSG00000130702.15	LAMA5	protein_coding	laminin subunit alpha 5	chr20	-	62307955	62367312	16891.5	5.39127	0.542285	9.94176	2.73947e-23	6.88469e-21	373.298	833.199	1252.1	686.177	61876.9	29272.5	27284	13553.5
ENSG00000091136.15	LAMB1	protein_coding	laminin subunit beta 1	chr7	-	107923799	108003213	29856.5	1.57228	0.579809	2.71172	0.00669343	0.0231934	13020.8	24254.2	17678.2	5154.65	75846.1	34742.4	50672.8	17483.1
ENSG00000091128.13	LAMB4	protein_coding	laminin subunit beta 4	chr7	-	108023548	108130361	494.349	6.05252	1.10706	5.46723	4.57125e-08	8.18747e-07	10.1119	35.7235	11.208	1.84953	1744.26	38.306	137.532	1975.8
ENSG00000135862.6	LAMC1	protein_coding	laminin subunit gamma 1	chr1	+	183023420	183145592	23288.3	1.39204	0.284168	4.89863	9.65057e-07	1.22229e-05	13962.9	16793.2	11670.8	8975.79	35472.6	32920.6	25624	40886.6
ENSG00000165905.18	LARGE2	protein_coding	LARGE xylosyl- and glucuronyltransferase 2	chr11	+	45921621	45929096	230.704	4.27423	0.689824	6.19611	5.78739e-10	1.60066e-08	32.021	2.10138	44.0315	12.022	576.032	426.999	301.374	451.049
ENSG00000155506.19	LARP1	protein_coding	La ribonucleoprotein 1, translational regulator	chr5	+	154682986	154817605	4698.27	1.27016	0.286061	4.44017	8.98863e-06	8.54093e-05	2480.79	3514.56	2962.92	2058.53	8944.66	5263.69	6607.52	5753.49
ENSG00000138709.20	LARP1B	protein_coding	La ribonucleoprotein 1B	chr4	+	128061286	128222931	1693.06	1.98562	0.363702	5.45948	4.77519e-08	8.53112e-07	554.47	671.392	786.963	717.619	2543.67	1991.91	4520.62	1757.82
ENSG00000107929.16	LARP4B	protein_coding	La ribonucleoprotein 4B	chr10	-	806933	931821	2632.25	1.20756	0.239824	5.0352	4.77359e-07	6.58699e-06	1473.81	1963.74	1549.11	1376.98	4484.69	2759.16	3638.02	3812.47
ENSG00000129988.6	LBP	protein_coding	lipopolysaccharide binding protein	chr20	+	38346482	38377013	2323.26	7.64506	1.17188	6.52378	6.85554e-11	2.30324e-09	86.7939	1.05069	1.60115	2.7743	7805.9	5814.62	2470.79	2402.5
ENSG00000157578.14	LCA5L	protein_coding	lebercilin LCA5 like	chr21	-	39405728	39445805	63.7382	1.27302	0.444073	2.8667	0.00414772	0.0156315	27.8077	17.8618	43.2309	60.1098	84.5988	95.765	64.5802	115.951
ENSG00000196233.14	LCOR	protein_coding	ligand dependent nuclear receptor corepressor	chr10	+	96832254	96995956	4039.8	1.52228	0.370763	4.1058	4.02918e-05	0.000313122	2256.64	2306.27	1962.2	1820.87	9090.09	4067.19	7359.76	3455.34
ENSG00000166796.12	LDHC	protein_coding	lactate dehydrogenase C	chr11	+	18412318	18452063	3.03711	4.42528	1.55036	2.85436	0.0043124	0.0161491	0	0	0.800573	0	2.85164	9.01317	1.19593	10.4356
ENSG00000166816.15	LDHD	protein_coding	lactate dehydrogenase D	chr16	-	75111860	75116780	225.301	1.63245	0.615389	2.65271	0.00798479	0.026849	117.972	86.1567	84.8607	150.737	755.686	95.765	186.565	324.663
ENSG00000243709.1	LEFTY1	protein_coding	left-right determination factor 1	chr1	-	225886282	225911382	9623.95	9.19468	0.904137	10.1696	2.71117e-24	7.52455e-22	51.4022	4.20277	51.2367	24.0439	16397	5380.86	3819.8	51263.1
ENSG00000143768.13	LEFTY2	protein_coding	left-right determination factor 2	chr1	-	225936598	225941383	1035.89	4.31097	0.950704	4.53451	5.7738e-06	5.79505e-05	74.154	15.7604	134.496	172.931	1195.79	368.413	394.657	5930.89
ENSG00000165046.13	LETM2	protein_coding	leucine zipper and EF-hand containing transmembrane protein 2	chr8	+	38386207	38409527	240.826	2.70769	0.50349	5.37785	7.53804e-08	1.27365e-06	48.8742	52.5346	84.8607	69.3575	384.972	648.949	130.356	506.706
ENSG00000131981.16	LGALS3	protein_coding	galectin 3	chr14	+	55124110	55145423	4815.01	1.32051	0.501269	2.63434	0.00843008	0.02808	2251.58	2144.46	2410.52	4206.76	3450.49	10835	9879.58	3341.71
ENSG00000139292.13	LGR5	protein_coding	leucine rich repeat containing G protein-coupled receptor 5	chr12	+	71439798	71586310	1077.24	2.8128	0.970082	2.89955	0.003737	0.0143392	428.913	8.40554	83.2596	553.011	695.801	3418.25	2451.66	978.626
ENSG00000146166.17	LGSN	protein_coding	lengsin, lens protein with glutamine synthetase domain	chr6	-	63275951	63319983	130.893	5.2705	1.10405	4.7738	1.80786e-06	2.10206e-05	5.89861	6.30415	3.20229	11.0972	439.153	555.437	17.939	8.11657
ENSG00000197753.11	LHFPL5	protein_coding	LHFPL tetraspan subfamily member 5	chr6	+	35797206	35845397	34.5167	7.97652	1.44672	5.51353	3.517e-08	6.49608e-07	0	1.05069	0	0	23.7637	6.75988	72.9518	171.607
ENSG00000107902.14	LHPP	protein_coding	phospholysine phosphohistidine inorganic pyrophosphate phosphatase	chr10	+	124461823	124617888	321.826	1.1548	0.280953	4.1103	3.95143e-05	0.000307755	224.99	176.516	176.927	219.17	337.445	486.711	600.357	352.491
ENSG00000089116.4	LHX5	protein_coding	LIM homeobox 5	chr12	-	113462033	113472280	2.69163	5.01985	1.75081	2.86715	0.00414185	0.0156173	0	0	0	0	0.950548	12.3931	2.39186	5.79755
ENSG00000256977.13	LIMS3	protein_coding	LIM zinc finger domain containing 3	chr2	+	109898428	109925625	1295.44	1.99776	0.703709	2.8389	0.00452696	0.0168028	390.151	769.107	592.424	323.668	768.993	2665.65	412.596	4440.92
ENSG00000256671.7	LIMS4	protein_coding	LIM zinc finger domain containing 4	chr2	-	110445883	110473075	1311.94	1.93457	0.692918	2.79191	0.00523972	0.0189906	432.284	819.54	567.606	356.96	761.389	2608.19	443.69	4505.86
ENSG00000213171.3	LINGO4	protein_coding	leucine rich repeat and Ig domain containing 4	chr1	-	151800264	151805419	9.91609	2.84365	0.909887	3.12528	0.00177634	0.00773048	3.37064	0	1.60115	4.62383	16.1593	5.63323	13.1552	34.7853
ENSG00000166035.11	LIPC	protein_coding	lipase C, hepatic type	chr15	+	58410569	58569844	138.125	3.30353	1.03932	3.17856	0.0014801	0.00665919	10.9546	16.8111	55.2395	18.4953	234.785	5.63323	80.1273	682.951
ENSG00000101670.12	LIPG	protein_coding	lipase G, endothelial type	chr18	+	49560699	49599185	1201.91	3.83517	0.672875	5.69967	1.20037e-08	2.46846e-07	115.444	280.535	185.733	48.0879	3139.66	2399.76	2969.5	476.559
ENSG00000073350.14	LLGL2	protein_coding	LLGL scribble cell polarity complex component 2	chr17	+	75525080	75575209	1819.06	4.13233	0.502966	8.21592	2.10539e-16	2.10651e-14	160.105	144.996	251.38	228.417	6831.59	3324.73	1883.59	1727.67
ENSG00000169223.16	LMAN2	protein_coding	lectin, mannose binding 2	chr5	-	177315805	177351840	5012.09	2.18661	0.350026	6.24699	4.18427e-10	1.19775e-08	1634.76	2141.31	1918.97	1526.79	11494	4281.26	9529.17	7570.44
ENSG00000185621.11	LMLN	protein_coding	leishmanolysin like peptidase	chr3	+	197960200	198043720	398.738	1.26908	0.24083	5.26963	1.367e-07	2.16637e-06	235.944	222.747	287.406	188.652	436.302	605.009	565.675	648.166
ENSG00000113368.12	LMNB1	protein_coding	lamin B1	chr5	+	126776623	126837020	504.083	1.43125	0.547076	2.61618	0.0088921	0.0292858	191.284	508.535	183.331	208.073	416.34	1265.22	896.948	362.927
ENSG00000176619.13	LMNB2	protein_coding	lamin B2	chr19	-	2427638	2456959	1159.15	1.07618	0.35945	2.99396	0.00275382	0.0111696	602.501	903.595	951.081	526.192	1792.73	1920.93	1705.4	870.792
ENSG00000185522.9	LMNTD2	protein_coding	lamin tail domain containing 2	chr11	-	554850	560738	33.5609	2.10032	0.631002	3.32855	0.000872993	0.00430056	5.89861	19.9631	11.208	13.8715	19.9615	54.079	105.242	38.2638
ENSG00000164715.6	LMTK2	protein_coding	lemur tyrosine kinase 2	chr7	+	98106862	98209638	1317.83	1.12499	0.211387	5.32192	1.02678e-07	1.68233e-06	787.043	801.678	829.393	896.099	1883.99	1454.5	2278.25	1611.72
ENSG00000142235.13	LMTK3	protein_coding	lemur tyrosine kinase 3	chr19	-	48485271	48513935	98.817	4.07366	0.845116	4.82024	1.43384e-06	1.7211e-05	15.1679	12.6083	6.40458	10.1724	96.0054	112.665	516.642	20.8712
ENSG00000072201.14	LNX1	protein_coding	ligand of numb-protein X 1	chr4	-	53459301	53701405	355.996	3.7395	0.872824	4.28436	1.83263e-05	0.000157618	73.3113	11.5576	74.4533	38.8402	1947.67	274.902	131.552	295.675
ENSG00000196365.12	LONP1	protein_coding	lon peptidase 1, mitochondrial	chr19	-	5691834	5720572	1470.08	1.03511	0.309579	3.34359	0.000827018	0.00411408	705.306	1486.73	869.422	796.224	2187.21	1621.24	2141.91	1952.61
ENSG00000064547.14	LPAR2	protein_coding	lysophosphatidic acid receptor 2	chr19	-	19623655	19628930	181.25	1.65748	0.439042	3.77521	0.000159873	0.00102525	80.0526	83.0047	120.887	64.7337	118.819	421.366	302.57	258.571
ENSG00000111684.11	LPCAT3	protein_coding	lysophosphatidylcholine acyltransferase 3	chr12	-	6976185	7018477	1243.54	1.84588	0.403494	4.57473	4.76838e-06	4.91736e-05	483.686	722.876	517.971	441.114	3355.43	1228.04	1907.51	1291.69
ENSG00000132793.12	LPIN3	protein_coding	lipin 3	chr20	+	41340821	41360582	730.797	2.35641	0.529388	4.4512	8.539e-06	8.17945e-05	269.651	242.71	252.18	190.502	749.032	623.036	766.591	2752.68
ENSG00000162981.14	LRATD1	protein_coding	LRAT domain containing 1	chr2	+	14632700	14650814	2138.07	3.83395	0.610803	6.27689	3.45403e-10	1.01326e-08	275.549	563.171	103.274	179.405	4993.23	6607.78	1840.54	2541.65
ENSG00000168672.4	LRATD2	protein_coding	LRAT domain containing 2	chr8	-	126552443	126558478	2526.72	3.11731	0.392454	7.94312	1.97151e-15	1.65157e-13	796.313	488.572	398.685	405.048	5792.64	4275.62	2419.37	5637.54
ENSG00000198589.15	LRBA	protein_coding	LPS responsive beige-like anchor protein	chr4	-	150264435	151015727	4858.66	1.25722	0.278848	4.50861	6.52524e-06	6.44587e-05	3481.02	1984.76	3002.95	2995.32	6713.72	4997.8	7301.15	8392.53
ENSG00000128011.5	LRFN1	protein_coding	leucine rich repeat and fibronectin type III domain containing 1	chr19	-	39306566	39320863	73.1623	2.80612	0.548876	5.11249	3.17946e-07	4.59181e-06	17.6958	22.0645	22.416	11.0972	201.516	143.084	129.16	38.2638
ENSG00000126243.9	LRFN3	protein_coding	leucine rich repeat and fibronectin type III domain containing 3	chr19	+	35935358	35946624	170.618	1.18316	0.312618	3.78468	0.000153908	0.000990581	83.4232	86.1567	159.314	87.8528	224.329	241.102	279.848	202.914
ENSG00000171236.10	LRG1	protein_coding	leucine rich alpha-2-glycoprotein 1	chr19	-	4536402	4540036	585.906	1.85792	0.655551	2.83413	0.004595	0.0170217	87.6365	595.742	181.73	148.887	1027.54	528.397	534.581	1582.73
ENSG00000155530.4	LRGUK	protein_coding	leucine rich repeats and guanylate kinase domain containing	chr7	+	134127299	134264595	305.12	3.12939	0.713033	4.38885	1.13952e-05	0.000104964	53.0875	13.659	93.667	89.7024	1157.77	245.609	576.438	211.031
ENSG00000183423.12	LRIT3	protein_coding	leucine rich repeat, Ig-like and transmembrane domains 3	chr4	+	109848107	109872315	16.3335	2.09224	0.783761	2.66949	0.00759659	0.0257339	5.89861	5.25346	8.00573	5.5486	10.456	7.88653	21.5267	66.0921
ENSG00000120256.11	LRP11	protein_coding	LDL receptor related protein 11	chr6	-	149818757	149864359	1668.22	1.68443	0.30952	5.44208	5.26616e-08	9.31191e-07	888.162	424.48	862.217	991.35	2330.74	2691.56	2467.2	2690.06
ENSG00000137269.15	LRRC1	protein_coding	leucine rich repeat containing 1	chr6	+	53794497	53924125	374.409	1.48598	0.305812	4.85914	1.17898e-06	1.45344e-05	208.979	125.032	261.787	191.427	518.999	633.175	632.647	423.221
ENSG00000184434.8	LRRC19	protein_coding	leucine rich repeat containing 19	chr9	-	26993136	27005672	235.582	9.49016	1.34197	7.07179	1.52946e-12	7.10565e-11	0	0	1.60115	0.924767	1244.27	21.4063	443.69	172.767
ENSG00000114248.10	LRRC31	protein_coding	leucine rich repeat containing 31	chr3	-	169839172	169869935	80.9207	5.72792	1.3618	4.20614	2.59769e-05	0.000212774	10.9546	0	0	0.924767	284.214	4.50659	230.815	115.951
ENSG00000176681.15	LRRC37A	protein_coding	leucine rich repeat containing 37A	chr17	+	46292733	46338077	369.219	1.37073	0.506668	2.70538	0.00682262	0.0235694	246.056	169.161	230.565	177.555	175.851	354.894	822.8	776.872
ENSG00000238083.10	LRRC37A2	protein_coding	leucine rich repeat containing 37 member A2	chr17	+	46511508	46556910	536.478	1.48681	0.47223	3.14848	0.00164123	0.00723723	346.333	245.862	317.827	218.245	307.978	543.044	1195.93	1116.61
ENSG00000176809.11	LRRC37A3	protein_coding	leucine rich repeat containing 37 member A3	chr17	-	64854130	64919480	389.99	1.45201	0.578339	2.51066	0.0120505	0.0373959	246.899	177.567	233.767	176.63	147.335	347.007	661.349	1129.36
ENSG00000132128.18	LRRC41	protein_coding	leucine rich repeat containing 41	chr1	-	46261196	46303616	4234.68	1.72454	0.512101	3.36758	0.000758312	0.00381992	1736.72	1990.01	2355.29	1787.57	1533.23	7900.05	8811.61	7762.92
ENSG00000169683.8	LRRC45	protein_coding	leucine rich repeat containing 45	chr17	+	82023305	82031151	215.104	1.18611	0.35216	3.3681	0.000756879	0.00381511	129.769	141.843	165.719	87.8528	293.719	235.469	448.474	217.988
ENSG00000161328.11	LRRC56	protein_coding	leucine rich repeat containing 56	chr11	+	537527	554912	78.7318	1.99747	0.44957	4.44307	8.86854e-06	8.44947e-05	27.8077	11.5576	39.2281	47.1631	120.72	155.477	135.14	92.7608
ENSG00000214954.9	LRRC69	protein_coding	leucine rich repeat containing 69	chr8	+	91101832	91219257	83.4864	2.65226	0.361036	7.34626	2.03837e-13	1.1354e-11	21.9091	29.4194	24.8178	15.721	166.346	105.905	113.613	190.16
ENSG00000171492.14	LRRC8D	protein_coding	leucine rich repeat containing 8 VRAC subunit D	chr1	+	89821014	89936611	841.175	1.05829	0.33528	3.15645	0.00159702	0.00707357	583.963	755.448	395.483	448.512	910.625	853.998	1589.39	1191.98
ENSG00000171017.11	LRRC8E	protein_coding	leucine rich repeat containing 8 VRAC subunit E	chr19	+	7888505	7902021	277.267	3.92726	0.553076	7.10076	1.24071e-12	5.90162e-11	48.8742	31.5208	49.6355	6.47337	597.895	526.144	603.945	353.651
ENSG00000181016.9	LSMEM1	protein_coding	leucine rich single-pass membrane protein 1	chr7	+	112480853	112491062	73.8945	1.67544	0.439475	3.81237	0.000137641	0.000898563	20.2238	43.0784	54.439	23.1192	94.1043	79.9919	121.985	154.215
ENSG00000105699.17	LSR	protein_coding	lipolysis stimulated lipoprotein receptor	chr19	+	35248330	35267964	992.391	3.65299	0.51015	7.16061	8.03171e-13	3.99919e-11	77.5246	117.678	214.554	174.781	3376.35	1501.82	1627.66	848.761
ENSG00000160886.13	LY6K	protein_coding	lymphocyte antigen 6 family member K	chr8	+	142700111	142705127	38.7948	1.81694	0.674334	2.69442	0.00705113	0.0242486	10.9546	28.3687	12.0086	17.5706	74.1427	41.6859	13.1552	112.472
ENSG00000054219.11	LY75	protein_coding	lymphocyte antigen 75	chr2	-	159803355	159904756	1235.97	1.60155	0.600147	2.66859	0.00761708	0.0257946	560.368	830.047	579.615	480.879	2647.28	2224	290.611	2274.96
ENSG00000185674.10	LYG2	protein_coding	lysozyme g2	chr2	-	99242246	99255666	4.88885	5.88373	1.93188	3.0456	0.00232213	0.00969209	0	0	0	0	4.75274	14.6464	0	19.7117
ENSG00000088899.16	LZTS3	protein_coding	leucine zipper tumor suppressor family member 3	chr20	-	3162617	3173549	700.18	1.98181	0.415002	4.77543	1.79327e-06	2.08984e-05	273.864	160.756	294.611	402.274	1787.98	694.014	931.63	1056.31
ENSG00000159374.18	M1AP	protein_coding	meiosis 1 associated protein	chr2	-	74557883	74648338	107.436	3.36078	0.89855	3.74022	0.000183857	0.00115697	7.58393	16.8111	29.6212	22.1944	297.522	5.63323	307.354	172.767
ENSG00000173212.5	MAB21L3	protein_coding	mab-21 like 3	chr1	+	116111399	116138149	133.909	6.60716	0.675596	9.77974	1.37567e-22	3.13624e-20	1.68532	5.25346	3.20229	0.924767	144.483	482.205	261.909	171.607
ENSG00000172478.18	MAB21L4	protein_coding	mab-21 like 4	chr2	-	240886048	240896889	8.74865	3.90244	1.51018	2.58408	0.00976378	0.031516	0	1.05069	2.40172	0.924767	54.1812	5.63323	0	5.79755
ENSG00000172264.19	MACROD2	protein_coding	mono-ADP ribosylhydrolase 2	chr20	+	13995369	16053197	1283.92	3.07905	0.808644	3.80766	0.000140285	0.000912842	428.913	42.0277	263.388	352.336	3391.56	1951.35	278.652	3563.17
ENSG00000198517.10	MAFK	protein_coding	MAF bZIP transcription factor K	chr7	+	1530702	1543043	1931.21	1.34923	0.553667	2.43689	0.014814	0.0442053	540.144	988.701	1617.96	1207.75	917.279	3028.43	4984.64	2164.81
ENSG00000124260.12	MAGEA10	protein_coding	MAGE family member A10	chrX	-	152133310	152138578	14.0535	6.67508	2.23134	2.99151	0.00277603	0.0112425	0.842659	0	0	0	0	30.4195	0	81.1657
ENSG00000268606.6	MAGEA2	protein_coding	MAGE family member A2	chrX	-	152749863	152753884	7.70136	5.79803	2.33818	2.47972	0.0131486	0.0401439	0	0	0.800573	0	0	0	55.0128	5.79755
ENSG00000123584.7	MAGEA9	protein_coding	MAGE family member A9	chrX	+	149781930	149787737	1.79838	4.43998	1.71002	2.59645	0.0094193	0.0306677	0	0	0	0	3.80219	1.12665	5.97965	3.47853
ENSG00000269313.6	MAGIX	protein_coding	MAGI family member, X-linked	chrX	+	49162564	49168774	146.816	3.51353	0.498559	7.04737	1.82325e-12	8.36101e-11	14.3252	17.8618	27.2195	35.1411	402.082	333.487	229.619	114.791
ENSG00000168070.12	MAJIN	protein_coding	membrane anchored junction protein	chr11	-	64937517	64972108	16.2032	4.35698	1.03652	4.20347	2.62851e-05	0.000214783	0	1.05069	4.80344	0	14.2582	39.4326	16.743	53.3375
ENSG00000172005.11	MAL	protein_coding	mal, T cell differentiation protein	chr2	+	95025677	95053992	1434.69	8.00997	0.500265	16.0115	1.06298e-57	8.48176e-54	10.1119	16.8111	3.20229	14.7963	2030.37	2080.92	3127.36	4193.95
ENSG00000147676.14	MAL2	protein_coding	mal, T cell differentiation protein 2	chr8	+	119165034	119245673	1047.26	4.07809	0.92366	4.41514	1.00945e-05	9.43168e-05	128.084	2.10138	242.574	95.251	2407.74	758.233	3254.13	1489.97
ENSG00000185090.15	MANEAL	protein_coding	mannosidase endo-alpha like	chr1	+	37793847	37801137	173.229	3.29429	0.516373	6.37968	1.77461e-10	5.47807e-09	37.077	23.1152	27.2195	40.6897	317.483	171.25	160.255	608.743
ENSG00000111261.14	MANSC1	protein_coding	MANSC domain containing 1	chr12	-	12326056	12350242	577.996	1.24945	0.396431	3.15174	0.00162303	0.00717185	388.466	258.47	317.027	405.048	1035.15	482.205	516.642	1220.96
ENSG00000130758.8	MAP3K10	protein_coding	mitogen-activated protein kinase kinase kinase 10	chr19	+	40191426	40215575	243.978	1.13992	0.270919	4.20761	2.58085e-05	0.000211756	128.084	179.668	159.314	142.414	351.703	237.722	431.731	321.184
ENSG00000180815.15	MAP3K15	protein_coding	mitogen-activated protein kinase kinase kinase 15	chrX	-	19360056	19515508	280.17	5.91081	0.692855	8.53109	1.4497e-17	1.70738e-15	2.52798	19.9631	7.20516	7.39813	817.471	312.081	870.637	204.074
ENSG00000143674.11	MAP3K21	protein_coding	mitogen-activated protein kinase kinase kinase 21	chr1	+	233327724	233385148	307.161	2.96158	0.464956	6.36959	1.89534e-10	5.81111e-09	80.0526	43.0784	96.8693	59.1851	819.372	557.69	222.443	578.595
ENSG00000006432.16	MAP3K9	protein_coding	mitogen-activated protein kinase kinase kinase 9	chr14	-	70722526	70809534	642.253	3.30512	0.366466	9.01889	1.90009e-19	2.92972e-17	134.825	102.968	156.112	77.6804	1106.44	1328.32	1548.73	682.951
ENSG00000135525.19	MAP7	protein_coding	microtubule associated protein 7	chr6	-	136342281	136550819	715.334	2.75246	0.372776	7.38368	1.53973e-13	8.75694e-12	133.983	231.152	251.38	122.994	1118.8	1023	1846.52	994.86
ENSG00000184368.16	MAP7D2	protein_coding	MAP7 domain containing 2	chrX	-	20006713	20116907	235.154	5.13137	0.828384	6.19444	5.84944e-10	1.61502e-08	10.1119	9.45623	23.2166	9.24767	866.9	111.538	65.7762	784.988
ENSG00000008735.14	MAPK8IP2	protein_coding	mitogen-activated protein kinase 8 interacting protein 2	chr22	+	50600793	50613981	153.223	1.76185	0.721012	2.44358	0.0145422	0.0435557	105.332	16.8111	68.0487	88.7776	384.972	59.7123	382.698	119.43
ENSG00000138834.15	MAPK8IP3	protein_coding	mitogen-activated protein kinase 8 interacting protein 3	chr16	+	1706166	1770351	3340.3	2.34229	0.481061	4.869	1.12164e-06	1.39285e-05	1077.76	1265.03	1274.51	784.202	2644.42	6156	10374.7	3145.75
ENSG00000089022.14	MAPKAPK5	protein_coding	MAPK activated protein kinase 5	chr12	+	111842228	111902222	1243.51	1.0861	0.300866	3.60993	0.00030628	0.00178841	802.211	867.872	738.128	777.729	2556.97	1157.07	1628.86	1419.24
ENSG00000139266.6	MARCHF9	protein_coding	membrane associated ring-CH-type finger 9	chr12	+	57755103	57760411	259.336	1.08148	0.295595	3.65865	0.000253552	0.0015206	196.34	158.654	136.097	174.781	416.34	281.662	458.041	252.773
ENSG00000072518.22	MARK2	protein_coding	microtubule affinity regulating kinase 2	chr11	+	63838928	63911020	1093.42	1.41868	0.250715	5.65853	1.52672e-08	3.05314e-07	524.134	773.309	587.62	496.6	1312.71	1731.66	1919.47	1401.85
ENSG00000152939.17	MARVELD2	protein_coding	MARVEL domain containing 2	chr5	+	69415065	69444330	767.456	4.52711	0.488153	9.27395	1.79374e-20	3.23451e-18	56.4581	63.0415	79.2567	56.4108	3050.31	877.658	1079.93	876.59
ENSG00000140832.11	MARVELD3	protein_coding	MARVEL domain containing 3	chr16	+	71626161	71642114	196.122	4.54881	0.441523	10.3025	6.86217e-25	2.10596e-22	17.6958	8.40554	26.4189	11.0972	313.681	559.943	336.056	295.675
ENSG00000151224.13	MAT1A	protein_coding	methionine adenosyltransferase 1A	chr10	-	80271820	80289658	384.263	5.27463	0.740481	7.12324	1.05416e-12	5.11333e-11	22.7518	29.4194	8.8063	16.6458	926.784	218.569	1655.17	195.957
ENSG00000088888.18	MAVS	protein_coding	mitochondrial antiviral signaling protein	chr20	+	3846799	3876123	3535.3	1.23302	0.38966	3.16434	0.00155434	0.00692044	2122.66	2651.95	2013.44	1653.48	8550.18	4330.83	4050.62	2909.21
ENSG00000166987.15	MBD6	protein_coding	methyl-CpG binding domain protein 6	chr12	+	57520710	57530148	686.205	1.94617	0.305604	6.36827	1.91169e-10	5.8556e-09	245.214	327.816	318.628	239.515	1055.11	1231.42	1405.22	666.718
ENSG00000078070.14	MCCC1	protein_coding	methylcrotonyl-CoA carboxylase subunit 1	chr3	-	183015218	183116075	865.831	1.24021	0.331869	3.73704	0.000186203	0.00117035	537.616	444.443	509.965	567.807	1099.78	664.722	1429.14	1673.17
ENSG00000131844.17	MCCC2	protein_coding	methylcrotonyl-CoA carboxylase subunit 2	chr5	+	71579531	71658706	1886.49	1.88886	0.262985	7.18238	6.85057e-13	3.48168e-11	872.995	852.111	777.356	706.522	4067.4	2103.45	2753.03	2959.07
ENSG00000204511.3	MCCD1	protein_coding	mitochondrial coiled-coil domain 1	chr6	+	31528962	31530232	7.47978	6.50031	1.9677	3.30351	0.000954814	0.0046237	0	0	0	0	34.2197	0	3.58779	22.0307
ENSG00000065328.17	MCM10	protein_coding	minichromosome maintenance 10 replication initiation factor	chr10	+	13161558	13211110	130.199	2.87707	0.659841	4.36025	1.29912e-05	0.000117229	16.8532	72.4978	24.8178	11.0972	227.181	375.173	220.051	93.9203
ENSG00000073111.14	MCM2	protein_coding	minichromosome maintenance complex component 2	chr3	+	127598410	127622436	474.997	1.23194	0.304197	4.04982	5.12574e-05	0.000385027	277.235	311.005	291.409	255.236	655.878	994.829	450.866	563.522
ENSG00000104738.19	MCM4	protein_coding	minichromosome maintenance complex component 4	chr8	+	47960185	47978160	1089.27	1.48521	0.357743	4.15161	3.30138e-05	0.000263162	511.494	652.48	633.253	496.6	2491.39	1749.68	932.826	1246.47
ENSG00000125885.13	MCM8	protein_coding	minichromosome maintenance 8 homologous recombination repair factor	chr20	+	5950652	5998977	612.518	2.22684	0.421199	5.28691	1.24397e-07	1.99216e-06	195.497	243.761	239.371	184.029	1195.79	1641.52	725.93	474.24
ENSG00000178460.18	MCMDC2	protein_coding	minichromosome maintenance domain containing 2	chr8	+	66870749	66922048	51.0178	1.89065	0.544485	3.47236	0.000515906	0.00276882	28.6504	11.5576	24.0172	22.1944	64.6373	83.3719	31.0942	142.62
ENSG00000101898.7	MCTS2	protein_coding	MCTS family member 2	chr20	+	31547379	31548081	128.929	2.3828	0.584711	4.07517	4.59807e-05	0.000350925	40.4476	40.977	52.0372	32.3668	189.159	149.844	462.825	63.773
ENSG00000050393.12	MCUR1	protein_coding	mitochondrial calcium uniporter regulator 1	chr6	-	13786557	13814568	709.298	1.36363	0.256475	5.31683	1.05589e-07	1.7256e-06	451.665	426.581	355.454	354.186	844.087	780.766	1180.38	1281.26
ENSG00000135679.27	MDM2	protein_coding	MDM2 proto-oncogene	chr12	+	68808177	68845544	6585.94	1.52382	0.264479	5.76157	8.33343e-09	1.78031e-07	3342.83	4069.33	3529.73	2653.16	7062.57	10544.3	9096.25	12389.4
ENSG00000112159.13	MDN1	protein_coding	midasin AAA ATPase 1	chr6	-	89642498	89819794	7725.54	1.59511	0.372841	4.27825	1.88364e-05	0.00016157	3964.71	3332.8	4644.92	3427.19	17200.2	6417.38	14403.8	8413.4
ENSG00000085276.19	MECOM	protein_coding	MDS1 and EVI1 complex locus	chr3	-	169083499	169663775	7690.19	4.16713	0.467785	8.90822	5.18577e-19	7.66269e-17	681.711	1383.76	626.048	553.011	18596.5	15575.9	6114.79	17989.8
ENSG00000144893.13	MED12L	protein_coding	mediator complex subunit 12L	chr3	+	151085286	151437072	482.59	3.36175	0.883567	3.80475	0.000141947	0.0009229	85.9512	115.576	93.667	47.1631	2720.47	251.242	93.2826	453.368
ENSG00000180182.11	MED14	protein_coding	mediator complex subunit 14	chrX	-	40648305	40735858	2626	1.44273	0.330154	4.36987	1.24323e-05	0.000112856	1424.09	1505.64	1437.83	1282.65	6308.79	2706.21	3132.14	3210.68
ENSG00000104973.19	MED25	protein_coding	mediator complex subunit 25	chr19	+	49818282	49840383	896.69	1.51721	0.145448	10.4312	1.78567e-25	5.87559e-23	439.868	466.507	435.512	516.02	1407.76	1340.71	1332.27	1234.88
ENSG00000105429.13	MEGF8	protein_coding	multiple EGF like domains 8	chr19	+	42325609	42378769	1862.09	1.02139	0.274816	3.71662	0.000201906	0.00125374	1025.52	1325.97	1628.37	936.789	2959.06	2603.68	2499.49	1917.83
ENSG00000237452.3	MEIOSIN	protein_coding	meiosis initiator	chr19	+	45733439	45764541	2.15484	3.91088	1.53635	2.54557	0.01091	0.0345143	0.842659	0	0	0	3.80219	6.75988	1.19593	4.63804
ENSG00000165304.8	MELK	protein_coding	maternal embryonic leucine zipper kinase	chr9	+	36572862	36677683	219.413	2.41718	0.607557	3.97852	6.93453e-05	0.000499502	47.1889	159.705	46.4332	24.0439	438.203	493.471	346.82	199.436
ENSG00000106484.16	MEST	protein_coding	mesoderm specific transcript	chr7	+	130486171	130506465	9960.19	4.3587	0.917968	4.7482	2.05234e-06	2.34538e-05	1370.16	517.991	1068.76	746.287	59521.4	2746.76	2400.23	11309.9
ENSG00000105976.16	MET	protein_coding	MET proto-oncogene, receptor tyrosine kinase	chr7	+	116672196	116798377	4186.52	4.28321	0.595587	7.19157	6.4052e-13	3.26053e-11	637.05	179.668	425.104	393.951	4454.27	5614.08	17733.3	4054.81
ENSG00000010165.20	METTL13	protein_coding	methyltransferase 13, eEF1A lysine and N-terminal methyltransferase	chr1	+	171781660	171814023	662.896	1.16879	0.424741	2.75176	0.00592754	0.0210351	422.172	472.811	401.087	336.615	866.9	497.978	625.472	1680.13
ENSG00000165171.11	METTL27	protein_coding	methyltransferase like 27	chr7	-	73834590	73842516	79.95	2.31159	0.629237	3.67364	0.000239122	0.00144876	32.021	15.7604	23.2166	36.0659	47.5274	196.037	236.794	52.1779
ENSG00000197006.15	METTL9	protein_coding	methyltransferase like 9	chr16	+	21597218	21657471	2935.46	1.15548	0.393383	2.9373	0.0033108	0.0129753	1808.35	1921.72	1713.23	1832.89	6199.47	1786.86	4768.17	3453.02
ENSG00000198948.12	MFAP3L	protein_coding	microfibril associated protein 3 like	chr4	-	169986597	170033031	511.841	2.5184	0.537956	4.68143	2.84879e-06	3.12662e-05	178.644	130.286	228.163	71.207	1697.68	565.577	453.258	769.915
ENSG00000147324.11	MFHAS1	protein_coding	multifunctional ROCO family signaling regulator 1	chr8	-	8783354	8893630	2380.47	1.55862	0.424827	3.66884	0.000243655	0.00147119	1238.71	1286.05	1437.03	864.657	4315.49	2513.55	1710.18	5678.12
ENSG00000161091.14	MFSD12	protein_coding	major facilitator superfamily domain containing 12	chr19	-	3538261	3574290	2596.45	2.14043	0.494995	4.32414	1.53125e-05	0.000134748	509.809	1625.42	1275.31	430.017	4997.03	3150.1	5351.79	3432.15
ENSG00000168389.18	MFSD2A	protein_coding	major facilitator superfamily domain containing 2A	chr1	+	39955112	39969968	849.686	3.69106	0.901547	4.09414	4.23733e-05	0.000327148	37.9197	150.249	192.137	108.198	3093.08	292.928	2774.56	148.417
ENSG00000205639.12	MFSD2B	protein_coding	major facilitator superfamily domain containing 2B	chr2	+	24010081	24063321	61.3418	1.16087	0.391626	2.96422	0.0030345	0.0120733	32.8637	56.7374	32.8235	29.5925	84.5988	79.9919	120.789	53.3375
ENSG00000167700.9	MFSD3	protein_coding	major facilitator superfamily domain containing 3	chr8	+	144509070	144511213	147.24	1.56714	0.492955	3.17907	0.00147749	0.00665025	85.9512	86.1567	75.2538	49.9374	318.434	70.9787	290.611	200.595
ENSG00000173214.7	MFSD4B	protein_coding	major facilitator superfamily domain containing 4B	chr6	+	111259327	111445354	2053.94	2.42921	0.369038	6.58256	4.62426e-11	1.6219e-09	604.186	761.752	675.683	531.741	5836.37	2747.89	3135.73	2138.14
ENSG00000185156.6	MFSD6L	protein_coding	major facilitator superfamily domain containing 6 like	chr17	-	8797110	8799365	69.3289	3.77168	0.627391	6.01169	1.83604e-09	4.54269e-08	6.74127	8.40554	16.0115	6.47337	37.0714	100.272	168.626	211.031
ENSG00000135953.11	MFSD9	protein_coding	major facilitator superfamily domain containing 9	chr2	-	102714630	102736888	308.287	1.00255	0.324557	3.08899	0.0020084	0.00858065	257.854	249.014	160.915	153.511	416.34	363.907	563.283	301.473
ENSG00000161013.17	MGAT4B	protein_coding	alpha-1,3-mannosyl-glycoprotein 4-beta-N-acetylglucosaminyltransferase B	chr5	-	179797597	179806952	1325.08	1.16867	0.37381	3.12637	0.00176976	0.00770923	781.987	1152.61	752.538	577.054	2587.39	1006.1	1866.85	1876.09
ENSG00000074416.16	MGLL	protein_coding	monoglyceride lipase	chr3	-	127689062	128052190	2649.91	2.18519	0.557115	3.92234	8.76921e-05	0.000611775	797.155	1458.36	623.646	942.337	5452.34	3734.83	7075.12	1115.45
ENSG00000102858.13	MGRN1	protein_coding	mahogunin ring finger 1	chr16	+	4616493	4690974	1189.75	1.31969	0.301521	4.37679	1.2044e-05	0.000109768	508.123	850.01	867.821	496.6	1748.06	1438.73	2102.45	1506.2
ENSG00000243156.9	MICAL3	protein_coding	microtubule associated monooxygenase, calponin and LIM domain containing 3	chr22	-	17787649	18024561	2281.19	1.35678	0.472535	2.87128	0.00408819	0.0154399	1219.33	607.3	1962.2	1335.36	3095.94	3530.91	4932.02	1566.5
ENSG00000240972.2	MIF	protein_coding	macrophage migration inhibitory factor	chr22	+	23894383	23895227	2613.35	1.03067	0.42112	2.44745	0.0143869	0.0431608	1199.1	2475.43	2026.25	1169.83	3048.41	2557.49	5883.98	2546.28
ENSG00000099812.9	MISP	protein_coding	mitotic spindle positioning	chr19	+	751112	764318	304.345	3.03419	0.909327	3.33674	0.000847668	0.00419744	35.3917	3.15208	140.1	86.0033	630.213	696.268	98.0663	745.565
ENSG00000141854.10	MISP3	protein_coding	MISP family member 3	chr19	+	14072536	14075062	52.7206	2.67397	0.806975	3.31357	0.000921139	0.00449061	14.3252	5.25346	8.8063	28.6678	28.5164	101.398	209.288	25.5092
ENSG00000160124.9	MIX23	protein_coding	mitochondrial matrix import factor 23	chr3	-	122359591	122383231	212.533	1.08007	0.24607	4.38928	1.13726e-05	0.000104786	138.196	139.742	131.294	136.865	313.681	198.29	298.983	343.215
ENSG00000148773.14	MKI67	protein_coding	marker of proliferation Ki-67	chr10	-	128096659	128126423	2275.2	3.69096	0.733139	5.03447	4.79185e-07	6.60369e-06	202.238	811.134	141.701	153.511	3175.78	9209.21	2964.71	1543.31
ENSG00000078403.17	MLLT10	protein_coding	MLLT10 histone lysine methyltransferase DOT1L cofactor	chr10	+	21524646	21743630	1957.22	1.35199	0.298517	4.52903	5.92556e-06	5.925e-05	1206.69	1038.08	1015.93	1146.71	3463.8	2047.12	3765.98	1973.49
ENSG00000009950.16	MLXIPL	protein_coding	MLX interacting protein like	chr7	-	73593194	73624543	310.839	4.75943	0.876407	5.43062	5.6159e-08	9.85391e-07	5.05595	21.0138	51.2367	11.0972	424.895	1172.84	740.281	60.2945
ENSG00000103150.7	MLYCD	protein_coding	malonyl-CoA decarboxylase	chr16	+	83899115	83951445	607.24	1.22639	0.371427	3.30183	0.000960553	0.00464655	360.658	381.401	313.024	399.499	595.043	990.322	490.331	1327.64
ENSG00000142606.16	MMEL1	protein_coding	membrane metalloendopeptidase like 1	chr1	-	2590639	2633016	28.8333	2.4241	0.561023	4.32086	1.55425e-05	0.000136508	12.6399	3.15208	13.6097	6.47337	79.846	37.1793	40.6616	37.1043
ENSG00000102996.5	MMP15	protein_coding	matrix metallopeptidase 15	chr16	+	58025754	58046901	940.335	3.42494	0.705744	4.85294	1.21643e-06	1.49268e-05	118.815	318.36	140.1	63.8089	2052.23	2700.57	1863.26	265.528
ENSG00000121211.8	MND1	protein_coding	meiotic nuclear divisions 1	chr4	+	153344649	153415118	47.644	1.58523	0.518711	3.05609	0.00224243	0.00940991	20.2238	31.5208	29.6212	13.8715	41.8241	95.765	111.222	37.1043
ENSG00000130675.15	MNX1	protein_coding	motor neuron and pancreas homeobox 1	chr7	-	156994051	157010663	81.777	9.22494	1.14209	8.07725	6.6244e-16	6.00656e-14	0	0	0.800573	0	132.126	148.717	278.652	93.9203
ENSG00000173542.9	MOB1B	protein_coding	MOB kinase activator 1B	chr4	+	70902326	71022449	3894.93	2.25694	0.231364	9.75493	1.75721e-22	3.94963e-20	1524.37	1572.89	1246.49	1047.76	7245.08	6252.89	7083.5	5186.49
ENSG00000124615.20	MOCS1	protein_coding	molybdenum cofactor synthesis 1	chr6	-	39899578	39934551	668.825	2.0389	0.615971	3.31006	0.000932747	0.00453819	350.546	155.502	249.779	291.302	1672.96	535.157	270.28	1825.07
ENSG00000124003.13	MOGAT1	protein_coding	monoacylglycerol O-acyltransferase 1	chr2	+	222671658	222709930	29.9605	7.03624	1.23359	5.70386	1.17126e-08	2.41492e-07	0	0	0	1.84953	127.373	28.1662	37.0738	45.2209
ENSG00000139714.12	MORN3	protein_coding	MORN repeat containing 3	chr12	-	121648742	121672631	177.982	3.01739	0.945812	3.19026	0.00142144	0.00645167	58.1435	18.9125	30.4218	49.0126	908.724	131.818	214.072	12.7546
ENSG00000168303.9	MPLKIP	protein_coding	M-phase specific PLK1 interacting protein	chr7	-	40126027	40134622	464.736	1.32101	0.316404	4.17508	2.97883e-05	0.000239787	248.584	252.166	269.793	292.226	770.894	614.022	893.36	376.841
ENSG00000154889.17	MPPE1	protein_coding	metallophosphoesterase 1	chr18	-	11882622	11908366	677.384	1.02987	0.365067	2.82105	0.00478662	0.0175967	463.462	482.268	447.52	388.402	1096.93	550.93	603.945	1385.61
ENSG00000128309.17	MPST	protein_coding	mercaptopyruvate sulfurtransferase	chr22	+	37019635	37029821	1443.9	2.36514	0.636149	3.7179	0.000200886	0.00124838	551.099	328.867	549.994	447.587	4860.15	1034.26	3211.07	568.16
ENSG00000149573.9	MPZL2	protein_coding	myelin protein zero like 2	chr11	-	118253416	118264536	695.396	1.1697	0.24159	4.84168	1.28744e-06	1.56742e-05	370.77	511.687	410.694	418.919	690.098	982.436	1099.06	1079.5
ENSG00000118242.16	MREG	protein_coding	melanoregulin	chr2	-	215942584	216034096	196.808	1.83694	0.397035	4.62664	3.7164e-06	3.9618e-05	64.8847	57.7881	98.4705	122.994	330.791	295.181	426.947	177.405
ENSG00000037757.14	MRI1	protein_coding	methylthioribose-1-phosphate isomerase 1	chr19	+	13764522	13774282	849.754	1.41378	0.301241	4.69319	2.68976e-06	2.96953e-05	535.931	369.844	458.728	490.126	794.658	1472.53	1601.35	1074.87
ENSG00000179832.18	MROH1	protein_coding	maestro heat like repeat family member 1	chr8	+	144148016	144261927	1444.89	2.05004	0.528635	3.87798	0.000105327	0.000715258	411.218	850.01	622.045	365.283	2635.87	805.552	4064.97	1804.2
ENSG00000204839.9	MROH6	protein_coding	maestro heat like repeat family member 6	chr8	-	143566192	143572772	72.7032	1.82462	0.615308	2.96537	0.00302317	0.0120348	32.8637	38.8756	29.6212	26.8182	171.099	22.5329	78.9314	180.884
ENSG00000262814.8	MRPL12	protein_coding	mitochondrial ribosomal protein L12	chr17	+	81703367	81707517	249.137	1.91105	0.405791	4.70944	2.48398e-06	2.77296e-05	65.7274	168.111	92.0659	93.4014	521.851	244.482	471.197	336.258
ENSG00000243147.8	MRPL33	protein_coding	mitochondrial ribosomal protein L33	chr2	+	27771717	27988087	1087.32	1.00439	0.343687	2.92241	0.00347339	0.0134981	694.351	783.816	650.065	765.707	1951.48	928.357	1958.93	965.872
ENSG00000116898.12	MRPS15	protein_coding	mitochondrial ribosomal protein S15	chr1	-	36455718	36464384	803.474	1.07254	0.226136	4.74288	2.107e-06	2.39919e-05	506.438	588.388	505.161	471.631	1118.8	822.452	1359.77	1055.15
ENSG00000131368.9	MRPS25	protein_coding	mitochondrial ribosomal protein S25	chr3	-	15009611	15065339	1402.53	1.00232	0.256518	3.90741	9.32897e-05	0.000644626	977.484	780.664	1077.57	899.798	1821.25	1291.14	2089.29	2283.08
ENSG00000125901.6	MRPS26	protein_coding	mitochondrial ribosomal protein S26	chr20	+	3046052	3048250	475.043	1.1195	0.258707	4.32729	1.50954e-05	0.000133204	332.008	256.369	248.978	360.659	829.828	562.197	678.093	532.215
ENSG00000196588.21	MRTFA	protein_coding	myocardin related transcription factor A	chr22	-	40410281	40636719	1712.83	1.71482	0.393334	4.3597	1.30242e-05	0.000117392	644.634	942.471	871.023	741.663	2792.71	3052.09	3550.72	1107.33
ENSG00000186260.17	MRTFB	protein_coding	myocardin related transcription factor B	chr16	+	14071319	14266773	2201.85	1.48685	0.244798	6.07378	1.24934e-09	3.24981e-08	1266.52	1229.31	1055.16	1081.05	2648.23	3574.85	4216.85	2542.81
ENSG00000204410.16	MSH5	protein_coding	mutS homolog 5	chr6	+	31739677	31762676	319.393	1.49192	0.304646	4.89722	9.72e-07	1.22898e-05	155.892	150.249	214.554	148.887	314.631	443.899	646.998	480.037
ENSG00000255152.8	MSH5-SAPCD1	protein_coding	MSH5-SAPCD1 readthrough (NMD candidate)	chr6	+	31740020	31764851	273.067	1.36628	0.322805	4.23252	2.31088e-05	0.000192475	147.465	126.083	198.542	137.79	253.796	370.667	551.324	398.871
ENSG00000102854.16	MSLN	protein_coding	mesothelin	chr16	+	760734	768865	3983.37	4.99356	1.12492	4.43904	9.03607e-06	8.58091e-05	112.916	5.25346	782.96	68.4327	1662.51	4044.66	19034.4	6155.84
ENSG00000198736.13	MSRB1	protein_coding	methionine sulfoxide reductase B1	chr16	-	1938229	1943199	723.588	2.98362	0.475533	6.27426	3.51302e-10	1.02679e-08	178.644	196.479	112.08	162.759	1798.44	611.769	2024.71	703.823
ENSG00000166343.10	MSS51	protein_coding	MSS51 mitochondrial translational activator	chr10	-	73423579	73433561	82.0548	1.07676	0.331325	3.24987	0.00115458	0.00541922	76.682	46.2305	40.8292	47.1631	95.0548	145.337	111.222	93.9203
ENSG00000173531.16	MST1	protein_coding	macrophage stimulating 1	chr3	-	49683947	49689501	268.892	1.51323	0.527842	2.86683	0.00414607	0.0156271	141.567	112.424	163.317	140.565	198.665	735.7	504.683	154.215
ENSG00000164078.14	MST1R	protein_coding	macrophage stimulating 1 receptor	chr3	-	49887002	49903873	76.4238	2.15305	0.72244	2.98025	0.00288014	0.0115746	33.7064	11.5576	47.2338	19.4201	62.7362	94.6383	39.4657	302.632
ENSG00000198899.2	MT-ATP6	protein_coding	mitochondrially encoded ATP synthase membrane subunit 6	chrM	+	8527	9207	13547.1	1.84334	0.413597	4.45685	8.3171e-06	7.99569e-05	4905.96	7197.24	4656.93	6859.92	20378.8	9089.79	23356.5	31931.7
ENSG00000228253.1	MT-ATP8	protein_coding	mitochondrially encoded ATP synthase membrane subunit 8	chrM	+	8366	8572	1343.13	1.97039	0.397005	4.96313	6.9367e-07	9.10356e-06	473.574	726.028	450.723	534.515	1886.84	1004.97	2574.84	3093.57
ENSG00000198804.2	MT-CO1	protein_coding	mitochondrially encoded cytochrome c oxidase I	chrM	+	5904	7445	117455	1.12935	0.325203	3.47274	0.000515167	0.00276625	71830.8	89310.9	57971.9	75667.2	219367	100445	130736	194312
ENSG00000198712.1	MT-CO2	protein_coding	mitochondrially encoded cytochrome c oxidase II	chrM	+	7586	8269	18415.7	1.28821	0.36534	3.52605	0.000421801	0.0023397	7151.65	14926.1	10081.6	10640.4	28820.6	18346.3	19078.7	38280.1
ENSG00000198727.2	MT-CYB	protein_coding	mitochondrially encoded cytochrome b	chrM	+	14747	15887	13462.1	1.77179	0.375916	4.71325	2.43797e-06	2.72836e-05	5444.42	7012.32	6431	5506.99	22126.9	9033.45	25114.5	27027
ENSG00000198888.2	MT-ND1	protein_coding	mitochondrially encoded NADH:ubiquinone oxidoreductase core subunit 1	chrM	+	3307	4262	11835.2	2.17667	0.305604	7.12253	1.05967e-12	5.13225e-11	3702.64	6003.65	4119.75	3323.61	23091.7	13055.6	21865.2	19519.2
ENSG00000198763.3	MT-ND2	protein_coding	mitochondrially encoded NADH:ubiquinone oxidoreductase core subunit 2	chrM	+	4470	5511	7231.99	2.61507	0.346278	7.55193	4.28855e-14	2.74855e-12	1696.27	2369.31	2344.88	1708.04	13357.1	6643.84	12403	17333.5
ENSG00000198886.2	MT-ND4	protein_coding	mitochondrially encoded NADH:ubiquinone oxidoreductase core subunit 4	chrM	+	10760	12137	25769.9	2.43206	0.290385	8.37531	5.50795e-17	6.06198e-15	7712.01	7640.63	8367.59	8508.78	33897.5	29782.9	61375.1	48874.5
ENSG00000212907.2	MT-ND4L	protein_coding	mitochondrially encoded NADH:ubiquinone oxidoreductase core subunit 4L	chrM	+	10470	10766	4613.77	2.30365	0.297239	7.75016	9.17774e-15	6.59743e-13	1353.31	1457.31	1637.97	1768.15	5764.12	5362.84	10080.5	9485.95
ENSG00000198786.2	MT-ND5	protein_coding	mitochondrially encoded NADH:ubiquinone oxidoreductase core subunit 5	chrM	+	12337	14148	15012	2.65539	0.284811	9.32334	1.12733e-20	2.09192e-18	4230.15	4044.11	4896.3	3280.15	21702.9	18046.6	32697.9	31197.8
ENSG00000198417.7	MT1F	protein_coding	metallothionein 1F	chr16	+	56657731	56660698	218.585	3.45896	0.845443	4.0913	4.2897e-05	0.000330471	14.3252	29.4194	88.8636	12.9467	167.296	882.164	475.98	77.6872
ENSG00000125144.14	MT1G	protein_coding	metallothionein 1G	chr16	-	56666730	56668065	167.131	3.19934	1.02559	3.11952	0.00181145	0.00786331	3.37064	45.1798	56.8407	25.8935	25.6648	810.059	309.746	60.2945
ENSG00000205358.4	MT1H	protein_coding	metallothionein 1H	chr16	+	56669814	56671129	100.549	7.64072	1.65495	4.61689	3.89533e-06	4.12636e-05	0	4.20277	0	0	2.85164	619.656	161.451	16.2331
ENSG00000057935.14	MTA3	protein_coding	metastasis associated 1 family member 3	chr2	+	42494569	42756947	1749.13	1.2021	0.372953	3.22319	0.00126771	0.0058555	1335.61	568.424	936.67	1398.25	2292.72	1704.62	3230.21	2526.57
ENSG00000186205.14	MTARC1	protein_coding	mitochondrial amidoxime reducing component 1	chr1	+	220786352	220819659	255.135	1.60219	0.488705	3.27844	0.00104381	0.00498063	157.577	88.2581	143.303	116.521	667.285	316.588	139.924	411.626
ENSG00000172167.8	MTBP	protein_coding	MDM2 binding protein	chr8	+	120445400	120542133	250.483	1.39024	0.31531	4.4091	1.038e-05	9.66727e-05	133.14	119.779	132.095	168.308	343.148	522.764	350.408	234.221
ENSG00000188786.10	MTF1	protein_coding	metal regulatory transcription factor 1	chr1	-	37809574	37859592	815.99	1.27331	0.271672	4.68694	2.77327e-06	3.0547e-05	441.553	569.475	460.329	439.264	1013.28	1181.85	835.955	1586.21
ENSG00000066855.16	MTFR1	protein_coding	mitochondrial fission regulator 1	chr8	+	65644734	65771261	650.772	1.10898	0.406885	2.72554	0.00641969	0.0224422	346.333	471.761	452.324	379.154	1629.24	712.041	538.169	677.154
ENSG00000146410.12	MTFR2	protein_coding	mitochondrial fission regulator 2	chr6	-	136231024	136250335	38.0864	2.59482	0.453386	5.72321	1.04532e-08	2.17636e-07	5.89861	16.8111	15.2109	5.5486	69.39	58.5856	72.9518	60.2945
ENSG00000148824.19	MTG1	protein_coding	mitochondrial ribosome associated GTPase 1	chr10	+	133394094	133422520	651.489	1.19847	0.338411	3.54146	0.000397915	0.00222772	372.455	461.254	390.68	357.885	1350.73	832.592	508.27	938.044
ENSG00000101181.18	MTG2	protein_coding	mitochondrial ribosome associated GTPase 2	chr20	+	62183028	62203568	488.487	1.25249	0.38017	3.29454	0.000985825	0.00474364	272.179	344.627	268.992	270.032	1137.81	576.843	369.542	667.878
ENSG00000150712.11	MTMR12	protein_coding	myotubularin related protein 12	chr5	-	32226994	32312987	2601.2	1.84825	0.397241	4.65271	3.27594e-06	3.53596e-05	1158.66	992.904	1219.27	1152.26	5036.95	2466.23	6473.57	2309.74
ENSG00000003987.14	MTMR7	protein_coding	myotubularin related protein 7	chr8	-	17296794	17413528	278.591	3.95809	0.694855	5.69629	1.22446e-08	2.51163e-07	14.3252	54.636	27.2195	38.8402	480.977	96.8916	430.535	1085.3
ENSG00000185499.17	MUC1	protein_coding	mucin 1, cell surface associated	chr1	-	155185824	155192916	4175.34	4.65398	0.984476	4.72737	2.2745e-06	2.56611e-05	182.857	38.8756	811.781	242.289	8103.42	2420.04	972.291	20631.2
ENSG00000173702.7	MUC13	protein_coding	mucin 13, cell surface associated	chr3	-	124905442	124953819	248.779	3.84007	1.5195	2.52719	0.0114978	0.0359744	11.7972	1.05069	2.40172	114.671	459.115	24.7862	2.39186	1374.02
ENSG00000169550.14	MUC15	protein_coding	mucin 15, cell surface associated	chr11	-	26559032	26572263	37.3169	4.62392	1.13137	4.08702	4.36952e-05	0.00033581	1.68532	0	1.60115	8.3229	7.60438	67.5988	22.7227	189
ENSG00000205592.16	MUC19	protein_coding	mucin 19, oligomeric	chr12	+	40393395	40570832	11.272	2.36238	0.975173	2.42252	0.0154131	0.0456135	2.52798	2.10138	7.20516	2.7743	40.8736	5.63323	2.39186	26.6687
ENSG00000198788.9	MUC2	protein_coding	mucin 2, oligomeric mucus/gel-forming	chr11	+	1074875	1110511	29.9863	4.13303	1.48925	2.77524	0.00551604	0.0198063	0	0	6.40458	6.47337	169.198	6.75988	1.19593	49.8589
ENSG00000176945.18	MUC20	protein_coding	mucin 20, cell surface associated	chr3	+	195720884	195741123	689.917	3.05142	0.555865	5.4895	4.03084e-08	7.31812e-07	90.1645	94.5623	290.608	118.37	1440.08	430.379	1670.71	1384.45
ENSG00000261272.1	MUC22	protein_coding	mucin 22	chr6	+	31010474	31035402	5.08466	5.18543	1.81561	2.85602	0.00428986	0.0160779	0.842659	0	0	0	0	3.37994	16.743	19.7117
ENSG00000169894.18	MUC3A	protein_coding	mucin 3A, cell surface associated	chr7	+	100949534	100968347	16.2919	5.11197	1.25048	4.088	4.35107e-05	0.000334634	0.842659	2.10138	0.800573	0	4.75274	41.6859	4.78372	75.3681
ENSG00000110921.14	MVK	protein_coding	mevalonate kinase	chr12	+	109573255	109598125	348.14	1.32839	0.298625	4.44835	8.65321e-06	8.27643e-05	187.07	213.29	201.744	191.427	693.9	351.514	571.655	374.522
ENSG00000101057.16	MYBL2	protein_coding	MYB proto-oncogene like 2	chr20	+	43667019	43716495	202.921	3.13437	0.804731	3.89492	9.82304e-05	0.000673662	10.1119	106.12	34.4246	15.721	364.06	757.107	214.072	121.749
ENSG00000116990.11	MYCL	protein_coding	MYCL proto-oncogene, bHLH transcription factor	chr1	-	39895426	39902256	224.759	2.85941	0.540485	5.29045	1.22015e-07	1.95894e-06	60.6714	57.7881	57.6412	41.6145	422.043	226.456	786.922	144.939
ENSG00000104177.19	MYEF2	protein_coding	myelin expression factor 2	chr15	-	48134632	48178353	497.046	1.76721	0.517209	3.41683	0.000633545	0.00328901	358.973	83.0047	142.502	318.12	581.735	528.397	971.095	992.54
ENSG00000172927.9	MYEOV	protein_coding	myeloma overexpressed	chr11	+	69294151	69341682	39.2877	4.53675	1.16279	3.90162	9.55512e-05	0.000657832	2.52798	5.25346	1.60115	3.69907	0	154.351	63.3843	83.4847
ENSG00000105357.20	MYH14	protein_coding	myosin heavy chain 14	chr19	+	50188186	50310542	1772.5	5.37754	0.919415	5.84887	4.94931e-09	1.12033e-07	23.5944	2.10138	196.14	110.972	4982.77	2628.47	3354.58	2881.38
ENSG00000092054.13	MYH7	protein_coding	myosin heavy chain 7	chr14	-	23412740	23435660	7.68549	5.791	1.72351	3.35999	0.00077944	0.00390908	0	1.05069	0	0	15.2088	1.12665	1.19593	42.9019
ENSG00000145949.12	MYLK4	protein_coding	myosin light chain kinase family member 4	chr6	-	2663629	2770330	91.2125	1.7088	0.584313	2.92445	0.00345063	0.0134284	58.1435	40.977	38.4275	33.2916	113.115	37.1793	127.965	280.601
ENSG00000278259.5	MYO19	protein_coding	myosin XIX	chr17	-	36495636	36543435	1000.52	1.22305	0.319468	3.82839	0.000128984	0.000850397	443.239	846.858	673.282	437.415	1147.31	1493.93	1203.11	1758.98
ENSG00000174527.11	MYO1H	protein_coding	myosin IH	chr12	+	109347900	109455523	12.9971	2.17662	0.770709	2.82418	0.00474018	0.0174541	2.52798	1.05069	10.4074	4.62383	35.1703	14.6464	25.1145	10.4356
ENSG00000071909.19	MYO3B	protein_coding	myosin IIIB	chr2	+	170178145	170655171	207.537	2.50442	0.96529	2.59448	0.00947351	0.0308128	19.3812	2.10138	31.2223	196.051	360.258	228.709	510.662	311.908
ENSG00000167306.21	MYO5B	protein_coding	myosin VB	chr18	-	49822789	50195164	911.501	2.89411	0.340136	8.50869	1.75903e-17	2.06408e-15	164.318	213.29	345.047	141.489	1502.82	1447.74	1901.53	1575.77
ENSG00000128833.13	MYO5C	protein_coding	myosin VC	chr15	-	52192322	52295804	886.38	1.66183	0.445937	3.72661	0.000194075	0.00121214	311.784	426.581	598.028	366.208	749.982	764.993	1964.91	1908.55
ENSG00000196586.17	MYO6	protein_coding	myosin VI	chr6	+	75749201	75919537	3144.65	2.20299	0.257495	8.55545	1.17412e-17	1.41413e-15	1307.81	1232.46	1065.56	883.152	5504.62	5215.25	6273.85	3674.49
ENSG00000169994.20	MYO7B	protein_coding	myosin VIIB	chr2	+	127535683	127637729	106.128	4.39414	1.47124	2.98669	0.0028202	0.0113824	7.58393	10.5069	11.208	9.24767	78.8955	2.25329	0	729.332
ENSG00000283683.2	MYOCOS	protein_coding	myocilin opposite strand	chr1	+	171600621	171638799	104.619	5.54678	0.692583	8.00882	1.1581e-15	1.02873e-13	3.37064	1.05069	6.40458	6.47337	142.582	234.343	69.364	373.362
ENSG00000164976.9	MYORG	protein_coding	myogenesis regulating glycosidase (putative)	chr9	-	34366666	34376898	213.499	2.08083	0.536861	3.87592	0.000106222	0.000720569	94.3778	94.5623	89.6642	48.0879	698.653	315.461	139.924	227.264
ENSG00000138347.17	MYPN	protein_coding	myopalladin	chr10	+	68087897	68212017	17.952	3.54575	1.06501	3.32931	0.000870625	0.00429154	2.52798	3.15208	5.60401	0	93.1537	14.6464	5.97965	18.5522
ENSG00000176182.6	MYPOP	protein_coding	Myb related transcription factor, partner of profilin	chr19	-	45890023	45902613	86.4719	1.38611	0.369089	3.7555	0.000172994	0.00109814	40.4476	49.3825	59.2424	42.5393	197.714	90.1317	118.397	93.9203
ENSG00000166268.11	MYRFL	protein_coding	myelin regulatory factor like	chr12	+	69825227	69959097	16.813	1.88164	0.692939	2.71544	0.00661872	0.0229969	5.05595	8.40554	9.60687	5.5486	7.60438	14.6464	43.0535	40.5828
ENSG00000196132.14	MYT1	protein_coding	myelin transcription factor 1	chr20	+	64102394	64242253	48.3323	5.03653	1.12116	4.49225	7.04739e-06	6.90186e-05	4.21329	1.05069	2.40172	3.69907	70.3406	252.369	51.425	1.15951
ENSG00000263155.6	MYZAP	protein_coding	myocardial zonula adherens protein	chr15	+	57591904	57685364	347.98	1.75273	0.669102	2.61952	0.00880528	0.0290659	135.668	149.198	47.2338	305.173	943.894	242.229	735.497	224.945
ENSG00000078177.14	N4BP2	protein_coding	NEDD4 binding protein 2	chr4	+	40056850	40158252	1848.17	1.08953	0.152828	7.12911	1.0102e-12	4.93758e-11	1220.17	1093.77	1255.3	1156.88	2599.75	2344.55	2828.38	2286.55
ENSG00000111300.10	NAA25	protein_coding	N-alpha-acetyltransferase 25, NatB auxiliary subunit	chr12	-	112026689	112108796	1282.09	1.04457	0.201409	5.18629	2.14524e-07	3.24809e-06	762.606	922.508	800.573	863.732	1860.22	1791.37	1936.21	1319.52
ENSG00000110583.13	NAA40	protein_coding	N-alpha-acetyltransferase 40, NatD catalytic subunit	chr11	+	63938959	63957319	680.515	1.72723	0.358521	4.81765	1.45259e-06	1.74096e-05	347.175	399.263	276.998	239.515	572.23	1438.73	1205.5	964.712
ENSG00000173559.15	NABP1	protein_coding	nucleic acid binding protein 1	chr2	+	191678068	191741097	11918.2	3.10938	0.544729	5.70812	1.14229e-08	2.35902e-07	1569.03	5528.74	1437.83	1365.88	23383.5	13282	28671.2	20107.1
ENSG00000160877.7	NACC1	protein_coding	nucleus accumbens associated 1	chr19	+	13116862	13141147	1155.88	1.28351	0.413846	3.10143	0.0019259	0.00828309	572.165	1238.77	506.763	375.455	1417.27	1891.64	1774.76	1470.26
ENSG00000204442.4	NALF1	protein_coding	NALCN channel auxiliary factor 1	chr13	-	107163510	107867496	489.195	1.85959	0.637014	2.91923	0.00350898	0.0136066	339.592	72.4978	260.987	172.007	714.812	663.595	1468.6	221.466
ENSG00000130054.5	NALF2	protein_coding	NALCN channel auxiliary factor 2	chrX	+	69504326	69532508	45.0543	2.60935	0.513467	5.08182	3.73829e-07	5.29347e-06	16.0105	10.5069	12.0086	12.022	33.2692	55.2057	112.417	108.994
ENSG00000131400.8	NAPSA	protein_coding	napsin A aspartic peptidase	chr19	-	50358477	50365830	2890.97	8.26567	1.13332	7.29333	3.02387e-13	1.64712e-11	37.077	11.5576	16.0115	10.1724	19289.5	95.765	882.597	2785.14
ENSG00000160796.18	NBEAL2	protein_coding	neurobeachin like 2	chr3	+	46979666	47009704	1023.94	1.43334	0.369053	3.88383	0.000102822	0.000700185	359.815	854.213	606.034	393.951	1691.98	1552.52	1713.77	1019.21
ENSG00000010292.13	NCAPD2	protein_coding	non-SMC condensin I complex subunit D2	chr12	+	6493356	6531955	1068.18	1.03628	0.305726	3.38956	0.000700052	0.00357268	695.194	873.125	612.438	620.519	1232.86	2172.17	1118.19	1220.96
ENSG00000151503.14	NCAPD3	protein_coding	non-SMC condensin II complex subunit D3	chr11	-	134150113	134225504	796.613	1.15782	0.390989	2.96127	0.00306377	0.0121685	515.707	590.489	444.318	421.694	611.202	1100.73	1860.87	827.89
ENSG00000109805.10	NCAPG	protein_coding	non-SMC condensin I complex subunit G	chr4	+	17810979	17844865	220.303	2.36091	0.671152	3.5177	0.000435304	0.00240124	43.8183	173.364	46.4332	24.0439	278.511	673.735	328.881	193.638
ENSG00000121152.10	NCAPH	protein_coding	non-SMC condensin I complex subunit H	chr2	+	96335766	96377091	122.123	2.53038	0.640804	3.94876	7.85567e-05	0.000555818	15.1679	64.0922	32.8235	32.3668	115.967	332.361	318.117	66.0921
ENSG00000188505.5	NCCRP1	protein_coding	NCCRP1, F-box associated domain containing	chr19	+	39196964	39201884	1304.77	8.58483	1.09794	7.81907	5.32149e-15	4.01527e-13	15.1679	9.45623	1.60115	0.924767	8191.82	468.685	1433.92	316.546
ENSG00000140396.13	NCOA2	protein_coding	nuclear receptor coactivator 2	chr8	-	70109782	70403808	4398.82	1.45595	0.272764	5.33777	9.40958e-08	1.55529e-06	2479.1	2267.39	2598.66	2055.76	9281.15	6281.06	5045.63	5181.85
ENSG00000124151.19	NCOA3	protein_coding	nuclear receptor coactivator 3	chr20	+	47501887	47656877	5679.48	1.83523	0.447896	4.09744	4.1775e-05	0.000323232	2270.97	3293.92	2308.05	2073.33	13115.7	5200.6	12863.4	4309.9
ENSG00000198646.14	NCOA6	protein_coding	nuclear receptor coactivator 6	chr20	-	34689097	34825651	1482.55	1.81031	0.213761	8.46886	2.47815e-17	2.84514e-15	661.487	745.991	674.082	550.236	2510.4	2565.37	2382.29	1770.57
ENSG00000111912.20	NCOA7	protein_coding	nuclear receptor coactivator 7	chr6	+	125781161	125932034	3826.99	1.4394	0.500994	2.87308	0.00406493	0.0153703	1732.51	1924.87	2344.88	2245.33	3457.14	9809.71	1956.54	7144.9
ENSG00000080986.13	NDC80	protein_coding	NDC80 kinetochore complex component	chr18	+	2571557	2616635	144.069	1.96813	0.598228	3.28994	0.0010021	0.00480529	43.8183	128.184	34.4246	28.6678	196.763	306.448	314.53	99.7179
ENSG00000104419.17	NDRG1	protein_coding	N-myc downstream regulated 1	chr8	-	133237175	133302022	29042.8	3.37108	0.598963	5.62819	1.8211e-08	3.57686e-07	3266.99	4005.24	7595.84	5608.71	59778.1	29459.6	107240	15387.9
ENSG00000156170.14	NDUFAF6	protein_coding	NADH:ubiquinone oxidoreductase complex assembly factor 6	chr8	+	94895533	95116455	544.63	1.78164	0.456618	3.90181	9.5477e-05	0.000657604	305.043	182.82	177.727	316.27	1581.71	525.017	569.263	699.184
ENSG00000183091.21	NEB	protein_coding	nebulin	chr2	-	151485336	151734487	392.01	1.84005	0.719971	2.55573	0.0105966	0.0336999	198.025	226.949	180.129	79.5299	87.4504	306.448	1161.25	896.301
ENSG00000143217.9	NECTIN4	protein_coding	nectin cell adhesion molecule 4	chr1	-	161070998	161089558	637.373	5.52206	0.675648	8.17298	3.00852e-16	2.90099e-14	22.7518	36.7742	16.0115	33.2916	759.488	339.121	807.253	3084.3
ENSG00000049759.20	NEDD4L	protein_coding	NEDD4 like E3 ubiquitin protein ligase	chr18	+	58044226	58401540	2536.24	1.79238	0.347605	5.15638	2.51772e-07	3.73238e-06	837.603	815.337	1302.53	1589.67	3878.24	4152.82	5124.56	2589.19
ENSG00000163491.17	NEK10	protein_coding	NIMA related kinase 10	chr3	-	27106484	27369460	350.264	1.43474	0.589377	2.43434	0.0149192	0.0444152	160.105	128.184	219.357	248.762	97.9065	788.653	673.309	485.835
ENSG00000114670.14	NEK11	protein_coding	NIMA related kinase 11	chr3	+	131026850	131350465	515.199	1.01787	0.355585	2.86251	0.004203	0.0158136	362.343	191.226	404.289	404.123	501.889	941.877	564.479	751.362
ENSG00000117650.13	NEK2	protein_coding	NIMA related kinase 2	chr1	-	211658657	211675630	122.404	3.89519	0.53538	7.27556	3.44977e-13	1.84124e-11	6.74127	28.3687	16.812	10.1724	196.763	372.92	215.267	132.184
ENSG00000160602.14	NEK8	protein_coding	NIMA related kinase 8	chr17	+	28725897	28743455	121.196	1.62136	0.331762	4.88713	1.02315e-06	1.28415e-05	69.098	58.8388	55.2395	54.5612	167.296	216.316	240.382	107.834
ENSG00000101158.15	NELFCD	protein_coding	negative elongation factor complex member C/D	chr20	+	58981208	58995133	1224.31	1.02064	0.335607	3.04117	0.00235658	0.00981152	736.484	857.365	817.385	823.042	2639.67	1609.98	1207.89	1102.69
ENSG00000163121.10	NEURL3	protein_coding	neuralized E3 ubiquitin protein ligase 3	chr2	-	96497646	96508109	6.34698	3.67967	1.26686	2.90456	0.00367768	0.0141456	0.842659	2.10138	0.800573	0	6.65384	2.25329	33.4861	4.63804
ENSG00000102908.23	NFAT5	protein_coding	nuclear factor of activated T cells 5	chr16	+	69565094	69704666	5127.09	1.43452	0.282897	5.07083	3.96076e-07	5.56896e-06	3235.81	2743.36	2733.96	2363.7	8467.48	8945.58	7979.25	4547.6
ENSG00000123405.14	NFE2	protein_coding	nuclear factor, erythroid 2	chr12	-	54292111	54301015	72.9346	2.0839	0.822375	2.534	0.0112769	0.0354116	37.9197	54.636	8.00573	11.0972	262.351	102.525	84.9111	22.0307
ENSG00000170448.12	NFXL1	protein_coding	nuclear transcription factor, X-box binding like 1	chr4	-	47847233	47914667	685.222	1.40762	0.238814	5.89422	3.76449e-09	8.78299e-08	409.532	341.475	397.885	351.411	1046.55	732.32	936.413	1266.18
ENSG00000001167.15	NFYA	protein_coding	nuclear transcription factor Y subunit alpha	chr6	+	41072974	41102403	899.314	1.06893	0.151046	7.07681	1.47513e-12	6.89336e-11	636.207	548.461	578.014	559.484	1265.18	1333.95	1161.25	1111.97
ENSG00000066248.15	NGEF	protein_coding	neuronal guanine nucleotide exchange factor	chr2	-	232878701	233013256	136.598	2.15093	0.669099	3.21467	0.00130595	0.00600691	33.7064	16.8111	88.063	61.9594	177.752	351.514	306.158	56.816
ENSG00000135540.12	NHSL1	protein_coding	NHS like 1	chr6	-	138422043	138692571	888.793	2.37773	0.818132	2.9063	0.00365736	0.0140852	264.595	444.443	285.805	152.587	304.175	4481.8	724.734	452.209
ENSG00000087303.19	NID2	protein_coding	nidogen 2	chr14	-	52004809	52069059	18947.4	3.23317	0.787788	4.10412	4.05861e-05	0.000315256	3542.54	4938.25	4239.03	1850.46	29030.7	41260.1	64762	1956.09
ENSG00000101004.15	NINL	protein_coding	ninein like	chr20	-	25452697	25585531	939.921	1.52898	0.346095	4.41782	9.97029e-06	9.33698e-05	549.414	324.664	602.831	457.76	1768.02	1510.83	1509.26	796.583
ENSG00000163293.12	NIPAL1	protein_coding	NIPA like domain containing 1	chr4	+	47914142	48040173	90.3753	2.42907	0.706302	3.43914	0.000583575	0.00307359	6.74127	14.7097	65.647	25.8935	234.785	122.804	64.5802	187.841
ENSG00000084628.10	NKAIN1	protein_coding	sodium/potassium transporting ATPase interacting 1	chr1	-	31179745	31239887	22.398	2.59486	0.624444	4.15547	3.24614e-05	0.000259537	4.21329	9.45623	5.60401	6.47337	76.0438	33.7994	22.7227	20.8712
ENSG00000229544.9	NKX1-2	protein_coding	NK1 homeobox 2	chr10	-	124445243	124450035	68.8539	8.27567	1.55695	5.31532	1.06472e-07	1.73825e-06	0.842659	0	0.800573	0	59.8845	9.01317	465.217	15.0736
ENSG00000183072.10	NKX2-5	protein_coding	NK2 homeobox 5	chr5	-	173232109	173235311	15.1855	6.78522	1.62189	4.18353	2.87016e-05	0.000232091	0	0	0	0.924767	6.65384	13.5198	98.0663	2.31902
ENSG00000163623.10	NKX6-1	protein_coding	NK6 homeobox 1	chr4	-	84491985	84499292	12.845	3.14975	1.13401	2.77754	0.00547725	0.0196866	3.37064	1.05069	4.00286	1.84953	4.75274	11.2665	74.1477	2.31902
ENSG00000146938.16	NLGN4X	protein_coding	neuroligin 4 X-linked	chrX	-	5840637	6228867	3863.36	1.59305	0.530053	3.00546	0.00265178	0.0108257	2747.07	999.208	1877.34	2070.55	10985.5	3103.91	6292.99	2830.36
ENSG00000165246.15	NLGN4Y	protein_coding	neuroligin 4 Y-linked	chrY	+	14522573	14845654	212.542	1.58193	0.503964	3.13898	0.00169536	0.00744404	148.308	59.8894	106.476	110.972	574.131	198.29	349.212	153.055
ENSG00000022556.16	NLRP2	protein_coding	NLR family pyrin domain containing 2	chr19	+	54953130	55001142	858.622	4.23325	1.14607	3.69369	0.00022102	0.00135611	42.1329	140.793	117.684	46.2383	3457.14	2.25329	1576.24	1486.49
ENSG00000109255.11	NMU	protein_coding	neuromedin U	chr4	-	55595229	55636698	34.5321	4.15065	0.760998	5.45422	4.9189e-08	8.75121e-07	7.58393	1.05069	4.00286	1.84953	115.967	69.8521	19.1349	56.816
ENSG00000183691.6	NOG	protein_coding	noggin	chr17	+	56593699	56595611	287.796	5.42474	1.35523	4.00281	6.25938e-05	0.00045749	1.68532	47.2811	0	3.69907	884.01	323.348	1026.11	16.2331
ENSG00000140939.14	NOL3	protein_coding	nucleolar protein 3	chr16	+	67170154	67175735	280.681	1.49832	0.370155	4.04782	5.16975e-05	0.000387786	134.825	143.945	148.106	159.985	211.022	499.105	342.036	606.424
ENSG00000166197.17	NOLC1	protein_coding	nucleolar and coiled-body phosphoprotein 1	chr10	+	102152176	102163871	2262.59	1.18255	0.35537	3.32766	0.000875798	0.00431238	1035.63	1573.94	1625.16	1301.15	3617.79	1798.13	4549.32	2599.62
ENSG00000103226.19	NOMO3	protein_coding	NODAL modulator 3	chr16	+	16232506	16300806	1899.89	1.01329	0.418942	2.41868	0.0155771	0.0459665	1068.49	1675.85	1530.7	760.158	1539.89	1944.59	4133.14	2546.28
ENSG00000151131.11	NOPCHAP1	protein_coding	NOP protein chaperone 1	chr12	+	104986316	105074197	657.604	1.24169	0.374214	3.31813	0.000906236	0.00443013	503.067	363.539	358.657	338.465	1591.22	687.255	741.477	677.154
ENSG00000089250.20	NOS1	protein_coding	nitric oxide synthase 1	chr12	-	117208142	117452170	1555.06	7.54637	1.08674	6.94402	3.81096e-12	1.63707e-10	6.74127	3.15208	37.6269	18.4953	4066.44	1553.65	6709.17	45.2209
ENSG00000198929.13	NOS1AP	protein_coding	nitric oxide synthase 1 adaptor protein	chr1	+	162069691	162370475	216.325	2.36202	0.934505	2.52756	0.0114858	0.0359405	56.4581	28.3687	35.2252	161.834	884.96	415.733	25.1145	122.908
ENSG00000255346.11	NOX5	protein_coding	NADPH oxidase 5	chr15	+	69014695	69062762	44.7186	1.00656	0.313581	3.20988	0.00132789	0.00609292	36.2343	26.2673	32.0229	24.0439	57.0329	67.5988	68.168	46.3804
ENSG00000165555.10	NOXRED1	protein_coding	NADP dependent oxidoreductase domain containing 1	chr14	-	77394021	77423523	29.5961	1.81419	0.616914	2.94075	0.00327423	0.0128509	14.3252	18.9125	13.6097	5.5486	18.0604	30.4195	83.7151	52.1779
ENSG00000170485.17	NPAS2	protein_coding	neuronal PAS domain protein 2	chr2	+	100820139	100996829	1138.3	2.74205	0.528781	5.18562	2.15301e-07	3.25693e-06	257.011	374.046	453.124	99.8748	1764.22	1321.56	3397.64	1438.95
ENSG00000015520.15	NPC1L1	protein_coding	NPC1 like intracellular cholesterol transporter 1	chr7	-	44512535	44541330	14.6616	2.84535	1.1414	2.49287	0.0126717	0.0389335	2.52798	1.05069	2.40172	8.3229	2.85164	67.5988	2.39186	30.1473
ENSG00000141279.18	NPEPPS	protein_coding	aminopeptidase puromycin sensitive	chr17	+	47522942	47624665	3760.98	1.21076	0.338127	3.58078	0.000342574	0.00196656	2673.76	1972.15	1938.99	2492.25	4402.94	3615.41	8455.23	4537.16
ENSG00000131697.18	NPHP4	protein_coding	nephrocystin 4	chr1	-	5862811	5992473	394.877	1.02793	0.424154	2.42349	0.0153722	0.0455175	175.273	325.715	356.255	182.179	357.406	877.658	489.136	395.393
ENSG00000254206.6	NPIPB11	protein_coding	nuclear pore complex interacting protein family member B11	chr16	-	29381310	29406711	492.938	2.13945	0.329222	6.49851	8.11185e-11	2.67189e-09	125.556	192.277	226.562	184.953	484.78	994.829	911.299	823.252
ENSG00000169203.17	NPIPB12	protein_coding	nuclear pore complex interacting protein family member B12	chr16	-	29484690	29505999	347.799	2.09537	0.373161	5.61519	1.96344e-08	3.83286e-07	81.7379	137.641	165.719	142.414	305.126	605.009	713.97	630.773
ENSG00000198064.15	NPIPB13	protein_coding	nuclear pore complex interacting protein family, member B13	chr16	-	30222897	30255268	1287.15	2.16706	0.307346	7.05088	1.77791e-12	8.16482e-11	316.84	473.862	568.407	516.02	1380.2	2495.52	2433.72	2112.63
ENSG00000234719.9	NPIPB2	protein_coding	nuclear pore complex interacting protein family member B2	chr16	-	11927259	11976643	98.7576	1.0499	0.358681	2.92711	0.00342129	0.013333	48.0316	51.4839	88.8636	68.4327	83.6482	148.717	171.018	129.865
ENSG00000169246.17	NPIPB3	protein_coding	nuclear pore complex interacting protein family member B3	chr16	-	21402237	21448567	839.4	1.75512	0.359478	4.88242	1.04793e-06	1.31215e-05	242.686	387.705	490.751	413.371	722.417	1474.78	1601.35	1382.14
ENSG00000185864.18	NPIPB4	protein_coding	nuclear pore complex interacting protein family member B4	chr16	-	21834569	21880827	1065.5	1.77466	0.343634	5.16438	2.41235e-07	3.59622e-06	348.018	485.42	613.239	480.879	934.389	1829.67	2214.86	1617.52
ENSG00000243716.12	NPIPB5	protein_coding	nuclear pore complex interacting protein family member B5	chr16	+	22479121	22536535	3151.3	1.56436	0.36808	4.25006	2.13717e-05	0.000179552	1084.5	1485.68	2056.67	1743.19	2510.4	5813.5	6044.23	4472.23
ENSG00000198156.11	NPIPB6	protein_coding	nuclear pore complex interacting protein family member B6	chr16	-	28342517	28363508	69.0668	2.03966	0.31203	6.53673	6.28782e-11	2.13045e-09	24.4371	26.2673	31.2223	25.8935	78.8955	123.931	137.532	104.356
ENSG00000233232.8	NPIPB7	protein_coding	nuclear pore complex interacting protein family member B7	chr16	-	28456329	28472336	34.6674	1.49191	0.379557	3.93067	8.4709e-05	0.000593558	18.5385	13.659	21.6155	18.4953	34.2197	57.459	66.9721	46.3804
ENSG00000255524.8	NPIPB8	protein_coding	nuclear pore complex interacting protein family member B8	chr16	+	28637654	28658744	72.5341	1.83344	0.450919	4.06601	4.78257e-05	0.000362578	21.0665	27.318	42.4304	36.0659	48.478	135.198	137.532	132.184
ENSG00000196993.8	NPIPB9	protein_coding	nuclear pore complex interacting protein family member B9	chr16	+	28751787	28772807	74.0218	1.98676	0.368061	5.39791	6.74234e-08	1.15759e-06	26.1224	28.3687	44.0315	20.3449	79.846	134.071	141.12	118.27
ENSG00000182446.15	NPLOC4	protein_coding	NPL4 homolog, ubiquitin recognition factor	chr17	-	81556887	81648465	3093.5	1.11877	0.331158	3.37837	0.000729173	0.00369648	1879.97	2593.11	1793.28	1536.96	4862.05	2448.2	5446.27	4188.15
ENSG00000103148.17	NPRL3	protein_coding	NPR3 like, GATOR1 complex subunit	chr16	-	84271	138677	410.769	1.37647	0.240881	5.71432	1.10145e-08	2.2828e-07	253.64	195.429	269.793	194.201	574.131	633.175	700.815	464.963
ENSG00000221890.6	NPTXR	protein_coding	neuronal pentraxin receptor	chr22	-	38818452	38844028	499.142	2.97605	0.391071	7.61	2.7409e-14	1.81121e-12	109.546	130.286	114.482	96.1757	1323.16	1114.25	464.021	641.209
ENSG00000160113.6	NR2F6	protein_coding	nuclear receptor subfamily 2 group F member 6	chr19	-	17231883	17245919	659.243	1.75274	0.270227	6.48615	8.80556e-11	2.89441e-09	313.469	320.461	311.423	261.709	1350.73	850.618	1138.53	727.013
ENSG00000148200.17	NR6A1	protein_coding	nuclear receptor subfamily 6 group A member 1	chr9	-	124517275	124771311	95.5119	1.58169	0.572281	2.76384	0.0057125	0.0204081	29.4931	78.8019	53.6384	29.5925	135.928	74.3587	283.435	78.8467
ENSG00000169752.17	NRG4	protein_coding	neuregulin 4	chr15	-	75935969	76059795	39.7898	3.1007	0.890337	3.48261	0.000496547	0.00268843	5.89861	0	9.60687	17.5706	32.3186	30.4195	148.295	74.2086
ENSG00000171119.3	NRTN	protein_coding	neurturin	chr19	+	5805067	5828324	13.5821	2.49118	0.702051	3.54844	0.000387528	0.00217759	5.05595	1.05069	6.40458	3.69907	42.7747	21.4063	14.3512	13.9141
ENSG00000021645.20	NRXN3	protein_coding	neurexin 3	chr14	+	78170373	79868291	1055.36	3.23711	0.978987	3.30659	0.000944375	0.00458428	120.5	355.134	141.701	192.351	345.999	1424.08	5769.17	93.9203
ENSG00000109685.19	NSD2	protein_coding	nuclear receptor binding SET domain protein 2	chr4	+	1871393	1982207	1759.2	1.3463	0.295407	4.55745	5.17791e-06	5.27829e-05	914.285	1258.73	981.502	818.419	2047.48	3459.93	2755.42	1837.82
ENSG00000147548.17	NSD3	protein_coding	nuclear receptor binding SET domain protein 3	chr8	-	38269704	38382272	4007.16	1.03609	0.215086	4.8171	1.45659e-06	1.74446e-05	2997.34	2462.82	2458.56	2589.35	4743.23	6904.09	4520.62	5381.29
ENSG00000076685.19	NT5C2	protein_coding	5'-nucleotidase, cytosolic II	chr10	-	103087185	103277605	4638.35	2.00382	0.544898	3.67743	0.0002356	0.00143149	1976.88	2371.41	1590.74	1466.68	5150.07	5467.62	16302.9	2780.5
ENSG00000163545.11	NUAK2	protein_coding	NUAK family kinase 2	chr1	-	205302063	205321745	1559.51	4.09057	0.537796	7.60616	2.82349e-14	1.86193e-12	117.972	277.383	204.146	92.4767	3510.37	2362.58	4795.68	1115.45
ENSG00000166321.14	NUDT13	protein_coding	nudix hydrolase 13	chr10	+	73110375	73131828	65.7875	1.54858	0.370391	4.18094	2.90303e-05	0.000234453	37.9197	24.1659	32.8235	38.8402	86.4999	81.1186	151.883	73.0491
ENSG00000168101.15	NUDT16L1	protein_coding	nudix hydrolase 16 like 1	chr16	+	4693562	4695859	302.705	1.42858	0.348331	4.10121	4.10995e-05	0.000318856	196.34	161.807	136.898	160.909	494.285	269.269	657.762	344.374
ENSG00000165609.13	NUDT5	protein_coding	nudix hydrolase 5	chr10	-	12165330	12196144	1243.23	1.67011	0.444485	3.7574	0.000171686	0.00109071	563.739	902.544	474.74	437.415	2417.24	1109.75	2915.68	1124.72
ENSG00000143228.13	NUF2	protein_coding	NUF2 component of NDC80 kinetochore complex	chr1	+	163266576	163355764	135.256	2.73275	0.550174	4.96706	6.79756e-07	8.94302e-06	18.5385	75.6498	31.2223	16.6458	209.121	344.754	228.423	157.693
ENSG00000132182.13	NUP210	protein_coding	nucleoporin 210	chr3	-	13316235	13420322	1276.09	2.43939	0.568226	4.29299	1.76283e-05	0.000152354	304.2	681.899	289.007	314.421	2408.69	1315.92	770.179	4124.38
ENSG00000126883.19	NUP214	protein_coding	nucleoporin 214	chr9	+	131125573	131234663	3841.25	2.26196	0.564756	4.0052	6.19643e-05	0.000453916	1311.18	1437.35	1331.35	1221.62	4737.53	2390.74	14799.6	3500.56
ENSG00000093000.19	NUP50	protein_coding	nucleoporin 50	chr22	+	45163925	45188017	12736.8	4.04336	0.804075	5.02859	4.94108e-07	6.78006e-06	1408.93	1800.89	1367.38	1249.36	56682.1	4247.46	31728	3410.12
ENSG00000108559.13	NUP88	protein_coding	nucleoporin 88	chr17	-	5359668	5420164	1128.54	1.25102	0.277103	4.51463	6.34269e-06	6.28304e-05	602.501	716.572	691.695	660.283	1548.44	1413.94	2279.44	1115.45
ENSG00000185290.4	NUPR2	protein_coding	nuclear protein 2, transcriptional regulator	chr7	-	56114681	56116417	10.897	7.04637	1.44246	4.88498	1.0344e-06	1.29725e-05	0	0	0	0	57.0329	10.1398	9.56744	10.4356
ENSG00000137804.14	NUSAP1	protein_coding	nucleolar and spindle associated protein 1	chr15	+	41320794	41381050	348.444	1.46648	0.366793	3.99812	6.3848e-05	0.000464517	166.846	287.89	144.103	142.414	487.631	608.389	630.255	320.025
ENSG00000182379.10	NXPH4	protein_coding	neurexophilin 4	chr12	+	57216794	57226449	58.0587	4.40455	1.15669	3.80789	0.000140159	0.000912579	1.68532	9.45623	8.00573	1.84953	10.456	210.683	218.855	3.47853
ENSG00000144460.13	NYAP2	protein_coding	neuronal tyrosine-phosphorylated phosphoinositide-3-kinase adaptor 2	chr2	+	225399710	225729887	54.7118	3.51226	1.22589	2.86506	0.00416926	0.0156978	6.74127	10.5069	15.2109	2.7743	0.950548	347.007	38.2698	16.2331
ENSG00000188937.7	NYX	protein_coding	nyctalopin	chrX	+	41447343	41475710	11.8035	6.42517	1.19922	5.35781	8.42376e-08	1.40544e-06	0.842659	0	0	0	35.1703	12.3931	26.3105	19.7117
ENSG00000154358.23	OBSCN	protein_coding	obscurin, cytoskeletal calmodulin and titin-interacting RhoGEF	chr1	+	228208044	228378876	4251.08	3.69261	0.361186	10.2236	1.55508e-24	4.55354e-22	514.022	369.844	884.633	672.305	9288.76	8710.11	5038.45	8530.51
ENSG00000099330.9	OCEL1	protein_coding	occludin/ELL domain containing 1	chr19	+	17226213	17229219	135.973	1.06966	0.318586	3.35751	0.00078648	0.00393388	84.2659	84.0554	72.0516	110.972	231.934	198.29	193.741	112.472
ENSG00000197822.12	OCLN	protein_coding	occludin	chr5	+	69492292	69558104	1236.97	5.25121	0.682408	7.69511	1.41377e-14	9.72486e-13	42.9756	21.0138	124.089	64.7337	5331.62	1379.02	1978.07	954.277
ENSG00000109205.17	ODAM	protein_coding	odontogenic, ameloblast associated	chr4	+	70195725	70204576	15.3017	4.72283	1.94276	2.431	0.0150574	0.0447391	1.68532	0	0	2.7743	54.1812	0	0	63.773
ENSG00000046651.16	OFD1	protein_coding	OFD1 centriole and centriolar satellite protein	chrX	+	13734743	13777955	2262.09	1.81556	0.305733	5.93838	2.87857e-09	6.84105e-08	980.012	831.097	1152.82	1039.44	3674.82	2005.43	4140.31	4272.79
ENSG00000198408.14	OGA	protein_coding	O-GlcNAcase	chr10	-	101784443	101818465	5455.43	1.0686	0.418192	2.55529	0.0106098	0.0337286	4016.11	2910.42	3103.82	4059.73	5427.63	4351.11	13756.8	6017.86
ENSG00000197444.10	OGDHL	protein_coding	oxoglutarate dehydrogenase L	chr10	-	49734641	49762379	378.482	3.02795	0.808119	3.74691	0.000179028	0.0011315	126.399	9.45623	116.884	77.6804	1102.64	1136.79	266.692	191.319
ENSG00000104147.9	OIP5	protein_coding	Opa interacting protein 5	chr15	-	41309273	41332591	23.7209	1.05223	0.406307	2.58974	0.00960486	0.0311416	16.0105	14.7097	14.4103	16.6458	38.0219	21.4063	43.0535	25.5092
ENSG00000105088.9	OLFM2	protein_coding	olfactomedin 2	chr19	-	9853718	9936515	304.326	2.99835	0.730673	4.10355	4.06862e-05	0.000315957	76.682	48.3318	80.0573	65.6584	1336.47	125.058	560.891	141.46
ENSG00000177468.7	OLIG3	protein_coding	oligodendrocyte transcription factor 3	chr6	-	137492199	137494394	234.997	10.7493	1.14423	9.39437	5.75627e-21	1.12026e-18	0.842659	0	0	0	355.505	239.976	497.507	786.148
ENSG00000079482.14	OPHN1	protein_coding	oligophrenin 1	chrX	-	67949349	68433913	2095.14	2.85736	0.532585	5.36508	8.09122e-08	1.35826e-06	548.571	357.235	602.031	524.343	2714.77	5521.7	5495.3	997.179
ENSG00000178814.17	OPLAH	protein_coding	5-oxoprolinase, ATP-hydrolysing	chr8	-	144051266	144063965	629.903	2.61499	0.498424	5.24651	1.55009e-07	2.42878e-06	166.004	221.696	211.351	108.198	1766.12	403.34	1371.73	790.786
ENSG00000186723.4	OR10H1	protein_coding	olfactory receptor family 10 subfamily H member 1	chr19	-	15804549	15815664	11.0384	5.6128	1.35648	4.13777	3.50705e-05	0.000277753	0	0	1.60115	0	5.70329	15.7731	47.8372	17.3926
ENSG00000204246.4	OR13C3	protein_coding	olfactory receptor family 13 subfamily C member 3	chr9	-	104535749	104536856	4.89079	5.13747	1.71555	2.99464	0.00274768	0.0111518	0.842659	0	0	0	19.9615	7.88653	0	10.4356
ENSG00000197233.7	OR1J2	protein_coding	olfactory receptor family 1 subfamily J member 2	chr9	+	122510802	122511743	5.89964	5.40824	1.90113	2.84475	0.00444465	0.0165453	0	0	0.800573	0	4.75274	3.37994	0	38.2638
ENSG00000171505.5	OR1N1	protein_coding	olfactory receptor family 1 subfamily N member 1	chr9	-	122526358	122527296	56.8975	7.52863	2.77676	2.71131	0.00670189	0.0232151	0	0	2.40172	0	92.2032	1.12665	0	359.448
ENSG00000171501.10	OR1N2	protein_coding	olfactory receptor family 1 subfamily N member 2	chr9	+	122553112	122555173	17.5356	5.73418	1.47562	3.88594	0.000101935	0.000695333	1.68532	0	0.800573	0	27.5659	2.25329	4.78372	103.196
ENSG00000165202.3	OR1Q1	protein_coding	olfactory receptor family 1 subfamily Q member 1	chr9	+	122614738	122615682	20.5671	7.22846	1.94797	3.71076	0.00020664	0.00127915	0	0	0.800573	0	14.2582	3.37994	0	146.098
ENSG00000180658.4	OR2A4	protein_coding	olfactory receptor family 2 subfamily A member 4	chr6	-	131699644	131701401	68.9905	2.41629	0.467384	5.16982	2.3432e-07	3.50624e-06	16.8532	21.0138	29.6212	19.4201	91.2526	54.079	141.12	178.565
ENSG00000243896.4	OR2A7	protein_coding	olfactory receptor family 2 subfamily A member 7	chr7	-	144257663	144264792	107.322	2.47877	0.500016	4.95738	7.14503e-07	9.33857e-06	23.5944	29.4194	36.8264	40.6897	147.335	64.2189	245.166	271.325
ENSG00000184933.6	OR6A2	protein_coding	olfactory receptor family 6 subfamily A member 2	chr11	-	6791736	6799689	13.4171	1.68289	0.638058	2.63752	0.00835151	0.0278561	6.74127	6.30415	9.60687	2.7743	25.6648	27.0395	7.17558	22.0307
ENSG00000085840.13	ORC1	protein_coding	origin recognition complex subunit 1	chr1	-	52372829	52404423	119.367	2.58007	0.452869	5.69717	1.2181e-08	2.50181e-07	17.6958	57.7881	36.8264	24.9687	200.566	207.303	282.24	127.546
ENSG00000091651.9	ORC6	protein_coding	origin recognition complex subunit 6	chr16	+	46689643	46698394	168.869	3.30968	0.589853	5.61102	2.01132e-08	3.91436e-07	17.6958	58.8388	32.8235	14.7963	461.016	220.823	418.576	126.387
ENSG00000229314.6	ORM1	protein_coding	orosomucoid 1	chr9	+	114323098	114326479	4703.19	11.3362	1.17186	9.6737	3.90004e-22	8.3542e-20	0.842659	10.5069	1.60115	1.84953	2207.17	11301.4	23892.3	209.871
ENSG00000228278.5	ORM2	protein_coding	orosomucoid 2	chr9	+	114329869	114333251	1186.26	11.7442	1.26238	9.30319	1.36296e-20	2.50009e-18	0	2.10138	0.800573	0	1135.9	3502.74	4703.59	144.939
ENSG00000144645.16	OSBPL10	protein_coding	oxysterol binding protein like 10	chr3	-	31657912	32077580	1095.92	1.34579	0.330915	4.06687	4.76481e-05	0.000361575	731.428	507.484	748.536	487.352	1066.51	1317.05	2293.79	1615.2
ENSG00000144909.8	OSBPL11	protein_coding	oxysterol binding protein like 11	chr3	-	125528858	125595497	1240.76	1.52749	0.404062	3.78033	0.000156623	0.00100683	542.672	997.107	435.512	581.678	1922.01	1851.08	2601.15	994.86
ENSG00000188162.12	OTOG	protein_coding	otogelin	chr11	+	17547259	17647150	215.243	11.3448	1.58355	7.16418	7.82559e-13	3.91488e-11	0	0	0	0	241.439	1066.93	406.616	6.95706
ENSG00000089723.10	OTUB2	protein_coding	OTU deubiquitinase, ubiquitin aldehyde binding 2	chr14	+	94026340	94048930	113.108	1.81076	0.608464	2.97596	0.00292077	0.0117143	74.154	43.0784	46.4332	36.9907	235.736	67.5988	65.7762	335.098
ENSG00000115507.10	OTX1	protein_coding	orthodenticle homeobox 1	chr2	+	63050057	63057836	178.157	8.6564	1.10862	7.80827	5.79791e-15	4.32364e-13	0	1.05069	2.40172	0	807.015	261.382	296.591	56.816
ENSG00000172818.10	OVOL1	protein_coding	ovo like transcriptional repressor 1	chr11	+	65787063	65797214	325.145	6.30541	0.835997	7.54238	4.61454e-14	2.92808e-12	0.842659	22.0645	7.20516	2.7743	854.543	712.041	833.563	168.129
ENSG00000125850.11	OVOL2	protein_coding	ovo like zinc finger 2	chr20	-	17956979	18059188	68.1835	4.84977	0.626529	7.74071	9.88648e-15	7.05921e-13	5.05595	2.10138	8.00573	2.7743	163.494	49.5725	121.985	192.479
ENSG00000175591.12	P2RY2	protein_coding	purinergic receptor P2Y2	chr11	+	73218281	73242427	261.163	3.33048	0.583363	5.70911	1.13567e-08	2.34913e-07	27.8077	79.8526	58.4418	23.1192	964.806	327.854	337.252	270.166
ENSG00000070756.17	PABPC1	protein_coding	poly(A) binding protein cytoplasmic 1	chr8	-	100685816	100722809	19747.6	1.716	0.343454	4.99631	5.84391e-07	7.84027e-06	8230.25	10312.5	9971.13	8352.49	37560	24693.8	42162.5	16698.1
ENSG00000101104.13	PABPC1L	protein_coding	poly(A) binding protein cytoplasmic 1 like	chr20	+	44910060	44959035	639.171	2.88052	0.405224	7.10845	1.17351e-12	5.63758e-11	124.714	159.705	212.952	113.746	551.318	1465.77	1000.99	1484.17
ENSG00000151846.9	PABPC3	protein_coding	poly(A) binding protein cytoplasmic 3	chr13	+	25096136	25099254	167.53	1.99809	0.451111	4.42928	9.45502e-06	8.94151e-05	54.7728	92.4609	64.0458	57.3355	325.087	181.39	434.123	131.025
ENSG00000124507.11	PACSIN1	protein_coding	protein kinase C and casein kinase substrate in neurons 1	chr6	+	34466061	34535229	127.05	4.50175	0.873144	5.15579	2.52562e-07	3.73714e-06	17.6958	2.10138	6.40458	16.6458	281.362	555.437	35.8779	100.877
ENSG00000142623.11	PADI1	protein_coding	peptidyl arginine deiminase 1	chr1	+	17205128	17246007	146.399	3.90401	1.37489	2.8395	0.00451847	0.0167752	66.5701	0	4.80344	1.84953	747.131	269.269	51.425	30.1473
ENSG00000079462.8	PAFAH1B3	protein_coding	platelet activating factor acetylhydrolase 1b catalytic subunit 3	chr19	-	42297033	42303546	285.344	1.24207	0.422524	2.93963	0.00328603	0.0128925	155.049	166.009	194.539	162.759	473.373	621.909	345.624	163.491
ENSG00000158006.14	PAFAH2	protein_coding	platelet activating factor acetylhydrolase 2	chr1	-	25959767	25998117	561.967	1.38088	0.358317	3.85379	0.000116305	0.000778712	384.252	343.576	263.388	256.16	811.768	438.266	815.625	1182.7
ENSG00000130669.17	PAK4	protein_coding	p21 (RAC1) activated kinase 4	chr19	+	39125770	39182816	568.454	2.37418	0.361767	6.56272	5.28333e-11	1.82696e-09	172.745	158.654	210.551	193.276	1267.08	1027.5	1066.77	451.049
ENSG00000137843.12	PAK6	protein_coding	p21 (RAC1) activated kinase 6	chr15	+	40217428	40277487	176.805	4.55418	0.353617	12.8789	5.92021e-38	1.08411e-34	13.4825	11.5576	17.6126	14.7963	371.664	229.836	440.102	315.387
ENSG00000187867.10	PALM3	protein_coding	paralemmin 3	chr19	-	14053363	14062076	141.475	5.28146	0.479579	11.0127	3.31868e-28	1.65504e-25	10.1119	4.20277	6.40458	7.39813	197.714	405.593	325.293	175.086
ENSG00000217930.8	PAM16	protein_coding	presequence translocase associated motor 16	chr16	-	4331549	4355607	156.461	1.16687	0.352552	3.30979	0.000933663	0.00454195	64.0421	107.171	95.2682	119.295	177.752	149.844	314.53	223.785
ENSG00000152782.18	PANK1	protein_coding	pantothenate kinase 1	chr10	-	89582988	89645242	343.432	2.63407	0.598211	4.40324	1.06646e-05	9.90059e-05	115.444	91.4102	104.074	70.2823	1403.01	306.448	435.319	221.466
ENSG00000073150.14	PANX2	protein_coding	pannexin 2	chr22	+	50170731	50180295	83.3715	2.78957	0.534191	5.22205	1.7695e-07	2.73762e-06	16.0105	28.3687	22.416	17.5706	53.2307	108.158	162.647	258.571
ENSG00000100767.17	PAPLN	protein_coding	papilin, proteoglycan like sulfated glycoprotein	chr14	+	73237497	73274640	1405.58	1.35295	0.439486	3.07848	0.00208059	0.00883649	593.232	965.586	835.798	769.406	3091.18	2639.73	856.286	1493.45
ENSG00000090060.19	PAPOLA	protein_coding	poly(A) polymerase alpha	chr14	+	96501433	96567116	11031.6	2.26743	0.487047	4.65546	3.23251e-06	3.4938e-05	3595.63	4577.87	3634.6	3369.85	28014.6	27252.5	11091.1	6717.04
ENSG00000160781.17	PAQR6	protein_coding	progestin and adipoQ receptor family member 6	chr1	-	156243320	156248117	60.7105	2.52538	0.569289	4.43602	9.16359e-06	8.68392e-05	14.3252	31.5208	15.2109	11.0972	41.8241	179.137	117.201	75.3681
ENSG00000182749.6	PAQR7	protein_coding	progestin and adipoQ receptor family member 7	chr1	-	25861484	25875708	1910.62	2.37852	0.409767	5.80458	6.45289e-09	1.42926e-07	573.008	368.793	732.524	790.676	4256.55	2726.49	4186.95	1649.98
ENSG00000124171.9	PARD6B	protein_coding	par-6 family cell polarity regulator beta	chr20	+	50731580	50756795	1150.62	4.21776	0.582266	7.24369	4.36625e-13	2.2883e-11	127.241	24.1659	164.117	153.511	2660.58	2711.84	2314.13	1049.36
ENSG00000185480.12	PARPBP	protein_coding	PARP1 binding protein	chr12	+	102120183	102197520	223.625	1.13677	0.396481	2.86714	0.004142	0.0156173	153.364	136.59	189.736	79.5299	441.054	340.247	258.321	190.16
ENSG00000115687.14	PASK	protein_coding	PAS domain containing serine/threonine kinase	chr2	-	241106099	241150264	385.059	1.777	0.449093	3.95687	7.59372e-05	0.000540398	141.567	139.742	184.132	230.267	383.071	1143.55	460.433	397.712
ENSG00000132849.22	PATJ	protein_coding	PATJ crumbs cell polarity complex component	chr1	+	61742477	62178675	4776.8	3.2069	0.377782	8.48875	2.08868e-17	2.43301e-15	952.205	416.074	1290.52	1074.58	7091.09	8625.61	8526.98	10237.3
ENSG00000007372.25	PAX6	protein_coding	paired box 6	chr11	-	31784779	31817961	65.4488	6.80183	1.0132	6.7132	1.90396e-11	7.19158e-10	0	2.10138	0	2.7743	146.384	21.4063	176.998	173.926
ENSG00000125618.18	PAX8	protein_coding	paired box 8	chr2	-	113215997	113278921	8688.24	6.36062	0.723635	8.78981	1.49814e-18	2.07897e-16	152.521	45.1798	534.783	102.649	9988.36	15161.3	30501	13020.1
ENSG00000168078.10	PBK	protein_coding	PDZ binding kinase	chr8	-	27809624	27838082	69.297	2.68137	0.661237	4.05508	5.01169e-05	0.000377795	8.42659	45.1798	15.2109	6.47337	181.555	120.551	62.1884	114.791
ENSG00000108187.16	PBLD	protein_coding	phenazine biosynthesis like protein domain containing	chr10	-	68282660	68333049	437.466	1.88756	0.571726	3.30151	0.000961671	0.00465126	192.969	196.479	177.727	177.555	1157.77	228.709	276.26	1092.26
ENSG00000105717.14	PBX4	protein_coding	PBX homeobox 4	chr19	-	19561707	19618693	63.9676	1.59529	0.458348	3.48051	0.000500454	0.00270591	24.4371	28.3687	40.0286	34.2164	59.8845	137.451	136.336	51.0184
ENSG00000173599.15	PC	protein_coding	pyruvate carboxylase	chr11	-	66848417	66958386	542.439	1.58793	0.48678	3.2621	0.00110589	0.00523069	175.273	459.152	281.802	167.383	1057.01	527.271	1205.5	466.123
ENSG00000166228.9	PCBD1	protein_coding	pterin-4 alpha-carbinolamine dehydratase 1	chr10	-	70882280	70888565	882.126	1.51573	0.453933	3.3391	0.000840514	0.00416887	550.256	288.94	394.682	594.625	2206.22	741.334	1491.33	789.626
ENSG00000132570.15	PCBD2	protein_coding	pterin-4 alpha-carbinolamine dehydratase 2	chr5	+	134905120	135007959	332.857	1.05074	0.290152	3.62135	0.000293071	0.00172264	261.224	203.834	207.348	194.201	355.505	408.973	374.326	657.442
ENSG00000169564.7	PCBP1	protein_coding	poly(rC) binding protein 1	chr2	+	70087477	70089203	1926.45	1.08577	0.303845	3.57342	0.000352346	0.00201034	961.474	1622.27	1114.4	1238.26	3405.81	2472.99	2859.47	1736.95
ENSG00000197111.16	PCBP2	protein_coding	poly(rC) binding protein 2	chr12	+	53452102	53481162	7202.31	1.2345	0.286601	4.30739	1.65191e-05	0.000143898	4143.35	4823.73	3689.04	4528.58	13771.5	7909.06	11589.8	7163.45
ENSG00000175198.17	PCCA	protein_coding	propionyl-CoA carboxylase subunit alpha	chr13	+	100089015	100530437	1885.28	1.84961	0.644548	2.86963	0.00410956	0.0155133	734.799	577.881	728.521	1234.56	1115.94	1275.36	1976.87	7438.26
ENSG00000166803.14	PCLAF	protein_coding	PCNA clamp associated factor	chr15	-	64364304	64387687	376.906	4.86146	0.653655	7.43735	1.02724e-13	6.08447e-12	21.0665	45.1798	16.812	17.5706	932.488	1132.28	721.146	128.706
ENSG00000197136.5	PCNX3	protein_coding	pecanex 3	chr11	+	65615776	65637439	1435.73	1.62633	0.341647	4.76026	1.93346e-06	2.23265e-05	475.26	926.71	931.066	477.18	1694.83	2047.12	2549.72	2383.95
ENSG00000102109.9	PCSK1N	protein_coding	proprotein convertase subtilisin/kexin type 1 inhibitor	chrX	-	48831096	48835610	147.217	2.91448	0.863555	3.37498	0.000738221	0.00373523	44.6609	5.25346	29.6212	58.2603	425.846	192.657	398.245	23.1902
ENSG00000169174.11	PCSK9	protein_coding	proprotein convertase subtilisin/kexin type 9	chr1	+	55039447	55064852	259	5.16502	1.1252	4.59031	4.42591e-06	4.61188e-05	7.58393	22.0645	25.6183	0.924767	638.768	708.661	663.741	4.63804
ENSG00000148843.15	PDCD11	protein_coding	programmed cell death 11	chr10	+	103396626	103446294	2071.78	1.26193	0.358835	3.51674	0.000436889	0.00240791	1057.54	1504.59	1295.33	1020.02	2590.24	1590.83	4371.13	3144.59
ENSG00000160191.18	PDE9A	protein_coding	phosphodiesterase 9A	chr21	+	42653621	42775509	321.384	2.12189	0.567585	3.73845	0.000185155	0.00116468	68.2554	142.894	136.097	133.166	233.835	1130.03	259.517	467.282
ENSG00000131828.14	PDHA1	protein_coding	pyruvate dehydrogenase E1 subunit alpha 1	chrX	+	19343893	19361718	1504.39	1.21081	0.296494	4.08377	4.43103e-05	0.000340291	808.11	905.697	1013.53	903.497	2317.44	1961.49	2849.9	1275.46
ENSG00000167004.14	PDIA3	protein_coding	protein disulfide isomerase family A member 3	chr15	+	43746394	43773279	13802.3	1.52911	0.539653	2.8335	0.00460412	0.0170475	6141.3	9160.98	8687.82	4424.08	39519	6528.92	16906.9	19049.6
ENSG00000155660.11	PDIA4	protein_coding	protein disulfide isomerase family A member 4	chr7	-	149003062	149028662	7061.54	1.45699	0.365073	3.99095	6.58105e-05	0.000477272	3667.25	4362.47	5052.42	2001.2	13072.9	7713.02	12110	8513.12
ENSG00000164494.12	PDSS2	protein_coding	decaprenyl diphosphate synthase subunit 2	chr6	-	107152562	107459564	713.826	1.59093	0.542211	2.93416	0.00334455	0.0130883	406.162	359.337	309.021	348.637	663.483	372.92	944.785	2306.27
ENSG00000160209.19	PDXK	protein_coding	pyridoxal kinase	chr21	+	43719094	43762307	5419.17	1.36685	0.346429	3.94555	7.96171e-05	0.000561826	2732.74	3405.29	3881.18	2093.67	7024.55	10385.4	9132.12	4698.33
ENSG00000133401.16	PDZD2	protein_coding	PDZ domain containing 2	chr5	+	31639131	32110932	2316.93	1.78911	0.582441	3.07174	0.00212815	0.00900852	1076.92	312.056	1694.81	1075.5	4670.99	4378.15	4080.51	1246.47
ENSG00000115425.14	PECR	protein_coding	peroxisomal trans-2-enoyl-CoA reductase	chr2	-	215996329	216082955	499.195	2.39383	0.509771	4.6959	2.65435e-06	2.93857e-05	208.137	72.4978	163.317	194.201	1368.79	363.907	1008.17	614.54
ENSG00000112378.12	PERP	protein_coding	p53 apoptosis effector related to PMP22	chr6	-	138088505	138107419	1542.75	2.83208	0.687179	4.12131	3.7672e-05	0.00029499	431.441	31.5208	594.025	462.383	2371.62	2341.17	3171.61	2938.2
ENSG00000123836.15	PFKFB2	protein_coding	6-phosphofructo-2-kinase/fructose-2,6-biphosphatase 2	chr1	+	207034366	207081024	1096.63	1.25629	0.493212	2.54716	0.0108602	0.034386	788.729	767.005	565.204	467.932	1501.87	724.434	928.042	3029.8
ENSG00000067057.19	PFKP	protein_coding	phosphofructokinase, platelet	chr10	+	3066333	3137718	3926.74	1.56248	0.465153	3.35905	0.000782095	0.00391993	1829.41	1724.19	2180.76	2211.12	4898.17	4498.7	11490.5	2581.07
ENSG00000247077.8	PGAM5	protein_coding	PGAM family member 5, mitochondrial serine/threonine protein phosphatase	chr12	+	132710819	132722734	684.225	1.14608	0.380923	3.00869	0.00262376	0.0107293	371.613	533.752	371.466	427.242	1309.86	728.94	487.94	1242.99
ENSG00000148985.20	PGAP2	protein_coding	post-GPI attachment to proteins 2	chr11	+	3797724	3826371	323.817	1.76345	0.248587	7.0939	1.30389e-12	6.17451e-11	166.004	116.627	155.311	150.737	391.626	561.07	602.749	446.411
ENSG00000177614.11	PGBD5	protein_coding	piggyBac transposable element derived 5	chr1	-	230314490	230426332	702.971	4.74651	0.583207	8.13864	3.99749e-16	3.74158e-14	46.3462	86.1567	44.8321	24.9687	2256.6	1068.06	1688.65	408.147
ENSG00000142102.16	PGGHG	protein_coding	protein-glucosylgalactosylhydroxylysine glucosidase	chr11	+	289126	296107	895.601	1.89101	0.57062	3.31396	0.000919837	0.00448563	297.459	546.36	399.486	278.355	1005.68	793.159	626.668	3217.64
ENSG00000204138.13	PHACTR4	protein_coding	phosphatase and actin regulator 4	chr1	+	28369582	28500364	1574.98	1.89572	0.22695	8.35302	6.65388e-17	7.24819e-15	631.994	797.475	663.675	576.13	2219.53	3188.41	2149.09	2373.52
ENSG00000102174.10	PHEX	protein_coding	phosphate regulating endopeptidase homolog X-linked	chrX	+	22032325	22494713	1192.83	3.76238	0.826307	4.55324	5.28248e-06	5.36092e-05	70.7833	198.581	106.476	279.28	4318.34	767.246	3575.83	226.104
ENSG00000109118.14	PHF12	protein_coding	PHD finger protein 12	chr17	-	28905250	28951771	1074.9	1.03731	0.165102	6.28286	3.32406e-10	9.78729e-09	758.393	776.461	614.039	668.606	1297.5	1505.2	1453.06	1525.92
ENSG00000056487.16	PHF21B	protein_coding	PHD finger protein 21B	chr22	-	44881162	45010005	242.926	3.53058	0.78609	4.49132	7.07823e-06	6.92993e-05	37.077	26.2673	36.8264	54.5612	582.686	226.456	943.589	35.9448
ENSG00000172943.21	PHF8	protein_coding	PHD finger protein 8	chrX	-	53936676	54048958	3265.37	2.94194	0.296258	9.93033	3.07235e-23	7.60157e-21	686.767	809.033	820.587	691.726	6304.03	5687.31	3437.1	7686.39
ENSG00000044446.12	PHKA2	protein_coding	phosphorylase kinase regulatory subunit alpha 2	chrX	-	18892298	18984114	975.027	1.01777	0.340927	2.9853	0.00283298	0.0114225	649.69	566.323	677.285	685.252	1268.03	1225.79	2001.99	725.853
ENSG00000174307.7	PHLDA3	protein_coding	pleckstrin homology like domain family A member 3	chr1	-	201464278	201469237	828.073	1.32913	0.352219	3.77359	0.000160915	0.00103131	589.019	359.337	521.974	415.22	1070.32	1379.02	1626.47	663.24
ENSG00000144362.12	PHOSPHO2	protein_coding	phosphatase, orphan 2	chr2	+	169694454	169701708	168.835	1.93332	0.528294	3.65956	0.000252645	0.00151573	89.3218	27.318	80.0573	83.229	300.373	254.622	411.4	104.356
ENSG00000165443.12	PHYHIPL	protein_coding	phytanoyl-CoA 2-hydroxylase interacting protein like	chr10	+	59176643	59247774	362.218	3.98004	0.853299	4.6643	3.09669e-06	3.36409e-05	79.2099	3.15208	39.2281	50.8622	669.186	321.094	1535.57	199.436
ENSG00000131788.16	PIAS3	protein_coding	protein inhibitor of activated STAT 3	chr1	-	145848522	145859836	1072.6	1.61767	0.394456	4.10101	4.11357e-05	0.000319012	530.875	568.424	556.398	453.136	941.993	2075.28	967.508	2487.15
ENSG00000177595.19	PIDD1	protein_coding	p53-induced death domain protein 1	chr11	-	799179	809753	196.332	1.10061	0.41112	2.67709	0.00742639	0.0252911	113.759	154.452	131.294	99.8748	136.879	272.649	446.082	215.669
ENSG00000165195.16	PIGA	protein_coding	phosphatidylinositol glycan anchor biosynthesis class A	chrX	-	15319452	15335554	752.379	1.14574	0.478067	2.39662	0.0165472	0.0482492	241	616.756	641.259	374.531	692.95	1115.38	1737.69	599.467
ENSG00000165282.15	PIGO	protein_coding	phosphatidylinositol glycan anchor biosynthesis class O	chr9	-	35087237	35096619	881.677	1.43406	0.314784	4.55571	5.22099e-06	5.31373e-05	479.473	540.056	469.136	417.07	1994.25	968.916	951.961	1232.56
ENSG00000162896.6	PIGR	protein_coding	polymeric immunoglobulin receptor	chr1	-	206928522	206946466	16152.3	4.7628	0.902198	5.2791	1.29817e-07	2.06858e-06	1808.35	19.9631	1670.8	1091.22	48268.8	18667.4	32871.3	24820.5
ENSG00000101464.11	PIGU	protein_coding	phosphatidylinositol glycan anchor biosynthesis class U	chr20	-	34560542	34698790	540.545	1.44302	0.279877	5.1559	2.52412e-07	3.73666e-06	290.717	239.558	334.639	297.775	1056.06	839.352	725.93	540.332
ENSG00000119227.8	PIGZ	protein_coding	phosphatidylinositol glycan anchor biosynthesis class Z	chr3	-	196946356	196969060	93.5329	1.63955	0.524539	3.1257	0.00177384	0.00772172	58.1435	27.318	48.8349	47.1631	43.7252	209.556	129.16	184.362
ENSG00000051382.9	PIK3CB	protein_coding	phosphatidylinositol-4,5-bisphosphate 3-kinase catalytic subunit beta	chr3	-	138652698	138834928	1011.42	1.24935	0.258013	4.84219	1.28416e-06	1.56556e-05	555.312	742.839	489.15	609.421	1846.91	1201.01	1166.03	1480.69
ENSG00000105647.19	PIK3R2	protein_coding	phosphoinositide-3-kinase regulatory subunit 2	chr19	+	18153163	18170532	1046.37	1.13077	0.267526	4.22675	2.37091e-05	0.000196808	653.061	644.074	855.012	471.631	1255.67	1197.63	1628.86	1665.06
ENSG00000121716.21	PILRB	protein_coding	paired immunoglobin like type 2 receptor beta	chr7	+	100352176	100367831	1061.87	1.26084	0.320292	3.93654	8.26655e-05	0.000580514	583.963	615.706	769.351	531.741	1066.51	1388.03	2310.54	1229.08
ENSG00000110697.13	PITPNM1	protein_coding	phosphatidylinositol transfer protein membrane associated 1	chr11	-	67491768	67506263	1112.36	1.09916	0.43364	2.53473	0.0112534	0.0353622	368.242	899.392	1092.78	471.631	1710.99	1754.19	1667.13	934.565
ENSG00000069011.16	PITX1	protein_coding	paired like homeodomain 1	chr5	-	135027734	135034813	38.2666	2.33852	0.727367	3.21504	0.00130426	0.00600172	7.58393	19.9631	12.0086	11.0972	10.456	118.298	87.3029	39.4233
ENSG00000134627.12	PIWIL4	protein_coding	piwi like RNA-mediated gene silencing 4	chr11	+	94543840	94621421	317.806	1.32491	0.536656	2.46883	0.0135557	0.0411389	167.689	231.152	159.314	167.383	436.302	946.383	171.018	263.209
ENSG00000166473.18	PKD1L2	protein_coding	polycystin 1 like 2 (gene/pseudogene)	chr16	-	81100875	81220370	234.105	2.5455	0.928714	2.74088	0.0061274	0.0215859	91.8498	6.30415	120.887	54.5612	164.445	89.0051	1128.96	216.828
ENSG00000170927.15	PKHD1	protein_coding	PKHD1 ciliary IPT domain containing fibrocystin/polyductin	chr6	-	51615299	52087613	8809.37	8.29454	0.736412	11.2634	1.98827e-29	1.09413e-26	144.095	47.2811	24.8178	7.39813	16820.9	18546.9	22721.5	12162.1
ENSG00000127564.17	PKMYT1	protein_coding	protein kinase, membrane associated tyrosine/threonine 1	chr16	-	2968024	2980479	119.165	4.15645	0.692672	6.0006	1.96591e-09	4.84899e-08	3.37064	27.318	12.0086	8.3229	192.011	354.894	285.827	69.5706
ENSG00000081277.13	PKP1	protein_coding	plakophilin 1	chr1	+	201283452	201332993	343.814	7.72342	1.00298	7.70049	1.35546e-14	9.38441e-13	3.37064	2.10138	6.40458	0.924767	1787.03	86.7518	117.201	746.724
ENSG00000184363.10	PKP3	protein_coding	plakophilin 3	chr11	+	392614	404908	494.788	4.60613	0.729314	6.3157	2.68943e-10	8.00732e-09	28.6504	4.20277	96.8693	25.8935	1249.97	734.574	1143.31	674.835
ENSG00000168907.13	PLA2G4F	protein_coding	phospholipase A2 group IVF	chr15	-	42139034	42156636	149.254	7.28376	1.05915	6.877	6.1124e-12	2.54686e-10	0.842659	0	5.60401	0.924767	747.131	41.6859	156.667	241.178
ENSG00000137055.15	PLAA	protein_coding	phospholipase A2 activating protein	chr9	-	26903372	26947242	1569	1.5244	0.529711	2.87781	0.00400452	0.0151904	705.306	1075.91	678.085	778.654	2217.63	977.929	4865.04	1253.43
ENSG00000173261.9	PLAC8L1	protein_coding	PLAC8 like 1	chr5	-	146084313	146105577	15.4433	1.79595	0.523028	3.43376	0.000595274	0.00312438	9.26925	5.25346	5.60401	7.39813	22.8132	15.7731	20.3308	37.1043
ENSG00000126003.7	PLAGL2	protein_coding	PLAG1 like zinc finger 2	chr20	-	32192504	32207743	884.014	2.25551	0.471034	4.78842	1.68098e-06	1.97758e-05	219.091	255.318	488.349	261.709	2551.27	1555.9	801.273	939.203
ENSG00000101333.19	PLCB4	protein_coding	phospholipase C beta 4	chr20	+	9067825	9504593	1030.06	1.64398	0.530369	3.0997	0.00193719	0.00832605	598.288	354.083	433.91	611.271	2028.47	2752.4	529.797	932.246
ENSG00000114805.18	PLCH1	protein_coding	phospholipase C eta 1	chr3	-	155375580	155745071	358.07	3.19845	0.656966	4.86853	1.12434e-06	1.39524e-05	46.3462	14.7097	113.681	106.348	754.735	633.175	955.548	240.019
ENSG00000149527.18	PLCH2	protein_coding	phospholipase C eta 2	chr1	+	2425980	2505532	58.1359	2.84319	0.803578	3.53816	0.00040293	0.00225224	7.58393	18.9125	18.4132	12.022	59.8845	114.918	9.56744	223.785
ENSG00000166689.18	PLEKHA7	protein_coding	pleckstrin homology domain containing A7	chr11	-	16777297	17014415	1082.82	2.52491	0.36819	6.85761	7.00211e-12	2.89115e-10	357.287	185.972	469.136	269.107	1634.94	1799.25	2547.33	1399.53
ENSG00000106086.20	PLEKHA8	protein_coding	pleckstrin homology domain containing A8	chr7	+	30027404	30130483	940.618	1.38745	0.256292	5.41356	6.17826e-08	1.07169e-06	589.861	618.858	462.731	409.672	1309.86	1201.01	1769.98	1162.99
ENSG00000021300.14	PLEKHB1	protein_coding	pleckstrin homology domain containing B1	chr11	+	73646178	73662819	136.154	1.67649	0.539052	3.11007	0.0018704	0.0080727	74.154	28.3687	55.2395	101.724	343.148	85.6252	221.247	179.724
ENSG00000008323.16	PLEKHG6	protein_coding	pleckstrin homology and RhoGEF domain containing G6	chr12	+	6310436	6328506	146.454	5.9347	0.742718	7.99051	1.3438e-15	1.15835e-13	2.52798	1.05069	11.208	3.69907	432.499	392.073	242.774	85.8037
ENSG00000054690.14	PLEKHH1	protein_coding	pleckstrin homology, MyTH4 and FERM domain containing H1	chr14	+	67533290	67589612	797.226	3.62836	0.392914	9.23447	2.59559e-20	4.45396e-18	95.2205	131.337	161.716	88.7776	1597.87	857.378	2266.29	1179.22
ENSG00000187583.11	PLEKHN1	protein_coding	pleckstrin homology domain containing N1	chr1	+	966482	975865	30.5544	2.41846	0.983328	2.45947	0.0139143	0.0419836	1.68532	18.9125	15.2109	2.7743	3.80219	47.3192	55.0128	99.7179
ENSG00000183281.15	PLGLB1	protein_coding	plasminogen like B1	chr2	-	87002559	87021852	98.4608	1.36029	0.499062	2.72568	0.00641685	0.0224347	99.4338	35.7235	40.0286	45.3136	119.769	70.9787	215.267	161.172
ENSG00000125551.19	PLGLB2	protein_coding	plasminogen like B2	chr2	+	87748087	87759476	76.4425	1.27873	0.490122	2.609	0.00908059	0.0298051	79.2099	35.7235	39.2281	24.0439	96.9559	57.459	135.14	143.779
ENSG00000214456.8	PLIN5	protein_coding	perilipin 5	chr19	-	4522531	4535224	164.928	1.05777	0.332416	3.18208	0.00146221	0.00660017	80.0526	116.627	102.473	129.467	310.829	147.591	186.565	245.816
ENSG00000166851.15	PLK1	protein_coding	polo like kinase 1	chr16	+	23677656	23690367	143.258	2.67694	0.556378	4.81137	1.49898e-06	1.79053e-05	37.077	72.4978	32.8235	12.9467	214.824	399.96	236.794	139.141
ENSG00000142731.11	PLK4	protein_coding	polo like kinase 4	chr4	+	127880893	127899224	164.103	1.40837	0.404687	3.48015	0.000501135	0.0027073	69.9407	120.83	86.4619	82.3042	202.467	399.96	212.876	137.982
ENSG00000102934.10	PLLP	protein_coding	plasmolipin	chr16	-	57248547	57284672	158.254	2.42113	0.412309	5.87213	4.30231e-09	9.85055e-08	58.1435	38.8756	57.6412	44.3888	451.51	267.015	172.214	176.246
ENSG00000083444.17	PLOD1	protein_coding	procollagen-lysine,2-oxoglutarate 5-dioxygenase 1	chr1	+	11934205	11975538	8533.27	1.56198	0.614017	2.54388	0.010963	0.0346716	3454.06	7115.29	5106.85	1595.22	16852.3	11407.3	19325	3410.12
ENSG00000147535.17	PLPP5	protein_coding	phospholipid phosphatase 5	chr8	-	38263130	38269243	964.966	1.12633	0.292515	3.85051	0.00011787	0.000787206	503.91	650.378	686.892	584.453	1706.23	1534.49	833.563	1219.8
ENSG00000120756.13	PLS1	protein_coding	plastin 1	chr3	+	142596393	142713664	529.473	3.10242	0.452434	6.85718	7.02333e-12	2.89617e-10	73.3113	63.0415	186.533	118.37	1024.69	568.957	841.935	1358.95
ENSG00000130827.6	PLXNA3	protein_coding	plexin A3	chrX	+	154458281	154477779	935.165	1.24534	0.428811	2.90417	0.00368227	0.0141565	361.501	504.332	939.873	413.371	887.812	1474.78	1932.62	967.031
ENSG00000164050.13	PLXNB1	protein_coding	plexin B1	chr3	-	48403854	48430086	3442.58	1.87247	0.532028	3.51949	0.000432375	0.00238839	1570.72	572.627	2178.36	1585.98	7772.63	6658.48	5181.97	2019.87
ENSG00000196576.16	PLXNB2	protein_coding	plexin B2	chr22	-	50274979	50307646	10726.2	1.47184	0.302199	4.87043	1.11358e-06	1.38404e-05	5307.91	6372.45	6860.91	4197.52	22947.2	14000.8	13481.7	12641
ENSG00000118557.16	PMFBP1	protein_coding	polyamine modulated factor 1 binding protein 1	chr16	-	72112157	72176878	57.4659	1.97513	0.766602	2.57647	0.00998155	0.0320795	17.6958	32.5715	20.8149	22.1944	16.1593	74.3587	37.0738	238.859
ENSG00000140650.13	PMM2	protein_coding	phosphomannomutase 2	chr16	+	8788823	8862534	1503.13	1.6503	0.438702	3.76179	0.000168704	0.00107411	563.739	1109.53	819.787	412.446	1685.32	1447.74	2396.64	3589.84
ENSG00000122512.17	PMS2	protein_coding	PMS1 homolog 2, mismatch repair system component	chr7	-	5970925	6009130	681.685	1.14233	0.28136	4.06004	4.90653e-05	0.000370538	543.515	430.784	401.087	324.593	814.62	804.426	1288.02	846.442
ENSG00000127838.15	PNKD	protein_coding	PNKD metallo-beta-lactamase domain containing	chr2	+	218269651	218346793	2135.6	2.14074	0.535057	4.00095	6.30881e-05	0.000460553	701.092	1307.06	608.435	541.913	5463.75	2503.41	4774.15	1185.02
ENSG00000177666.17	PNPLA2	protein_coding	patatin like phospholipase domain containing 2	chr11	+	818914	825573	1027.06	2.03838	0.398383	5.11662	3.11053e-07	4.50652e-06	296.616	484.369	453.124	374.531	1056.06	1523.23	2870.23	1158.35
ENSG00000164087.8	POC1A	protein_coding	POC1 centriolar protein A	chr3	-	52075226	52154690	98.0677	2.84735	0.470267	6.05474	1.40642e-09	3.61422e-08	22.7518	33.6221	18.4132	21.2696	193.912	246.736	180.585	67.2516
ENSG00000177084.19	POLE	protein_coding	DNA polymerase epsilon, catalytic subunit	chr12	-	132623753	132687376	736.19	1.36941	0.348669	3.92753	8.58228e-05	0.000600391	396.05	387.705	467.535	392.101	1048.45	1665.18	596.769	935.725
ENSG00000256525.8	POLG2	protein_coding	DNA polymerase gamma 2, accessory subunit	chr17	-	64477785	64497054	318.072	1.3781	0.214883	6.41327	1.42434e-10	4.48774e-09	202.238	141.843	172.123	190.502	543.713	448.405	434.123	411.626
ENSG00000166169.17	POLL	protein_coding	DNA polymerase lambda	chr10	-	101578882	101588270	659.209	1.15166	0.451199	2.55244	0.0106972	0.0339453	443.239	350.931	338.642	503.998	810.818	609.516	1736.49	480.037
ENSG00000051341.15	POLQ	protein_coding	DNA polymerase theta	chr3	-	121431431	121545988	397.65	4.04619	0.505477	8.00469	1.19772e-15	1.05601e-13	32.021	89.3088	30.4218	30.5173	835.532	1118.76	644.606	400.031
ENSG00000068654.17	POLR1A	protein_coding	RNA polymerase I subunit A	chr2	-	86020216	86106155	1967.38	1.02411	0.334144	3.06487	0.00217768	0.00918649	1008.66	1623.32	1630.77	925.692	3731.85	2055	2605.93	2157.85
ENSG00000181222.19	POLR2A	protein_coding	RNA polymerase II subunit A	chr17	+	7484366	7514616	4316.3	1.68808	0.237708	7.10148	1.2343e-12	5.87987e-11	1607.79	2382.97	2533.01	1654.41	5974.19	6309.22	6983.04	7085.77
ENSG00000148606.15	POLR3A	protein_coding	RNA polymerase III subunit A	chr10	-	77953148	78029522	904.466	1.26519	0.236763	5.34371	9.10631e-08	1.50985e-06	547.728	568.424	515.569	494.75	1756.61	1124.39	1131.35	1096.9
ENSG00000196313.13	POM121	protein_coding	POM121 transmembrane nucleoporin	chr7	+	72879349	72951440	869.425	1.17242	0.337559	3.47322	0.000514258	0.00276276	351.389	644.074	727.721	414.296	1004.73	1124.39	1633.64	1055.15
ENSG00000272391.6	POM121C	protein_coding	POM121 transmembrane nucleoporin C	chr7	-	75416786	75486299	771.91	1.40971	0.287971	4.89533	9.81417e-07	1.23859e-05	309.256	528.498	505.161	345.863	903.971	1104.11	1426.74	1051.68
ENSG00000158553.5	POM121L2	protein_coding	POM121 transmembrane nucleoporin like 2	chr6	-	27285903	27312273	3.73961	5.49743	2.0911	2.62897	0.00856449	0.028418	0	0	0	0	6.65384	0	2.39186	20.8712
ENSG00000185900.11	POMK	protein_coding	protein O-mannose kinase	chr8	+	43093498	43131180	2779.59	1.57435	0.636328	2.47412	0.0133564	0.0406345	1547.96	1719.98	1353.77	968.231	2627.31	10572.5	1439.9	2007.11
ENSG00000105854.13	PON2	protein_coding	paraoxonase 2	chr7	-	95404862	95435329	1679.82	1.12215	0.402499	2.78795	0.0053042	0.0191791	1158.66	1277.64	1031.14	762.933	2404.89	1081.58	3600.95	2120.74
ENSG00000127948.16	POR	protein_coding	cytochrome p450 oxidoreductase	chr7	+	75899200	75986855	3756.25	1.67348	0.624381	2.68021	0.00735754	0.0250988	1317.08	3072.22	1457.04	1326.12	8172.81	3659.35	9781.51	1263.87
ENSG00000188219.16	POTEE	protein_coding	POTE ankyrin domain family member E	chr2	+	131209536	131265278	628.656	7.90964	1.16097	6.81297	9.56048e-12	3.8431e-10	4.21329	8.40554	6.40458	1.84953	357.406	792.033	3848.5	10.4356
ENSG00000196604.13	POTEF	protein_coding	POTE ankyrin domain family member F	chr2	-	130073535	130129222	578.703	8.28873	1.89471	4.37467	1.21616e-05	0.000110682	0	0	12.8092	1.84953	501.889	965.536	3142.91	4.63804
ENSG00000187537.13	POTEG	protein_coding	POTE ankyrin domain family member G	chr14	-	19402486	19434341	41.7369	8.25265	2.69154	3.06615	0.00216838	0.00915573	0	0	0	0.924767	0.950548	46.1925	285.827	0
ENSG00000198062.16	POTEH	protein_coding	POTE ankyrin domain family member H	chr22	+	15690026	15721631	45.9023	9.11529	3.3843	2.69341	0.00707262	0.0243067	0	0	0	0	0.950548	33.7994	332.469	0
ENSG00000196834.14	POTEI	protein_coding	POTE ankyrin domain family member I	chr2	-	130459455	130509707	298.691	7.09163	1.12707	6.2921	3.13199e-10	9.26448e-09	0.842659	3.15208	9.60687	3.69907	228.132	503.611	1630.05	10.4356
ENSG00000222038.4	POTEJ	protein_coding	POTE ankyrin domain family member J	chr2	+	130611440	130658037	151.179	6.49578	1.15399	5.62899	1.81269e-08	3.56693e-07	1.68532	3.15208	5.60401	2.7743	115.016	230.963	847.915	2.31902
ENSG00000222036.8	POTEM	protein_coding	POTE ankyrin domain family member M	chr14	+	18967434	19003752	98.3184	9.49136	2.74744	3.45463	0.000551058	0.00293135	0.842659	0	0	0	2.85164	85.6252	697.227	0
ENSG00000204531.21	POU5F1	protein_coding	POU class 5 homeobox 1	chr6	-	31164337	31180731	487.954	3.28501	1.15313	2.84876	0.00438894	0.0163723	8.42659	5.25346	293.81	55.486	86.4999	643.315	729.518	2081.32
ENSG00000212993.6	POU5F1B	protein_coding	POU class 5 homeobox 1B	chr8	+	127322183	127420066	63.1412	3.65711	0.835344	4.37796	1.19794e-05	0.000109429	4.21329	4.20277	19.2137	9.24767	26.6153	72.1054	64.5802	304.951
ENSG00000248483.7	POU5F2	protein_coding	POU domain class 5, transcription factor 2	chr5	-	93733220	93741600	279.84	1.05506	0.287444	3.6705	0.000242079	0.00146417	239.315	123.982	197.741	165.533	299.423	423.619	363.563	425.54
ENSG00000109819.9	PPARGC1A	protein_coding	PPARG coactivator 1 alpha	chr4	-	23755041	23904089	603.889	3.21686	0.910618	3.53261	0.000411474	0.00229198	64.0421	21.0138	93.667	290.377	1153.97	1096.23	2029.49	82.3252
ENSG00000155846.17	PPARGC1B	protein_coding	PPARG coactivator 1 beta	chr5	+	149730298	149855022	380.629	1.63769	0.428536	3.82158	0.000132598	0.000870095	144.095	260.572	192.137	144.264	1009.48	326.728	480.764	486.994
ENSG00000125534.10	PPDPF	protein_coding	pancreatic progenitor cell differentiation and proliferation factor	chr20	+	63520765	63522206	836.883	1.40601	0.351236	4.00303	6.25371e-05	0.000457378	263.752	537.954	458.728	574.28	1423.92	1559.28	1024.91	852.24
ENSG00000118898.16	PPL	protein_coding	periplakin	chr16	-	4882507	4960741	1802.57	3.40227	0.71189	4.7792	1.75992e-06	2.05906e-05	217.406	75.6498	205.747	747.212	2214.78	2892.1	6465.2	1602.44
ENSG00000111110.12	PPM1H	protein_coding	protein phosphatase, Mg2+/Mn2+ dependent 1H	chr12	-	62643994	62935150	681.038	1.98234	0.514806	3.85066	0.000117799	0.000786896	311.784	305.751	248.978	233.966	1466.7	561.07	414.988	1905.07
ENSG00000088808.18	PPP1R13B	protein_coding	protein phosphatase 1 regulatory subunit 13B	chr14	-	103733195	103847575	1215.18	1.18203	0.32103	3.68199	0.000231417	0.00141022	814.009	630.415	843.003	686.177	1924.86	1549.14	2302.17	971.669
ENSG00000104881.16	PPP1R13L	protein_coding	protein phosphatase 1 regulatory subunit 13 like	chr19	-	45379638	45406349	379.877	1.41549	0.318328	4.44664	8.72219e-06	8.32744e-05	166.004	261.622	245.776	155.361	537.06	512.624	758.22	402.35
ENSG00000160972.10	PPP1R16A	protein_coding	protein phosphatase 1 regulatory subunit 16A	chr8	+	144477969	144502121	688.93	2.04516	0.433881	4.71363	2.4334e-06	2.7242e-05	234.259	274.231	330.637	235.816	1576.96	405.593	1346.62	1107.33
ENSG00000150722.11	PPP1R1C	protein_coding	protein phosphatase 1 regulatory inhibitor subunit 1C	chr2	+	181954241	182131398	8.96846	2.96214	1.04394	2.83747	0.00454727	0.0168723	4.21329	2.10138	0	1.84953	1.9011	14.6464	21.5267	25.5092
ENSG00000173281.5	PPP1R3B	protein_coding	protein phosphatase 1 regulatory subunit 3B	chr8	-	9136255	9151574	2997.21	1.65191	0.395479	4.17698	2.95402e-05	0.000237969	996.023	2308.37	919.858	1564.71	4548.37	3509.5	3699.01	6431.8
ENSG00000158528.12	PPP1R9A	protein_coding	protein phosphatase 1 regulatory subunit 9A	chr7	+	94907202	95296415	1525.86	2.00474	0.494967	4.05025	5.11622e-05	0.000384494	753.337	167.06	623.646	890.55	2767.05	2061.76	2947.97	1995.52
ENSG00000074211.14	PPP2R2C	protein_coding	protein phosphatase 2 regulatory subunit Bgamma	chr4	-	6320578	6563600	323.575	5.5726	1.07978	5.16087	2.45801e-07	3.65405e-06	15.1679	2.10138	19.2137	16.6458	737.625	189.277	10.7634	1597.8
ENSG00000073711.11	PPP2R3A	protein_coding	protein phosphatase 2 regulatory subunit B''alpha	chr3	+	135965728	136147894	1227.83	1.437	0.30534	4.70622	2.52352e-06	2.8065e-05	769.348	522.194	678.085	679.704	2593.1	1862.35	1256.92	1460.98
ENSG00000185686.18	PRAME	protein_coding	PRAME nuclear receptor transcriptional regulator	chr22	-	22547701	22559361	1131.43	3.99751	0.785584	5.08858	3.60747e-07	5.12643e-06	241	93.5116	36.0258	162.759	3048.41	4071.7	331.273	1066.75
ENSG00000165828.15	PRAP1	protein_coding	proline rich acidic protein 1	chr10	+	133347368	133352683	298.464	10.3841	1.73126	5.99797	1.99794e-09	4.90525e-08	1.68532	0	0	0	590.29	55.2057	3.58779	1736.95
ENSG00000143294.15	PRCC	protein_coding	proline rich mitotic checkpoint control factor	chr1	+	156750610	156800815	732.618	1.03112	0.310659	3.31913	0.000902973	0.0044196	416.274	656.683	443.517	409.672	983.817	793.159	760.612	1397.21
ENSG00000046889.19	PREX2	protein_coding	phosphatidylinositol-3,4,5-trisphosphate dependent Rac exchange factor 2	chr8	+	67952046	68237032	3436.03	1.85004	0.444024	4.16653	3.09273e-05	0.000248329	1313.71	1313.37	1466.65	1875.43	6021.72	9505.52	3334.25	2657.6
ENSG00000012211.13	PRICKLE3	protein_coding	prickle planar cell polarity protein 3	chrX	-	49174802	49186528	143.865	1.56315	0.430928	3.62739	0.000286297	0.00168874	62.3568	115.576	73.6527	39.765	209.121	289.548	237.99	122.908
ENSG00000175785.13	PRIMA1	protein_coding	proline rich membrane anchor 1	chr14	-	93718298	93788485	511.112	6.38098	1.0422	6.12258	9.20739e-10	2.44486e-08	3.37064	0	26.4189	18.4953	1022.79	1262.97	1653.97	100.877
ENSG00000111725.11	PRKAB1	protein_coding	protein kinase AMP-activated non-catalytic subunit beta 1	chr12	+	119667864	119681624	1263.68	2.46718	0.358972	6.8729	6.29081e-12	2.61778e-10	434.812	477.014	294.611	342.164	2650.13	1132.28	2781.73	1996.68
ENSG00000163932.16	PRKCD	protein_coding	protein kinase C delta	chr3	+	53156009	53192717	351.862	1.02169	0.389157	2.62539	0.00865501	0.0286618	219.091	330.968	188.935	190.502	636.867	608.389	383.894	256.252
ENSG00000067606.17	PRKCZ	protein_coding	protein kinase C zeta	chr1	+	2050411	2185395	234.267	1.11685	0.309716	3.60606	0.000310885	0.00180969	180.329	104.019	171.323	135.016	236.686	360.527	412.596	273.644
ENSG00000183943.6	PRKX	protein_coding	protein kinase X-linked	chrX	-	3604340	3713649	2055.19	2.63351	0.410566	6.41436	1.41419e-10	4.46013e-09	428.913	827.945	634.054	391.176	1905.85	2946.18	4761	4546.44
ENSG00000115718.18	PROC	protein_coding	protein C, inactivator of coagulation factors Va and VIIIa	chr2	+	127418427	127429242	22.9231	4.62219	1.34658	3.43254	0.000597951	0.00313585	2.52798	1.05069	0.800573	2.7743	79.846	0	4.78372	91.6013
ENSG00000100033.17	PRODH	protein_coding	proline dehydrogenase 1	chr22	-	18912777	18936553	711.963	6.92154	0.853164	8.11279	4.94724e-16	4.55046e-14	7.58393	4.20277	1.60115	33.2916	1921.06	1920.93	1463.82	343.215
ENSG00000007062.12	PROM1	protein_coding	prominin 1	chr4	-	15963076	16084378	7093.75	4.96736	1.13999	4.35737	1.31636e-05	0.00011845	451.665	12.6083	1105.59	187.728	22332.2	15206.4	17125.7	328.141
ENSG00000155066.16	PROM2	protein_coding	prominin 2	chr2	+	95274449	95291308	1549.63	4.98098	0.628008	7.9314	2.16696e-15	1.7781e-13	112.916	24.1659	199.343	43.464	4559.78	2494.4	2292.6	2670.35
ENSG00000120685.20	PROSER1	protein_coding	proline and serine rich 1	chr13	-	39009865	39038089	585.205	1.63343	0.257985	6.33149	2.42806e-10	7.29722e-09	278.92	379.3	274.596	208.997	1013.28	740.207	936.413	849.921
ENSG00000148426.13	PROSER2	protein_coding	proline and serine rich 2	chr10	+	11823339	11872277	290.6	2.36975	0.458094	5.17307	2.30282e-07	3.45553e-06	96.0631	40.977	119.285	120.22	760.438	437.139	472.392	278.282
ENSG00000167595.16	PROSER3	protein_coding	proline and serine rich 3	chr19	+	35758143	35771166	247.248	1.76064	0.281036	6.26482	3.73253e-10	1.08203e-08	84.2659	123.982	128.892	113.746	368.813	504.738	367.151	286.399
ENSG00000068489.13	PRR11	protein_coding	proline rich 11	chr17	+	59155732	59206709	269.408	2.04923	0.670972	3.05413	0.00225717	0.00946427	66.5701	247.963	48.0344	57.3355	409.686	697.394	489.136	139.141
ENSG00000126464.15	PRR12	protein_coding	proline rich 12	chr19	+	49591182	49626439	619.84	1.93551	0.323498	5.98306	2.18989e-09	5.34772e-08	170.217	302.599	321.03	233.966	979.065	994.829	1286.82	670.197
ENSG00000183530.14	PRR14L	protein_coding	proline rich 14 like	chr22	-	31676256	31750140	3757.27	1.56639	0.364934	4.29226	1.76862e-05	0.000152689	2107.49	2419.74	1719.63	1340.91	9108.15	4542.64	4884.18	3935.38
ENSG00000176532.4	PRR15	protein_coding	proline rich 15	chr7	+	29563835	29567293	170.793	2.65136	0.445703	5.94871	2.7026e-09	6.47589e-08	33.7064	30.4701	84.0601	38.8402	221.478	446.152	237.99	273.644
ENSG00000167183.3	PRR15L	protein_coding	proline rich 15 like	chr17	-	47951967	47957883	34.8694	2.50065	1.04832	2.38539	0.0170609	0.0493953	5.89861	0	12.8092	23.1192	112.165	20.2796	10.7634	93.9203
ENSG00000188368.11	PRR19	protein_coding	proline rich 19	chr19	+	42302098	42310814	31.4223	2.74406	0.845516	3.24543	0.00117275	0.00548999	9.26925	6.30415	9.60687	7.39813	35.1703	154.351	9.56744	19.7117
ENSG00000212123.4	PRR22	protein_coding	proline rich 22	chr19	-	5782960	5784746	28.808	1.7074	0.607053	2.8126	0.0049142	0.0179889	7.58393	18.9125	19.2137	8.3229	20.9121	82.2452	45.4454	27.8282
ENSG00000183248.12	PRR36	protein_coding	proline rich 36	chr19	-	7868719	7874390	50.9828	5.37937	0.804351	6.68784	2.26481e-11	8.44464e-10	2.52798	0	4.00286	2.7743	24.7142	140.831	150.687	82.3252
ENSG00000186654.21	PRR5	protein_coding	proline rich 5	chr22	+	44668547	44737681	362.775	1.10334	0.430977	2.56009	0.0104646	0.0333299	182.014	309.954	244.175	185.878	623.56	381.933	746.261	228.423
ENSG00000248405.10	PRR5-ARHGAP8	protein_coding	PRR5-ARHGAP8 readthrough	chr22	+	44702233	44862706	718.638	3.74971	0.512097	7.32227	2.43815e-13	1.34634e-11	53.9302	113.475	166.519	63.8089	1976.19	848.365	1797.48	729.332
ENSG00000131188.12	PRR7	protein_coding	proline rich 7, synaptic	chr5	+	177446445	177456286	28.5344	2.25216	0.451525	4.98791	6.10369e-07	8.13148e-06	10.9546	8.40554	13.6097	6.47337	68.4395	41.6859	33.4861	45.2209
ENSG00000117523.18	PRRC2C	protein_coding	proline rich coiled-coil 2C	chr1	+	171485530	171593511	10353.8	1.48256	0.249887	5.9329	2.97632e-09	7.04198e-08	4836.86	7057.5	5828.97	4106.89	18504.3	14002	14332	14162.3
ENSG00000126460.11	PRRG2	protein_coding	proline rich and Gla domain 2	chr19	+	49580646	49591004	96.022	3.00858	0.366152	8.21676	2.09072e-16	2.09842e-14	13.4825	27.318	23.2166	21.2696	226.23	157.731	182.977	115.951
ENSG00000135378.4	PRRG4	protein_coding	proline rich and Gla domain 4	chr11	+	32829927	32858120	444.056	3.28466	0.552011	5.95035	2.67572e-09	6.42113e-08	75.8393	80.9033	101.673	72.1318	1083.62	308.701	1480.56	349.012
ENSG00000283526.2	PRRT1B	protein_coding	proline rich transmembrane protein 1B	chr9	+	131545523	131559815	170.351	7.40677	0.801427	9.24197	2.41989e-20	4.19759e-18	3.37064	0	0.800573	3.69907	273.758	161.11	704.403	215.669
ENSG00000167157.11	PRRX2	protein_coding	paired related homeobox 2	chr9	+	129665647	129722674	287.948	3.31397	0.714545	4.63787	3.52021e-06	3.78044e-05	68.2554	8.40554	81.6584	51.7869	623.56	259.129	998.602	212.19
ENSG00000112812.16	PRSS16	protein_coding	serine protease 16	chr6	+	27247701	27256624	100.762	4.70601	0.46942	10.0251	1.18183e-23	3.11738e-21	9.26925	1.05069	9.60687	9.24767	208.17	136.324	226.031	206.393
ENSG00000005001.10	PRSS22	protein_coding	serine protease 22	chr16	-	2852730	2858170	223.334	3.66395	0.514224	7.1252	1.03929e-12	5.04887e-11	26.1224	14.7097	62.4447	26.8182	529.455	553.184	342.036	231.902
ENSG00000253649.5	PRSS51	protein_coding	serine protease 51	chr8	-	10482878	10547585	23.8602	4.42092	1.24569	3.54896	0.000386758	0.00217441	5.05595	0	2.40172	0.924767	115.967	1.12665	15.5471	49.8589
ENSG00000052344.16	PRSS8	protein_coding	serine protease 8	chr16	-	31131433	31135727	2050.87	6.98584	0.743183	9.3999	5.46156e-21	1.06943e-18	49.7169	2.10138	57.6412	18.4953	5106.34	4070.57	5028.89	2073.2
ENSG00000143363.17	PRUNE1	protein_coding	prune exopolyphosphatase 1	chr1	+	151008420	151035713	744.158	1.26512	0.409092	3.09251	0.0019847	0.00848682	485.372	386.655	414.697	462.383	1079.82	618.529	650.586	1855.22
ENSG00000135069.14	PSAT1	protein_coding	phosphoserine aminotransferase 1	chr9	+	78297125	78330093	1338.94	3.94252	0.44465	8.86659	7.54215e-19	1.07947e-16	200.553	236.406	124.089	93.4014	1779.43	2484.26	1653.97	4139.45
ENSG00000179988.15	PSTK	protein_coding	phosphoseryl-tRNA kinase	chr10	+	122954381	122997513	142.129	1.79242	0.622508	2.87936	0.00398488	0.0151285	57.3008	49.3825	65.647	82.3042	128.324	274.902	47.8372	431.338
ENSG00000152229.18	PSTPIP2	protein_coding	proline-serine-threonine phosphatase interacting protein 2	chr18	-	45983536	46072272	407.173	1.39186	0.391696	3.55341	0.000380266	0.00214472	246.056	280.535	204.146	168.308	626.411	950.89	441.298	339.736
ENSG00000106246.18	PTCD1	protein_coding	pentatricopeptide repeat domain 1	chr7	-	99416739	99466163	391.731	1.04201	0.1864	5.59019	2.26826e-08	4.37968e-07	267.966	275.281	207.348	274.656	585.538	509.244	508.27	505.546
ENSG00000140043.12	PTGR2	protein_coding	prostaglandin reductase 2	chr14	+	73851831	73885726	375.52	1.5884	0.519358	3.05838	0.00222536	0.00935547	238.472	120.83	192.137	197.9	242.39	296.308	1029.7	686.43
ENSG00000095303.17	PTGS1	protein_coding	prostaglandin-endoperoxide synthase 1	chr9	+	122370530	122395703	1982.14	2.83106	0.784812	3.6073	0.000309395	0.00180332	401.106	671.392	655.669	225.643	979.065	4395.05	7990.01	539.172
ENSG00000160801.14	PTH1R	protein_coding	parathyroid hormone 1 receptor	chr3	+	46877721	46903799	1026.34	4.45527	0.803343	5.5459	2.92438e-08	5.50014e-07	60.6714	94.5623	93.667	109.122	3234.72	1105.24	3407.21	105.515
ENSG00000101213.7	PTK6	protein_coding	protein tyrosine kinase 6	chr20	-	63528001	63537376	131.745	7.22354	1.09204	6.6147	3.72305e-11	1.32769e-09	2.52798	0	1.60115	2.7743	405.884	21.4063	57.4047	562.362
ENSG00000112245.13	PTP4A1	protein_coding	protein tyrosine phosphatase 4A1	chr6	+	63521746	63583588	9174.23	2.1424	0.465192	4.6054	4.11666e-06	4.32921e-05	2335.01	4602.03	4129.35	2487.62	7665.22	21280.1	21871.2	9023.31
ENSG00000152104.12	PTPN14	protein_coding	protein tyrosine phosphatase non-receptor type 14	chr1	-	214348700	214552449	5303.97	1.50816	0.274156	5.50109	3.77455e-08	6.8999e-07	2628.25	2835.82	3203.89	2369.25	10179.4	6850.01	5366.14	8998.96
ENSG00000204179.11	PTPN20	protein_coding	protein tyrosine phosphatase non-receptor type 20	chr10	+	46911396	47002488	170.141	1.7687	0.570771	3.09878	0.00194317	0.00834165	94.3778	15.7604	74.4533	123.919	180.604	370.667	242.774	258.571
ENSG00000076201.16	PTPN23	protein_coding	protein tyrosine phosphatase non-receptor type 23	chr3	+	47381011	47413435	919.811	1.60679	0.365046	4.40161	1.07453e-05	9.9668e-05	353.074	541.106	548.392	376.38	1554.15	1395.92	1875.22	714.258
ENSG00000070159.14	PTPN3	protein_coding	protein tyrosine phosphatase non-receptor type 3	chr9	-	109375466	109498313	601.128	3.03856	0.538011	5.64777	1.62545e-08	3.22835e-07	149.151	29.4194	217.756	124.844	1143.51	1228.04	1130.15	786.148
ENSG00000142949.17	PTPRF	protein_coding	protein tyrosine phosphatase receptor type F	chr1	+	43525187	43623666	5996.25	3.1351	0.365417	8.5795	9.52825e-18	1.16518e-15	890.69	820.59	1878.14	1312.24	11610	13457.8	7243.75	10756.8
ENSG00000152894.15	PTPRK	protein_coding	protein tyrosine phosphatase receptor type K	chr6	-	127968785	128520616	3444.79	1.05776	0.375609	2.81613	0.00486067	0.0178279	1906.94	2098.23	2159.14	2778	2177.71	4390.54	6487.92	5559.85
ENSG00000173482.17	PTPRM	protein_coding	protein tyrosine phosphatase receptor type M	chr18	+	7566782	8406861	5020.44	1.25197	0.42884	2.91944	0.0035066	0.0136007	1957.5	4681.88	3153.46	2084.42	8419.95	8081.44	8324.87	3459.98
ENSG00000105426.18	PTPRS	protein_coding	protein tyrosine phosphatase receptor type S	chr19	-	5158495	5340812	4574.75	1.15174	0.427665	2.6931	0.00707918	0.0243211	2607.19	2581.55	3829.94	2340.58	6182.36	10431.6	5874.41	2750.36
ENSG00000060656.20	PTPRU	protein_coding	protein tyrosine phosphatase receptor type U	chr1	+	29236516	29326813	2004.85	2.14636	0.270941	7.92188	2.33953e-15	1.8904e-13	669.914	614.655	1019.13	651.036	4075	2839.15	3431.12	2738.76
ENSG00000164611.13	PTTG1	protein_coding	PTTG1 regulator of sister chromatid separation, securin	chr5	+	160421855	160428739	164.74	2.18962	0.664808	3.29361	0.000989082	0.00475573	40.4476	130.286	41.6298	24.9687	185.357	371.793	435.319	88.1228
ENSG00000177192.14	PUS1	protein_coding	pseudouridine synthase 1	chr12	+	131929200	131945896	252.615	1.04924	0.389357	2.6948	0.0070431	0.0242236	122.186	250.065	166.519	120.22	459.115	339.121	196.133	367.565
ENSG00000162927.14	PUS10	protein_coding	pseudouridine synthase 10	chr2	-	60940222	61018259	420.102	1.22291	0.258178	4.7367	2.17225e-06	2.46119e-05	333.693	257.42	209.75	207.148	624.51	496.851	534.581	696.865
ENSG00000091127.14	PUS7	protein_coding	pseudouridine synthase 7	chr7	-	105439661	105522271	617.867	1.20089	0.395693	3.03491	0.00240604	0.00998194	305.043	479.116	437.913	276.505	1016.14	831.465	1183.97	412.786
ENSG00000073008.15	PVR	protein_coding	PVR cell adhesion molecule	chr19	+	44643798	44666162	1814.17	1.92054	0.291731	6.58326	4.60252e-11	1.61605e-09	680.026	1101.13	690.894	561.333	2758.49	2352.44	2851.1	3517.95
ENSG00000171813.14	PWWP2B	protein_coding	PWWP domain containing 2B	chr10	+	132397168	132417859	261.144	1.15355	0.389275	2.96333	0.00304332	0.0121024	116.287	151.3	206.548	173.856	502.84	439.392	315.726	183.203
ENSG00000104524.14	PYCR3	protein_coding	pyrroline-5-carboxylate reductase 3	chr8	-	143603210	143609773	200.438	1.03071	0.420301	2.45231	0.0141943	0.0426832	110.388	154.452	151.308	110.972	377.368	109.285	327.685	262.049
ENSG00000131096.11	PYY	protein_coding	peptide YY	chr17	-	43952733	44004469	37.8189	4.43925	0.981719	4.52192	6.12822e-06	6.09138e-05	0.842659	4.20277	6.40458	1.84953	8.55493	41.6859	43.0535	195.957
ENSG00000116260.17	QSOX1	protein_coding	quiescin sulfhydryl oxidase 1	chr1	+	180154869	180204030	8364.41	1.76254	0.381709	4.6175	3.88397e-06	4.11706e-05	3908.25	3096.39	5528.76	2698.47	9034.01	17216.3	16805.2	8627.91
ENSG00000131242.18	RAB11FIP4	protein_coding	RAB11 family interacting protein 4	chr17	+	31391675	31538211	1038.72	3.31886	0.513329	6.46537	1.01053e-10	3.27774e-09	131.455	221.696	161.716	242.289	2306.03	3219.96	1402.83	623.816
ENSG00000143545.10	RAB13	protein_coding	RAB13, member RAS oncogene family	chr1	-	153981617	153986358	1121.79	1.21203	0.416784	2.90806	0.00363678	0.014017	518.235	1102.18	541.187	544.688	1387.8	877.658	1673.11	2329.46
ENSG00000124839.13	RAB17	protein_coding	RAB17, member RAS oncogene family	chr2	-	237574322	237601614	144.436	2.66232	0.678498	3.92385	8.71456e-05	0.000608361	22.7518	23.1152	86.4619	24.9687	229.082	68.7255	229.619	470.761
ENSG00000146955.11	RAB19	protein_coding	RAB19, member RAS oncogene family	chr7	+	140404058	140427974	44.384	4.16638	0.77607	5.36856	7.9367e-08	1.33394e-06	5.05595	0	9.60687	3.69907	92.2032	31.5461	63.3843	149.577
ENSG00000132698.15	RAB25	protein_coding	RAB25, member RAS oncogene family	chr1	+	156061160	156070504	244.002	3.97775	1.03642	3.83797	0.000124056	0.00082284	17.6958	0	68.0487	30.5173	311.78	84.4985	816.82	622.657
ENSG00000167964.13	RAB26	protein_coding	RAB26, member RAS oncogene family	chr16	+	2140803	2154165	13.7478	2.87811	0.751206	3.83131	0.00012746	0.000842616	6.74127	2.10138	3.20229	0.924767	10.456	32.6728	17.939	35.9448
ENSG00000104388.15	RAB2A	protein_coding	RAB2A, member RAS oncogene family	chr8	+	60516936	60623644	7675.77	2.17695	0.674096	3.22944	0.00124035	0.00574824	2853.24	2940.89	2643.49	2682.75	12748.8	2313.01	5574.23	29649.8
ENSG00000105514.8	RAB3D	protein_coding	RAB3D, member RAS oncogene family	chr19	-	11322068	11346270	822.451	2.17346	0.25957	8.37331	5.6022e-17	6.14451e-15	277.235	355.134	293.01	269.107	1752.81	1425.21	1236.59	970.51
ENSG00000127328.22	RAB3IP	protein_coding	RAB3A interacting protein	chr12	+	69738860	69823204	638.361	2.44592	0.355538	6.87949	6.00686e-12	2.50615e-10	179.486	119.779	248.978	243.214	1303.2	672.608	1057.2	1282.42
ENSG00000102128.8	RAB40AL	protein_coding	RAB40A like	chrX	+	102937272	102938300	20.4744	1.48386	0.557187	2.66312	0.0077419	0.026159	15.1679	12.6083	8.8063	6.47337	19.011	15.7731	43.0535	42.9019
[truncated: 693 more rows]

## Sheet: Supp Table S6 (DEG down)
ENSEMBL_ID	Gene.Name	Gene.Type	description	Chr	Strand	Start	End	baseMean	log2FoldChange	lfcSE	stat	pvalue	padj	Eoma_1	Eoma_3	Eoma_4	Eoma_5	CCOC_1	CCOC_2	CCOC_4	CCOC_5
[truncated: 3,131 more rows]

[truncated: 4 more sheets: Supp Table S7 (GSEA path up), Supp Table S8 (GSEA path down), Supp Table S9 (cell cycle), Supp Table S10 (cytokine down)]
