# Supplementary material for: Transcriptomic analyses of ovarian clear-cell carcinoma with concurrent endometriosis
Source: Front Endocrinol (Lausanne). 2023 Aug 9;14:1162786. doi: 10.3389/fendo.2023.1162786 (PMC10445169; doi:10.3389/fendo.2023.1162786)
Supplement: Supplementary file 2 [file DataSheet_2.zip › supplementary tables 11-19.xlsx]

## Sheet: Supp Table S11(miRNA Summary) 
SampleLabel	Eoma_1	Eoma_3	Eoma_4	Eoma_5	CCOC_1	CCOC_2	CCOC_4	CCOC_5
Sample	CW44	CW9	LCW62	CW195	G618	G506	G741	G002
TRIMMING: Read1 before filtering total reads	5077288	5398895	5634161	5325907	4306222	4911428	6287257	6120669
TRIMMING: Read1 after filtering total reads	4856700	4998221	5322652	5140647	4075055	4553826	5941947	5290756
TRIMMING: Percent after filtering total reads	0.9566	0.9258	0.9447	0.9652	0.9463	0.9272	0.9451	0.8644
TRIMMING: Filtering result reads failed due to low quality	13377	18142	13581	12305	10500	12451	14005	16371
TRIMMING: Filtering result reads failed due to too many N	36	34	44	43	33	29	38	28
TRIMMING: Filtering result reads failed due to too short	207175	382498	297884	172912	220634	345122	331267	813514
TRIMMING: Filtering result reads with adapter trimmed	4351674	4865939	4887023	4728035	3757745	4248171	5651876	5428215
TRIMMING: Duplication rate (may be overestimated since this is SE data)	95.77	94.46	84.68	87.81	87.33	86.03	95.16	90.6
MAPPING: mirDeep2TotalMappedCount	4012351	2930562	4639874	4670822	3507601	3935907	4349815	3850478
MAPPING: mirDeep2TotalMappedCount%	0.8261	0.5863	0.8717	0.9086	0.8607	0.8643	0.7321	0.7278

## Sheet: Supp Table S12 (miRNA up)
miRNA	baseMean	log2FoldChange	lfcSE	stat	pvalue	padj	Eoma_1	Eoma_3	Eoma_4	Eoma_5	CCOC_1	CCOC_2	CCOC_4	CCOC_5
hsa-miR-200c-3p	607.094	5.66916	0.58272	9.72879	2.2728e-22	9.9094e-20	19.7755	9.4479	51.689	12.1712	1568.77	983.003	988.639	1223.26
hsa-miR-203a-3p	186.221	5.21648	0.561775	9.28572	1.60621e-20	2.43157e-18	8.36656	4.19907	7.15693	19.1262	316.336	262.738	291.556	580.29
hsa-miR-10a-5p	126649	4.36915	0.470744	9.28137	1.6731e-20	2.43157e-18	10854.5	4832.07	19792.9	11285.3	270652	239547	199392	256838
hsa-miR-141-3p	7868.78	4.66648	0.545618	8.55265	1.20298e-17	1.31124e-15	772.005	157.465	863.603	591.172	16023.4	11265.1	14080.4	19197.1
hsa-miR-30a-3p	587.47	4.05525	0.489881	8.27803	1.25226e-16	1.09197e-14	71.4961	47.2395	66.0028	81.7208	974.833	1850.04	1135.3	473.128
hsa-miR-200a-3p	256.502	5.32072	0.661052	8.04887	8.35606e-16	6.07207e-14	21.2967	1.04977	15.9043	11.3018	285.671	436.689	636.122	643.98
hsa-miR-429	43.5327	6.07739	0.797389	7.62161	2.5054e-14	1.36545e-12	0.760597	0	1.59043	2.60811	54.8747	60.7016	96.3018	131.425
hsa-miR-30a-5p	38986.2	2.86696	0.375736	7.63024	2.34312e-14	1.36545e-12	9985.11	5535.42	8474.6	13603	63937.1	82836.8	66843.1	60674.6
hsa-miR-200b-3p	256.306	5.44184	0.769605	7.07096	1.53865e-12	7.4539e-11	8.36656	1.04977	30.2182	6.08559	300.197	687.649	631.704	385.175
hsa-miR-345-5p	120.308	3.41784	0.557222	6.13372	8.58463e-10	2.87915e-08	21.2967	16.7963	21.4708	22.6036	316.336	237.37	265.934	60.6575
hsa-miR-335-3p	546.625	6.13063	1.03121	5.94508	2.7633e-09	8.60571e-08	20.5361	13.647	15.1091	12.1712	3126.24	70.6675	66.2627	1048.36
hsa-miR-1307-3p	60.7449	3.47336	0.617051	5.62897	1.81292e-08	4.94019e-07	6.08477	14.6967	14.3139	5.21622	133.959	37.1457	150.195	124.348
hsa-miR-3180	25.9013	8.34819	1.57298	5.30723	1.11303e-07	2.55412e-06	0	0	0	0	114.591	24.4618	67.1462	1.01096
hsa-miR-3180-3p	25.9013	8.34819	1.57298	5.30723	1.11303e-07	2.55412e-06	0	0	0	0	114.591	24.4618	67.1462	1.01096
hsa-miR-224-5p	33.5879	5.65089	1.07561	5.25364	1.49119e-07	3.096e-06	0.760597	2.09953	1.59043	0.869371	104.907	32.6158	3.53401	122.326
hsa-miR-30b-5p	589.505	1.80727	0.343934	5.25468	1.48281e-07	3.096e-06	215.249	239.347	197.213	396.433	886.065	931.362	873.784	976.585
hsa-miR-200b-5p	6.64581	6.38937	1.22558	5.21334	1.85471e-07	3.6757e-06	0	0	0	0	12.9117	9.05994	15.0195	16.1753
hsa-miR-30c-2-3p	15.3708	3.30586	0.638608	5.17666	2.25897e-07	4.28222e-06	2.28179	5.24883	3.18086	0.869371	25.8234	28.9918	35.3401	21.2301
hsa-miR-183-5p	1436.87	4.61713	0.897637	5.14365	2.6945e-07	4.89501e-06	47.9176	345.373	46.9177	10.4324	3303.78	1827.39	4302.66	1610.46
hsa-miR-885-5p	23.3474	6.75713	1.35619	4.98243	6.27908e-07	1.09507e-05	0	0	1.59043	0	50.0328	29.8978	6.18452	99.0739
hsa-miR-30d-5p	5252.01	1.63181	0.331601	4.921	8.61028e-07	1.44388e-05	1954.73	3186.04	2150.26	2959.34	10369.7	6813.98	6840.07	7741.91
hsa-miR-10a-3p	7.67354	5.87072	1.1999	4.89267	9.94789e-07	1.6064e-05	0	0	0.795215	0	9.68377	16.3079	19.4371	15.1644
hsa-miR-96-5p	34.6772	4.14401	0.851004	4.86956	1.11849e-06	1.74165e-05	3.04239	11.5474	0.795215	0	50.0328	77.0095	80.3987	54.5917
hsa-miR-7706	21.8223	2.85298	0.589154	4.8425	1.28216e-06	1.92766e-05	2.28179	7.34837	4.77129	6.95497	58.1026	31.7098	22.9711	40.4383
hsa-miR-30c-5p	822.021	1.98239	0.413628	4.79269	1.64562e-06	2.39163e-05	230.461	466.096	259.24	372.96	1320.22	1826.48	1282.85	817.865
hsa-miR-200a-5p	8.96934	5.35742	1.16028	4.61736	3.8866e-06	5.29549e-05	0	0	1.59043	0	16.1396	14.4959	20.3206	19.2082
hsa-miR-141-5p	6.02167	5.49753	1.20489	4.56268	5.05057e-06	6.67288e-05	0	0	0.795215	0	12.9117	9.96593	12.369	12.1315
hsa-miR-516a-5p	7.84286	6.62466	1.49197	4.44022	8.98653e-06	0.000111947	0	0	0	0	22.5955	5.43596	32.6896	2.02192
hsa-miR-335-5p	108.927	3.41962	0.773644	4.42015	9.86343e-06	0.000119457	26.6209	12.5972	16.6995	18.2568	469.663	41.6757	57.4277	228.476
hsa-miR-182-5p	2152.4	3.76812	0.92515	4.07298	4.64147e-05	0.000493581	120.935	939.541	91.4497	26.0811	4168.86	4694.86	5230.33	1947.1
hsa-miR-1301-3p	10.9583	2.6537	0.653971	4.05782	4.95329e-05	0.000514198	3.04239	2.09953	3.97607	2.60811	29.0513	11.7779	15.903	19.2082
hsa-miR-1910-5p	7.41755	5.78262	1.43953	4.01701	5.89407e-05	0.000597631	0	1.04977	0	0	32.2792	5.43596	18.5535	2.02192
hsa-miR-205-5p	24.5788	5.79884	1.47605	3.92861	8.54368e-05	0.000846601	0	1.04977	1.59043	0.869371	1.61396	152.207	0.883502	38.4164
hsa-miR-324-5p	12.7867	2.05751	0.547581	3.75746	0.000171646	0.00155912	5.32418	7.34837	3.97607	3.47748	16.1396	19.9319	23.8546	22.2411
hsa-miR-98-5p	2918.31	1.38802	0.389673	3.56201	0.000368032	0.00286713	2157.81	1638.69	1376.52	1280.58	6270.24	2773.25	4237.28	3612.15
hsa-miR-522-3p	3.39425	5.38283	1.51979	3.54183	0.000397363	0.00303948	0	0	0	0	16.1396	6.34196	2.65051	2.02192
hsa-miR-365a-3p	35.7462	1.86974	0.543565	3.43976	0.000582222	0.00416146	15.9725	8.39813	16.6995	19.9955	75.8562	54.3596	72.4472	22.2411
hsa-miR-365b-3p	35.7462	1.86974	0.543565	3.43976	0.000582222	0.00416146	15.9725	8.39813	16.6995	19.9955	75.8562	54.3596	72.4472	22.2411
hsa-miR-210-3p	55.7406	3.10851	0.916312	3.39241	0.000692801	0.00466097	2.28179	30.4432	7.15693	6.95497	9.68377	119.591	91.8842	177.929
hsa-miR-148b-5p	9.16377	2.20628	0.650783	3.3902	0.000698426	0.00466097	3.04239	3.1493	2.38564	4.34685	22.5955	11.7779	15.903	10.1096
hsa-miR-7-5p	78.2019	2.2007	0.65156	3.37758	0.000731271	0.00475872	19.0149	64.0358	11.9282	17.3874	135.573	210.191	65.3792	102.107
hsa-miR-452-5p	15.8615	3.24623	0.96692	3.35729	0.000787105	0.00504673	3.04239	3.1493	1.59043	4.34685	22.5955	12.6839	2.65051	76.8328
hsa-miR-135b-5p	16.0807	3.13937	0.94572	3.31955	0.000901624	0.00561583	3.80298	5.24883	1.59043	2.60811	16.1396	39.8637	1.767	57.6246
hsa-miR-519a-3p	2.86158	5.13856	1.56011	3.29371	0.000988746	0.00607174	0	0	0	0	12.9117	5.43596	3.53401	1.01096
hsa-miR-148b-3p	924.656	1.02274	0.312563	3.2721	0.00106751	0.00637582	619.126	764.23	567.783	489.456	1026.48	1060.92	1309.35	1559.91
hsa-miR-191-5p	4315.69	1.24057	0.382036	3.24725	0.00116525	0.00686553	2349.48	3171.34	2570.13	2175.17	9131.79	4839.82	6368.28	3919.48
hsa-miR-375-3p	10.8626	4.33885	1.35505	3.20197	0.00136489	0.00772848	1.52119	0	1.59043	0.869371	9.68377	13.5899	0	59.6465
hsa-miR-330-5p	6.31691	2.85939	0.906944	3.15278	0.00161725	0.00881403	1.52119	1.04977	0.795215	2.60811	20.9815	3.62397	8.83502	11.1205
hsa-miR-10399-3p	14.7421	2.05183	0.666276	3.07955	0.00207315	0.0107607	6.08477	9.4479	3.97607	3.47748	30.6653	9.96593	15.903	38.4164
hsa-miR-525-5p	3.74112	5.53452	1.80511	3.06603	0.00216923	0.0111269	0	0	0	0	20.9815	4.52997	4.41751	0
hsa-miR-941	128.069	1.53831	0.527856	2.91425	0.00356543	0.0165375	118.653	41.9907	33.399	67.8109	264.69	216.533	165.215	116.26
hsa-miR-744-5p	21.9039	1.2044	0.419293	2.87244	0.0040731	0.0184987	15.2119	13.647	10.3378	13.9099	29.0513	36.2397	26.5051	30.3287
hsa-miR-10527-5p	1.76623	4.48588	1.59208	2.81762	0.00483805	0.0213069	0	0	0	0	3.22792	1.81199	7.06802	2.02192
hsa-miR-425-3p	20.584	1.29747	0.467156	2.77738	0.00547992	0.0229436	15.9725	11.5474	11.133	8.69371	35.5071	30.8038	31.8061	19.2082
hsa-miR-769-5p	120.966	1.12987	0.405963	2.7832	0.00538258	0.0229436	95.8352	51.4386	85.088	71.2884	108.135	215.627	205.856	134.457
hsa-miR-3180-5p	2.54416	4.98813	1.80815	2.7587	0.00580319	0.0236466	0	0	0	0	9.68377	2.71798	7.95152	0
hsa-miR-203b-3p	1.57011	4.33387	1.60093	2.70709	0.00678763	0.0272298	0	0	0	0	1.61396	3.62397	5.30101	2.02192
hsa-miR-1268a	2.29029	4.02827	1.49025	2.70309	0.0068699	0.0272298	0	0	0.795215	0	8.06981	4.52997	0.883502	4.04383
hsa-miR-1268b	2.29029	4.02827	1.49025	2.70309	0.0068699	0.0272298	0	0	0.795215	0	8.06981	4.52997	0.883502	4.04383
hsa-miR-362-5p	244.141	1.70775	0.658718	2.59253	0.00952725	0.0361207	179.501	33.5925	124.849	119.104	735.966	134.087	313.643	312.386
hsa-miR-512-3p	2.53854	4.98764	1.93203	2.58155	0.00983563	0.0369684	0	0	0	0	9.68377	0.905994	9.71853	0
hsa-miR-1307-5p	111.894	1.39504	0.541008	2.57859	0.00992049	0.0369687	67.6931	102.877	29.4229	46.946	164.624	73.3855	197.905	212.301
hsa-miR-378a-3p	472.049	1.29711	0.504774	2.56968	0.0101793	0.0375021	196.994	366.368	247.312	281.676	913.502	690.367	851.696	228.476
hsa-miR-378c	12.7153	1.56331	0.636737	2.45518	0.0140813	0.0479644	6.84537	5.24883	2.38564	11.3018	17.7536	29.8978	14.136	14.1534

## Sheet: Supp Table S13 (miRNA down)
miRNA	baseMean	log2FoldChange	lfcSE	stat	pvalue	padj	Eoma_1	Eoma_3	Eoma_4	Eoma_5	CCOC_1	CCOC_2	CCOC_4	CCOC_5
hsa-let-7b-3p	32.4896	-2.01573	0.631181	-3.19359	0.00140516	0.00785447	57.0447	31.493	76.3406	44.3379	3.22792	25.3678	7.95152	14.1534
hsa-let-7c-5p	2414.64	-3.09399	0.723231	-4.27801	1.88568e-05	0.000210809	5507.48	730.637	5021.78	6032.56	217.885	703.957	239.429	863.358
hsa-miR-1-3p	23.5848	-5.08871	1.1305	-4.50131	6.75374e-06	8.66067e-05	31.1845	6.2986	23.0612	122.581	1.61396	0.905994	0	3.03287
hsa-miR-101-3p	505.726	-1.51234	0.494264	-3.05979	0.00221493	0.0112292	509.6	735.886	625.039	1124.97	259.848	164.891	162.564	463.019
hsa-miR-1247-5p	4.37791	-4.71946	1.32244	-3.56875	0.000358695	0.00286713	9.12716	6.2986	15.1091	3.47748	0	0	0	1.01096
hsa-miR-125b-1-3p	48.7403	-2.05263	0.605958	-3.38741	0.00070556	0.00466097	76.8202	32.5428	132.006	73.0271	12.9117	9.05994	21.2041	32.3506
hsa-miR-125b-2-3p	407.967	-3.21315	0.749477	-4.28718	1.80952e-05	0.000207619	822.965	206.804	775.334	1141.48	27.4373	106.001	22.9711	160.742
hsa-miR-125b-5p	579.522	-2.76712	0.776373	-3.56417	0.000365015	0.00286713	870.122	144.868	1235.76	1791.77	90.3818	86.9754	78.6317	337.66
hsa-miR-126-3p	691.63	-2.21788	0.798752	-2.77668	0.00549169	0.0229436	728.651	2775.58	237.769	812.862	103.294	349.714	431.149	94.0191
hsa-miR-127-3p	1458.28	-1.91206	0.305508	-6.25863	3.88362e-10	1.41105e-08	2533.55	2326.28	2789.61	1567.48	639.129	604.298	659.976	545.917
hsa-miR-127-5p	9.04878	-1.61714	0.59897	-2.69986	0.00693683	0.0272474	15.2119	13.647	14.3139	11.3018	4.84188	2.71798	5.30101	5.05479
hsa-miR-133a-3p	21.9804	-4.07166	1.19474	-3.408	0.000654415	0.00455933	39.551	3.1493	17.4947	106.063	0	4.52997	0	5.05479
hsa-miR-134-5p	52.0566	-1.33055	0.414326	-3.21135	0.00132111	0.007579	69.9749	54.5879	112.125	60.8559	33.8932	27.1798	33.5731	24.263
hsa-miR-136-3p	86.0574	-1.8329	0.482598	-3.79798	0.000145883	0.00138271	121.695	120.723	180.514	115.626	22.5955	27.1798	69.7967	30.3287
hsa-miR-136-5p	14.6596	-2.60722	0.627393	-4.15564	3.24383e-05	0.000353578	30.4239	24.1446	27.0373	19.1262	4.84188	3.62397	7.06802	1.01096
hsa-miR-142-5p	613.241	-2.48941	0.794708	-3.13248	0.00173333	0.00921626	584.899	2789.23	368.184	422.514	82.312	100.565	166.982	391.241
hsa-miR-143-3p	113164	-2.81347	0.440349	-6.38919	1.66767e-10	6.61006e-09	161891	149919	151304	329452	18589.6	40662.8	26320.4	27170.5
hsa-miR-144-5p	64.0081	-4.09215	1.23019	-3.32643	0.000879667	0.00555847	36.5086	420.956	23.8564	2.60811	4.84188	2.71798	18.5535	2.02192
hsa-miR-145-3p	206.344	-3.32107	0.564701	-5.88111	4.07515e-09	1.18451e-07	281.421	158.515	337.966	723.316	22.5955	41.6757	32.6896	52.5698
hsa-miR-145-5p	287.789	-2.30952	0.53738	-4.29774	1.72551e-05	0.00020333	353.677	266.641	326.038	970.218	58.1026	110.531	99.8358	117.271
hsa-miR-146b-3p	25.5629	-1.95992	0.767956	-2.55212	0.0107069	0.038264	32.7057	62.986	32.6038	34.7748	3.22792	7.24795	2.65051	28.3068
hsa-miR-146b-5p	37585.3	-2.11748	0.696318	-3.04097	0.00235817	0.0118179	42050.3	135900	36534.5	29883.7	11838.4	10272.2	4984.72	29218.7
hsa-miR-150-5p	41.0885	-2.47507	0.694884	-3.56185	0.000368255	0.00286713	63.8901	71.3841	43.7368	99.9776	4.84188	6.34196	6.18452	32.3506
hsa-miR-195-3p	6.14415	-2.7524	1.02913	-2.67449	0.00748437	0.0291356	3.04239	4.19907	11.133	24.3424	1.61396	0.905994	0.883502	3.03287
hsa-miR-195-5p	685.396	-2.29446	0.673618	-3.40617	0.000658802	0.00455933	992.578	428.305	586.868	2547.26	201.745	302.602	334.847	88.9643
hsa-miR-199a-3p	2580.63	-2.37979	0.686004	-3.46907	0.000522271	0.0038595	4317.91	1707.97	6430.9	4861.52	245.322	1008.37	374.605	1698.41
hsa-miR-199a-5p	1498.44	-2.18183	0.729088	-2.99255	0.00276661	0.0131113	2160.85	1093.86	3529.16	3039.32	137.187	604.298	193.487	1229.32
hsa-miR-199b-3p	2580.63	-2.37979	0.686004	-3.46907	0.000522271	0.0038595	4317.91	1707.97	6430.9	4861.52	245.322	1008.37	374.605	1698.41
hsa-miR-202-5p	112.379	-2.40501	0.834686	-2.88134	0.00395987	0.0181737	209.925	102.877	108.149	334.708	62.9445	67.0435	5.30101	8.08766
hsa-miR-204-5p	239.208	-2.89947	0.803015	-3.61073	0.00030534	0.00266256	276.857	57.7372	628.22	725.055	25.8234	21.7438	68.0297	110.194
hsa-miR-214-3p	185.333	-2.09473	0.692903	-3.02313	0.00250176	0.0122558	328.578	156.415	458.839	258.203	19.3675	105.095	24.7381	131.425
hsa-miR-214-5p	16.3087	-2.84677	0.753322	-3.77896	0.000157485	0.00146092	30.4239	12.5972	38.1703	33.9055	0	3.62397	2.65051	9.09862
hsa-miR-221-3p	430.248	-1.27109	0.513883	-2.47349	0.01338	0.0459345	487.542	549.028	474.743	923.272	119.433	424.005	161.681	302.276
hsa-miR-221-5p	18.6869	-1.5794	0.564886	-2.79596	0.00517453	0.022561	29.6633	28.3437	27.0373	27.8199	3.22792	18.1199	6.18452	9.09862
hsa-miR-222-3p	99.999	-1.46004	0.461012	-3.16705	0.00153996	0.00849902	126.259	144.868	128.825	187.784	29.0513	86.0694	34.4566	62.6794
hsa-miR-2355-5p	2.31666	-4.54969	1.40804	-3.23123	0.00123259	0.00716545	3.04239	6.2986	3.97607	5.21622	0	0	0	0
hsa-miR-23b-3p	761.958	-1.59915	0.636884	-2.5109	0.0120424	0.0423426	1575.2	433.554	885.074	1690.06	104.907	611.546	443.518	351.813
hsa-miR-27a-5p	8.1035	-3.07488	1.20204	-2.55804	0.0105264	0.03793	0.760597	26.2442	19.0852	12.1712	0	0	3.53401	3.03287
hsa-miR-27b-3p	5508.38	-1.80326	0.505735	-3.56562	0.000362996	0.00286713	10855.2	3570.26	7704.84	12123.4	1283.1	3245.27	2692.92	2592.1
hsa-miR-299-3p	7.78092	-1.85779	0.670293	-2.77161	0.00557804	0.0229436	8.36656	15.7465	13.5186	11.3018	3.22792	4.52997	3.53401	2.02192
hsa-miR-299-5p	3.49295	-4.39238	1.339	-3.28035	0.00103679	0.00627837	11.4089	4.19907	7.95215	3.47748	0	0.905994	0	0
hsa-miR-376c-3p	18.9472	-1.20194	0.468619	-2.56486	0.0103217	0.0375021	20.5361	29.3935	31.8086	24.3424	9.68377	13.5899	14.136	8.08766
hsa-miR-379-5p	137.784	-2.04208	0.374176	-5.45754	4.82771e-08	1.23817e-06	216.009	245.645	280.711	144.316	54.8747	54.3596	40.6411	65.7123
hsa-miR-381-3p	252.061	-2.53415	0.381842	-6.63664	3.2092e-11	1.39921e-09	362.044	552.177	373.751	432.947	54.8747	104.189	83.9327	52.5698
hsa-miR-382-3p	2.48813	-3.84922	1.37941	-2.79048	0.00526294	0.0227192	3.04239	8.39813	3.97607	3.47748	0	0	0	1.01096
hsa-miR-409-3p	64.4642	-1.42712	0.549776	-2.59581	0.00943671	0.0360913	67.6931	149.067	124.849	34.7748	29.0513	38.0517	45.9421	26.2849
hsa-miR-410-3p	44.5514	-1.45547	0.512465	-2.84014	0.00450943	0.0202692	60.8477	97.6283	73.955	28.6892	27.4373	22.6498	30.0391	15.1644
hsa-miR-411-5p	34.2605	-1.85888	0.391956	-4.74256	2.1103e-06	2.96804e-05	52.4812	51.4386	46.9177	63.4641	17.7536	14.4959	12.369	15.1644
hsa-miR-432-5p	17.837	-1.28653	0.518182	-2.48278	0.0130363	0.0451098	21.2967	35.6921	27.0373	17.3874	9.68377	6.34196	14.136	11.1205
hsa-miR-450b-5p	14.0773	-2.31827	0.819229	-2.82983	0.00465735	0.0207204	27.3815	24.1446	31.8086	10.4324	4.84188	9.96593	0	4.04383
hsa-miR-493-3p	13.3677	-2.28212	0.615565	-3.70737	0.000209426	0.00186347	21.2967	31.493	19.8804	16.518	3.22792	5.43596	7.06802	2.02192
hsa-miR-493-5p	34.8427	-1.13089	0.448315	-2.52254	0.0116512	0.0413003	36.5086	74.5334	49.3033	31.2973	20.9815	23.5558	20.3206	22.2411
hsa-miR-539-3p	7.61921	-3.20999	0.895673	-3.58389	0.000338514	0.00286713	10.6484	19.9456	11.9282	13.0406	0	3.62397	1.767	0
hsa-miR-654-3p	71.3994	-1.40717	0.481788	-2.92072	0.00349222	0.0163721	116.371	91.3297	135.982	72.1578	20.9815	42.5817	64.4957	27.2959
hsa-miR-708-3p	12.281	-2.52051	1.00557	-2.50655	0.0121916	0.0425243	21.2967	3.1493	26.2421	33.0361	1.61396	0.905994	0.883502	11.1205
hsa-miR-708-5p	56.311	-2.03558	0.733777	-2.77412	0.00553518	0.0229436	115.611	18.8958	106.559	121.712	4.84188	16.3079	29.1556	37.4054
hsa-miR-874-3p	42.1341	-1.41482	0.451445	-3.13399	0.0017245	0.00921626	54.7629	67.1851	69.9789	53.0316	22.5955	22.6498	11.4855	35.3835
hsa-miR-887-3p	17.718	-1.68659	0.556126	-3.03275	0.00242337	0.0120067	33.4662	13.647	33.399	27.8199	6.45584	12.6839	6.18452	8.08766
hsa-miR-889-3p	36.7903	-1.85718	0.600347	-3.09351	0.00197806	0.0103908	54.7629	106.026	45.3272	24.3424	20.9815	13.5899	21.2041	8.08766
hsa-miR-99a-3p	5.59575	-3.23327	1.07411	-3.01019	0.00261087	0.0125092	9.12716	3.1493	7.95215	19.9955	1.61396	0.905994	0	2.02192
hsa-miR-99a-5p	1391.85	-3.56521	0.926907	-3.84636	0.000119887	0.00116158	2104.57	377.916	3821.01	3964.33	30.6653	158.549	74.2142	603.542

## Sheet: Supp Table S14 (TargetScan)
miR Family	miRNA	Gene ID	Gene Symbol	Transcript ID	Species ID	UTR start	UTR end	MSA start	MSA end	Seed match	PCT	entrez id	mRNA down	miRNA up
miR-10-5p	hsa-miR-10a-5p	ENSG00000241978.5	AKAP2	ENST00000374525.1	9606	3405	3411	6885	6899	7mer-m8	0.02	445815	TRUE	TRUE
miR-10-5p	hsa-miR-10a-5p	ENSG00000113369.4	ARRDC3	ENST00000265138.3	9606	1900	1906	3640	3646	7mer-m8	0.41	57561	TRUE	TRUE
miR-10-5p	hsa-miR-10a-5p	ENSG00000180801.11	ARSJ	ENST00000315366.7	9606	412	419	1053	1072	8mer	0.1	79642	TRUE	TRUE
miR-10-5p	hsa-miR-10a-5p	ENSG00000167654.13	ATCAY	ENST00000450849.2	9606	901	908	1515	1524	8mer	0.36	85300	TRUE	TRUE
miR-10-5p	hsa-miR-10a-5p	ENSG00000112182.10	BACH2	ENST00000257749.4	9606	5364	5370	11116	11122	7mer-m8	0.65	60468	TRUE	TRUE
miR-10-5p	hsa-miR-10a-5p	ENSG00000113916.13	BCL6	ENST00000406870.2	9606	993	999	1716	1723	7mer-m8	0.63	604	TRUE	TRUE
miR-10-5p	hsa-miR-10a-5p	ENSG00000176697.14	BDNF	ENST00000439476.2	9606	65	72	75	82	8mer	0.82	627	TRUE	TRUE
miR-10-5p	hsa-miR-10a-5p	ENSG00000138756.13	BMP2K	ENST00000335016.5	9606	163	170	330	340	8mer	0.31	55589	TRUE	TRUE
miR-10-5p	hsa-miR-10a-5p	ENSG00000179476.3	C14orf28	ENST00000325192.3	9606	1615	1621	3335	3341	7mer-m8	0.65	122525	TRUE	TRUE
miR-10-5p	hsa-miR-10a-5p	ENSG00000114405.6	C3orf14	ENST00000494481.1	9606	1190	1196	2863	2869	7mer-m8	0.01	57415	TRUE	TRUE
miR-10-5p	hsa-miR-10a-5p	ENSG00000253276.1	CCDC71L	ENST00000523505.1	9606	515	521	1678	1684	7mer-a1	0.61	168455	TRUE	TRUE
miR-10-5p	hsa-miR-10a-5p	ENSG00000115355.11	CCDC88A	ENST00000336838.6	9606	2481	2488	4419	4449	8mer	0	55704	TRUE	TRUE
miR-10-5p	hsa-miR-10a-5p	ENSG00000105810.5	CDK6	ENST00000265734.4	9606	9048	9054	18839	18845	7mer-a1	0.69	1021	TRUE	TRUE
miR-10-5p	hsa-miR-10a-5p	ENSG00000048740.13	CELF2	ENST00000379261.4	9606	717	723	1576	1582	7mer-m8	0.63	10659	TRUE	TRUE
miR-10-5p	hsa-miR-10a-5p	ENSG00000134121.5	CHL1	ENST00000256509.2	9606	2791	2797	5476	5482	7mer-m8	0.53	10752	TRUE	TRUE
miR-10-5p	hsa-miR-10a-5p	ENSG00000178662.11	CSRNP3	ENST00000314499.7	9606	8693	8700	16454	16469	8mer	0.75	80034	TRUE	TRUE
miR-10-5p	hsa-miR-10a-5p	ENSG00000147251.11	DOCK11	ENST00000276204.6	9606	132	138	322	328	7mer-m8	0.65	139818	TRUE	TRUE
miR-10-5p	hsa-miR-10a-5p	ENSG00000107105.10	ELAVL2	ENST00000380110.4	9606	216	222	334	340	7mer-m8	0.41	1993	TRUE	TRUE
miR-10-5p	hsa-miR-10a-5p	ENSG00000116106.7	EPHA4	ENST00000281821.2	9606	2389	2395	4207	4213	7mer-m8	0	2043	TRUE	TRUE
miR-10-5p	hsa-miR-10a-5p	ENSG00000188916.4	FAM196A	ENST00000522781.1	9606	742	748	1508	1514	7mer-m8	0.42	642938	TRUE	TRUE
miR-10-5p	hsa-miR-10a-5p	ENSG00000118496.4	FBXO30	ENST00000237281.4	9606	216	222	323	329	7mer-m8	0.65	84085	TRUE	TRUE
miR-10-5p	hsa-miR-10a-5p	ENSG00000185070.6	FLRT2	ENST00000330753.4	9606	262	268	439	446	7mer-m8	0.65	23768	TRUE	TRUE
miR-10-5p	hsa-miR-10a-5p	ENSG00000141448.4	GATA6	ENST00000269216.3	9606	599	606	1505	1512	8mer	0.84	2627	TRUE	TRUE
miR-10-5p	hsa-miR-10a-5p	ENSG00000169047.5	IRS1	ENST00000305123.5	9606	4521	4527	7667	7673	7mer-m8	0.03	3667	TRUE	TRUE
miR-10-5p	hsa-miR-10a-5p	ENSG00000205726.9	ITSN1	ENST00000379960.5	9606	730	737	823	830	8mer	0	6453	TRUE	TRUE
miR-10-5p	hsa-miR-10a-5p	ENSG00000151079.6	KCNA6	ENST00000433855.1	9606	1620	1627	3327	3335	8mer	0.41	3742	TRUE	TRUE
miR-10-5p	hsa-miR-10a-5p	ENSG00000165757.8	KIAA1462	ENST00000375377.1	9606	1011	1017	1782	1789	7mer-m8	0.36	57608	TRUE	TRUE
miR-10-5p	hsa-miR-10a-5p	ENSG00000172059.6	KLF11	ENST00000305883.1	9606	348	355	848	856	8mer	0.78	8462	TRUE	TRUE
miR-10-5p	hsa-miR-10a-5p	ENSG00000118263.10	KLF7	ENST00000423015.1	9606	3794	3801	6986	6993	8mer	0.52	8609	TRUE	TRUE
miR-10-5p	hsa-miR-10a-5p	ENSG00000196911.5	KPNA5	ENST00000368564.1	9606	1790	1797	4509	4520	8mer	0.66	3841	TRUE	TRUE
miR-10-5p	hsa-miR-10a-5p	ENSG00000152022.7	LIX1L	ENST00000369308.3	9606	408	415	770	777	8mer	0.51	128077	TRUE	TRUE
miR-10-5p	hsa-miR-10a-5p	ENSG00000133800.4	LYVE1	ENST00000256178.3	9606	632	638	1083	1090	7mer-m8	0	10894	TRUE	TRUE
miR-10-5p	hsa-miR-10a-5p	ENSG00000069869.11	NEDD4	ENST00000338963.2	9606	947	953	2302	2312	7mer-m8	0.58	4734	TRUE	TRUE
miR-10-5p	hsa-miR-10a-5p	ENSG00000163531.11	NFASC	ENST00000401399.1	9606	2039	2046	3723	3730	8mer	0.31	23114	TRUE	TRUE
miR-10-5p	hsa-miR-10a-5p	ENSG00000008441.12	NFIX	ENST00000360105.4	9606	2055	2061	4454	4460	7mer-m8	0.65	4784	TRUE	TRUE
miR-10-5p	hsa-miR-10a-5p	ENSG00000151322.14	NPAS3	ENST00000346562.2	9606	2943	2949	5480	5486	7mer-m8	0.63	64067	TRUE	TRUE
miR-10-5p	hsa-miR-10a-5p	ENSG00000243444.3	PALM2	ENST00000448454.2	9606	5360	5366	10664	10670	7mer-m8	0.65	445815	TRUE	TRUE
miR-10-5p	hsa-miR-10a-5p	ENSG00000157654.13	PALM2-AKAP2	ENST00000374530.3	9606	3405	3411	6885	6899	7mer-m8	0.02	445815	TRUE	TRUE
miR-10-5p	hsa-miR-10a-5p	ENSG00000138650.7	PCDH10	ENST00000264360.5	9606	4296	4303	7960	7967	8mer	0.29	57575	TRUE	TRUE
miR-10-5p	hsa-miR-10a-5p	ENSG00000162734.8	PEA15	ENST00000360472.4	9606	1709	1715	3202	3209	7mer-m8	0.01	8682	TRUE	TRUE
miR-10-5p	hsa-miR-10a-5p	ENSG00000125249.6	RAP2A	ENST00000245304.4	9606	251	257	494	502	7mer-m8	0.14	5911	TRUE	TRUE
miR-10-5p	hsa-miR-10a-5p	ENSG00000141150.3	RASL10B	ENST00000268864.3	9606	2130	2136	4209	4216	7mer-m8	0.59	91608	TRUE	TRUE
miR-10-5p	hsa-miR-10a-5p	ENSG00000144642.16	RBMS3	ENST00000396583.3	9606	2336	2343	4868	4875	8mer	0	27303	TRUE	TRUE
miR-10-5p	hsa-miR-10a-5p	ENSG00000069667.11	RORA	ENST00000335670.6	9606	4488	4494	8997	9004	7mer-m8	0.62	6095	TRUE	TRUE
miR-10-5p	hsa-miR-10a-5p	ENSG00000198963.6	RORB	ENST00000376896.3	9606	2163	2170	4498	4545	8mer	0.81	6096	TRUE	TRUE
miR-10-5p	hsa-miR-10a-5p	ENSG00000167100.10	SAMD14	ENST00000330175.4	9606	552	558	1166	1192	7mer-a1	0.47	201191	TRUE	TRUE
miR-10-5p	hsa-miR-10a-5p	ENSG00000138760.4	SCARB2	ENST00000264896.2	9606	470	476	952	959	7mer-a1	0.62	950	TRUE	TRUE
miR-10-5p	hsa-miR-10a-5p	ENSG00000106366.7	SERPINE1	ENST00000223095.4	9606	1185	1191	2354	2360	7mer-m8	0.04	5054	TRUE	TRUE
miR-10-5p	hsa-miR-10a-5p	ENSG00000149212.6	SESN3	ENST00000536441.1	9606	1894	1900	3732	3739	7mer-m8	0.07	143686	TRUE	TRUE
miR-10-5p	hsa-miR-10a-5p	ENSG00000109686.12	SH3D19	ENST00000409598.4	9606	758	764	1611	1617	7mer-m8	0.64	152503	TRUE	TRUE
miR-10-5p	hsa-miR-10a-5p	ENSG00000134294.9	SLC38A2	ENST00000256689.5	9606	911	917	1759	1765	7mer-m8	0.06	54407	TRUE	TRUE
miR-10-5p	hsa-miR-10a-5p	ENSG00000147164.7	SNX12	ENST00000374274.3	9606	1075	1081	2043	2049	7mer-m8	0.01	29934	TRUE	TRUE
miR-10-5p	hsa-miR-10a-5p	ENSG00000178996.8	SNX18	ENST00000343017.6	9606	3281	3288	5843	5856	8mer	0	112574	TRUE	TRUE
miR-10-5p	hsa-miR-10a-5p	ENSG00000112320.7	SOBP	ENST00000317357.5	9606	1142	1149	1832	1839	8mer	0.73	55084	TRUE	TRUE
miR-10-5p	hsa-miR-10a-5p	ENSG00000160408.10	ST6GALNAC6	ENST00000373146.1	9606	250	256	690	696	7mer-a1	0.46	30815	TRUE	TRUE
miR-10-5p	hsa-miR-10a-5p	ENSG00000126351.8	THRA	ENST00000450525.2	9606	782	788	1564	1578	7mer-m8	0.15	7067	TRUE	TRUE
miR-10-5p	hsa-miR-10a-5p	ENSG00000215717.5	TMEM167B	ENST00000338272.8	9606	1712	1719	2865	2875	8mer	0.39	56900	TRUE	TRUE
miR-10-5p	hsa-miR-10a-5p	ENSG00000205269.4	TMEM170B	ENST00000379426.1	9606	7786	7792	15618	15624	7mer-m8	0.64	100113407	TRUE	TRUE
miR-10-5p	hsa-miR-10a-5p	ENSG00000144935.10	TRPC1	ENST00000273482.6	9606	1277	1283	2827	2835	7mer-m8	0	7220	TRUE	TRUE
miR-10-5p	hsa-miR-10a-5p	ENSG00000011105.7	TSPAN9	ENST00000537971.1	9606	253	259	546	555	7mer-m8	0.05	10867	TRUE	TRUE
miR-10-5p	hsa-miR-10a-5p	ENSG00000109906.9	ZBTB16	ENST00000335953.4	9606	4431	4438	10676	10684	8mer	0.2	7704	TRUE	TRUE

## Sheet: Supp Table S15 (miRDB)
miR	gene accession	Symbol	Entrez gene	RNA down	miRNA up
hsa-miR-10a-5p	NM_153713	LIX1L	128077	TRUE	TRUE
hsa-miR-10a-5p	NM_018976	SLC38A2	54407	TRUE	TRUE
hsa-miR-10a-5p	NM_001314052	KLF4	9314	TRUE	TRUE
hsa-miR-10a-5p	NM_001166395	CHST4	10164	TRUE	TRUE
hsa-miR-10a-5p	NM_001177716	KLF11	8462	TRUE	TRUE
hsa-miR-10a-5p	NM_001145160	TPM4	7171	TRUE	TRUE
hsa-miR-10a-5p	NM_033345	RGS8	85397	TRUE	TRUE
hsa-miR-10a-5p	NM_001143806	BDNF	627	TRUE	TRUE
hsa-miR-10a-5p	NM_181714	LCA5	167691	TRUE	TRUE
hsa-miR-10a-5p	NM_002943	RORA	6095	TRUE	TRUE
hsa-miR-10a-5p	NM_003597	KLF11	8462	TRUE	TRUE
hsa-miR-10a-5p	NM_004657	CAVIN2	8436	TRUE	TRUE
hsa-miR-10a-5p	NM_004235	KLF4	9314	TRUE	TRUE
hsa-miR-10a-5p	NM_001244	TNFSF8	944	TRUE	TRUE
hsa-miR-10a-5p	NM_001170794	BACH2	60468	TRUE	TRUE
hsa-miR-10a-5p	NM_005257	GATA6	2627	TRUE	TRUE
hsa-miR-10a-5p	NM_001009555	SH3D19	152503	TRUE	TRUE
hsa-miR-10a-5p	NM_001128923	SH3D19	152503	TRUE	TRUE
hsa-miR-10a-5p	NM_175611	GRIK1	2897	TRUE	TRUE
hsa-miR-10a-5p	NM_019018	OTULINL	54491	TRUE	TRUE
hsa-miR-10a-5p	NM_005769	CHST4	10164	TRUE	TRUE
hsa-miR-10a-5p	NM_001102575	SNX18	112574	TRUE	TRUE
hsa-miR-10a-5p	NM_001307936	SLC38A2	54407	TRUE	TRUE
hsa-miR-10a-5p	NM_170733	BDNF	627	TRUE	TRUE
hsa-miR-10a-5p	NM_001135597	CCDC88A	55704	TRUE	TRUE
hsa-miR-10a-5p	NM_033064	ATCAY	85300	TRUE	TRUE
hsa-miR-10a-5p	NM_134260	RORA	6095	TRUE	TRUE
hsa-miR-10a-5p	NM_001143805	BDNF	627	TRUE	TRUE
hsa-miR-10a-5p	NM_001259	CDK6	1021	TRUE	TRUE
hsa-miR-10a-5p	NM_001253387	CHL1	10752	TRUE	TRUE
hsa-miR-10a-5p	NM_001143811	BDNF	627	TRUE	TRUE
hsa-miR-10a-5p	NM_001039762	INSYN2A	642938	TRUE	TRUE
hsa-miR-10a-5p	NM_001243099	IL5RA	3568	TRUE	TRUE
hsa-miR-10a-5p	NM_001143816	BDNF	627	TRUE	TRUE
hsa-miR-10a-5p	NM_002489	NDUFA4	4697	TRUE	TRUE
hsa-miR-10a-5p	NM_001172173	CSRNP3	80034	TRUE	TRUE
hsa-miR-10a-5p	NM_001709	BDNF	627	TRUE	TRUE
hsa-miR-10a-5p	NM_134261	RORA	6095	TRUE	TRUE
hsa-miR-10a-5p	NM_001143808	BDNF	627	TRUE	TRUE
hsa-miR-10a-5p	NM_001001132	ITSN1	6453	TRUE	TRUE
hsa-miR-10a-5p	NM_170732	BDNF	627	TRUE	TRUE
hsa-miR-10a-5p	NM_144658	DOCK11	139818	TRUE	TRUE
hsa-miR-10a-5p	NM_024590	ARSJ	79642	TRUE	TRUE
hsa-miR-10a-5p	NM_001243349	SH3D19	152503	TRUE	TRUE
hsa-miR-10a-5p	NM_001003792	RBMS3	27303	TRUE	TRUE
hsa-miR-10a-5p	NM_001143810	BDNF	627	TRUE	TRUE
hsa-miR-10a-5p	NM_001177718	KLF11	8462	TRUE	TRUE
hsa-miR-10a-5p	NM_001143807	BDNF	627	TRUE	TRUE
hsa-miR-10a-5p	NM_020390	EIF5A2	56648	TRUE	TRUE
hsa-miR-10a-5p	NM_203451	SERTM1	400120	TRUE	TRUE
hsa-miR-10a-5p	NM_001278579	ACVR2A	92	TRUE	TRUE
hsa-miR-10a-5p	NM_001299	CNN1	1264	TRUE	TRUE
hsa-miR-10a-5p	NM_170731	BDNF	627	TRUE	TRUE
hsa-miR-10a-5p	NM_134262	RORA	6095	TRUE	TRUE
hsa-miR-10a-5p	NM_001003793	RBMS3	27303	TRUE	TRUE
hsa-miR-10a-5p	NM_001135823	SSPN	8082	TRUE	TRUE
hsa-miR-10a-5p	NM_001128924	SH3D19	152503	TRUE	TRUE
hsa-miR-10a-5p	NM_080872	UNC5D	137970	TRUE	TRUE
hsa-miR-10a-5p	NM_001143813	BDNF	627	TRUE	TRUE
hsa-miR-10a-5p	NM_001135163	SIGLEC11	114132	TRUE	TRUE
hsa-miR-10a-5p	NM_001177711	RBMS3	27303	TRUE	TRUE
hsa-miR-10a-5p	NM_175571	GIMAP8	155038	TRUE	TRUE
hsa-miR-10a-5p	NM_181724	TMEM119	338773	TRUE	TRUE
hsa-miR-10a-5p	NM_000376	VDR	7421	TRUE	TRUE
hsa-miR-10a-5p	NM_032270	LRRC8C	84230	TRUE	TRUE
hsa-miR-10a-5p	NM_001145306	CDK6	1021	TRUE	TRUE
hsa-miR-10a-5p	NM_153235	TXLNB	167838	TRUE	TRUE
hsa-miR-10a-5p	NM_021033	RAP2A	5911	TRUE	TRUE
hsa-miR-10a-5p	NM_021813	BACH2	60468	TRUE	TRUE
hsa-miR-10a-5p	NM_018013	SOBP	55084	TRUE	TRUE
hsa-miR-10a-5p	NM_032970	SEC22C	9117	TRUE	TRUE
hsa-miR-10a-5p	NM_052884	SIGLEC11	114132	TRUE	TRUE
hsa-miR-10a-5p	NM_001145427	SNX18	112574	TRUE	TRUE
hsa-miR-10a-5p	NM_005127	CLEC2B	9976	TRUE	TRUE
hsa-miR-10a-5p	NM_013231	FLRT2	23768	TRUE	TRUE
hsa-miR-10a-5p	NM_014905	GLS	2744	TRUE	TRUE
hsa-miR-10a-5p	NM_005824	LRRC17	10234	TRUE	TRUE
hsa-miR-10a-5p	NM_001031692	LRRC17	10234	TRUE	TRUE
hsa-miR-10a-5p	NM_006626	ZBTB6	10773	TRUE	TRUE
hsa-miR-10a-5p	NM_001143812	BDNF	627	TRUE	TRUE
hsa-miR-10a-5p	NM_001012755	SLC25A53	401612	TRUE	TRUE
hsa-miR-10a-5p	NM_005086	SSPN	8082	TRUE	TRUE
hsa-miR-10a-5p	NM_024969	CSRNP3	80034	TRUE	TRUE
hsa-miR-10a-5p	NM_175726	IL5RA	3568	TRUE	TRUE
hsa-miR-10a-5p	NM_001143809	BDNF	627	TRUE	TRUE
hsa-miR-10a-5p	NM_170735	BDNF	627	TRUE	TRUE
hsa-miR-10a-5p	NM_032961	PCDH10	57575	TRUE	TRUE
hsa-miR-10a-5p	NM_001122769	LCA5	167691	TRUE	TRUE
hsa-miR-10a-5p	NM_018084	CCDC88A	55704	TRUE	TRUE
hsa-miR-10a-5p	NM_022166	XYLT1	64131	TRUE	TRUE
hsa-miR-10a-5p	NM_001270942	KLF7	8609	TRUE	TRUE
hsa-miR-10a-5p	NM_001102450	RGS8	85397	TRUE	TRUE
hsa-miR-10a-5p	NM_152565	ATP6V0D2	245972	TRUE	TRUE
hsa-miR-10a-5p	NM_001017536	VDR	7421	TRUE	TRUE
hsa-miR-10a-5p	NM_170734	BDNF	627	TRUE	TRUE
hsa-miR-10a-5p	NM_001005388	NFASC	23114	TRUE	TRUE
hsa-miR-10a-5p	NM_002235	KCNA6	3742	TRUE	TRUE
hsa-miR-10a-5p	NM_001143814	BDNF	627	TRUE	TRUE
hsa-miR-10a-5p	NM_173658	ZNF660	285349	TRUE	TRUE
hsa-miR-10a-5p	NM_001310	CREBL2	1389	TRUE	TRUE
hsa-miR-10a-5p	NM_001254943	CCDC88A	55704	TRUE	TRUE
hsa-miR-10a-5p	NM_001546	ID4	3400	TRUE	TRUE
hsa-miR-10a-5p	NM_133445	GRIN3A	116443	TRUE	TRUE
hsa-miR-10a-5p	NM_000564	IL5RA	3568	TRUE	TRUE
hsa-miR-10a-5p	NM_001085384	ZNF154	7710	TRUE	TRUE
hsa-miR-10a-5p	NM_001017535	VDR	7421	TRUE	TRUE

## Sheet: Supp Table S16 (miRTarBase)
miRTarBase ID	miRNA	Species (miRNA)	Target Gene	Target Gene (Entrez ID)	Species (Target Gene)	Experiments	Support Type	References (PMID)	RNA down	miRNA up
MIRT006972	hsa-miR-10a-5p	Homo sapiens	EPHA4	2043	Homo sapiens	GFP reporter assay//Immunohistochemistry//qRT-PCR//Western blot	Functional MTI	22996586	TRUE	TRUE
MIRT006972	hsa-miR-10a-5p	Homo sapiens	EPHA4	2043	Homo sapiens	CLASH	Functional MTI (Weak)	23622248	TRUE	TRUE
MIRT007021	hsa-miR-10a-5p	Homo sapiens	CHL1	10752	Homo sapiens	Luciferase reporter assay	Functional MTI	22634495	TRUE	TRUE
MIRT025588	hsa-miR-10a-5p	Homo sapiens	GPR63	81491	Homo sapiens	Sequencing	Functional MTI (Weak)	20371350	TRUE	TRUE
MIRT025596	hsa-miR-10a-5p	Homo sapiens	BAMBI	25805	Homo sapiens	Sequencing	Functional MTI (Weak)	20371350	TRUE	TRUE
MIRT025607	hsa-miR-10a-5p	Homo sapiens	PANX1	24145	Homo sapiens	Sequencing	Functional MTI (Weak)	20371350	TRUE	TRUE
MIRT025616	hsa-miR-10a-5p	Homo sapiens	ACVR2A	92	Homo sapiens	Sequencing//PAR-CLIP	Functional MTI (Weak)	20371350	TRUE	TRUE
MIRT025623	hsa-miR-10a-5p	Homo sapiens	LCA5	167691	Homo sapiens	Sequencing	Functional MTI (Weak)	20371350	TRUE	TRUE
MIRT047514	hsa-miR-10a-5p	Homo sapiens	FAT2	2196	Homo sapiens	CLASH	Functional MTI (Weak)	23622248	TRUE	TRUE
MIRT047526	hsa-miR-10a-5p	Homo sapiens	MRC2	9902	Homo sapiens	CLASH	Functional MTI (Weak)	23622248	TRUE	TRUE
MIRT047529	hsa-miR-10a-5p	Homo sapiens	AMPD1	270	Homo sapiens	CLASH	Functional MTI (Weak)	23622248	TRUE	TRUE
MIRT047530	hsa-miR-10a-5p	Homo sapiens	SLC2A3	6515	Homo sapiens	CLASH	Functional MTI (Weak)	23622248	TRUE	TRUE
MIRT047531	hsa-miR-10a-5p	Homo sapiens	RPL15	6138	Homo sapiens	CLASH	Functional MTI (Weak)	23622248	TRUE	TRUE
MIRT047533	hsa-miR-10a-5p	Homo sapiens	CNTLN	54875	Homo sapiens	CLASH	Functional MTI (Weak)	23622248	TRUE	TRUE
MIRT047536	hsa-miR-10a-5p	Homo sapiens	COL6A2	1292	Homo sapiens	CLASH	Functional MTI (Weak)	23622248	TRUE	TRUE
MIRT047539	hsa-miR-10a-5p	Homo sapiens	OAZ1	4946	Homo sapiens	CLASH	Functional MTI (Weak)	23622248	TRUE	TRUE
MIRT047542	hsa-miR-10a-5p	Homo sapiens	AGBL2	79841	Homo sapiens	CLASH	Functional MTI (Weak)	23622248	TRUE	TRUE
MIRT047544	hsa-miR-10a-5p	Homo sapiens	CPED1	79974	Homo sapiens	CLASH	Functional MTI (Weak)	23622248	TRUE	TRUE
MIRT047570	hsa-miR-10a-5p	Homo sapiens	KLHL6	89857	Homo sapiens	CLASH	Functional MTI (Weak)	23622248	TRUE	TRUE
MIRT047582	hsa-miR-10a-5p	Homo sapiens	RUNDC3B	154661	Homo sapiens	CLASH	Functional MTI (Weak)	23622248	TRUE	TRUE
MIRT047584	hsa-miR-10a-5p	Homo sapiens	FEM1B	10116	Homo sapiens	CLASH	Functional MTI (Weak)	23622248	TRUE	TRUE
MIRT047591	hsa-miR-10a-5p	Homo sapiens	C11orf63	79864	Homo sapiens	CLASH	Functional MTI (Weak)	23622248	TRUE	TRUE
MIRT047598	hsa-miR-10a-5p	Homo sapiens	TGFB3	7043	Homo sapiens	CLASH	Functional MTI (Weak)	23622248	TRUE	TRUE
MIRT047605	hsa-miR-10a-5p	Homo sapiens	MOB3C	148932	Homo sapiens	CLASH	Functional MTI (Weak)	23622248	TRUE	TRUE
MIRT047611	hsa-miR-10a-5p	Homo sapiens	EMB	133418	Homo sapiens	CLASH	Functional MTI (Weak)	23622248	TRUE	TRUE
MIRT047624	hsa-miR-10a-5p	Homo sapiens	ETS1	2113	Homo sapiens	CLASH	Functional MTI (Weak)	23622248	TRUE	TRUE
MIRT047627	hsa-miR-10a-5p	Homo sapiens	RPS29	6235	Homo sapiens	CLASH	Functional MTI (Weak)	23622248	TRUE	TRUE
MIRT047629	hsa-miR-10a-5p	Homo sapiens	GNAL	2774	Homo sapiens	CLASH	Functional MTI (Weak)	23622248	TRUE	TRUE
MIRT047637	hsa-miR-10a-5p	Homo sapiens	ANO6	196527	Homo sapiens	CLASH	Functional MTI (Weak)	23622248	TRUE	TRUE
MIRT047638	hsa-miR-10a-5p	Homo sapiens	NEK7	140609	Homo sapiens	CLASH	Functional MTI (Weak)	23622248	TRUE	TRUE
MIRT047641	hsa-miR-10a-5p	Homo sapiens	PTPRG	5793	Homo sapiens	CLASH	Functional MTI (Weak)	23622248	TRUE	TRUE
MIRT047664	hsa-miR-10a-5p	Homo sapiens	CAB39L	81617	Homo sapiens	CLASH	Functional MTI (Weak)	23622248	TRUE	TRUE
MIRT047670	hsa-miR-10a-5p	Homo sapiens	DLG4	1742	Homo sapiens	CLASH	Functional MTI (Weak)	23622248	TRUE	TRUE
MIRT047679	hsa-miR-10a-5p	Homo sapiens	LRP3	4037	Homo sapiens	CLASH	Functional MTI (Weak)	23622248	TRUE	TRUE
MIRT047685	hsa-miR-10a-5p	Homo sapiens	FAM168A	23201	Homo sapiens	CLASH	Functional MTI (Weak)	23622248	TRUE	TRUE
MIRT047698	hsa-miR-10a-5p	Homo sapiens	SPARC	6678	Homo sapiens	CLASH	Functional MTI (Weak)	23622248	TRUE	TRUE
MIRT047711	hsa-miR-10a-5p	Homo sapiens	CD59	966	Homo sapiens	CLASH	Functional MTI (Weak)	23622248	TRUE	TRUE
MIRT047713	hsa-miR-10a-5p	Homo sapiens	TUBA1A	7846	Homo sapiens	CLASH	Functional MTI (Weak)	23622248	TRUE	TRUE
MIRT047721	hsa-miR-10a-5p	Homo sapiens	DPYSL2	1808	Homo sapiens	CLASH	Functional MTI (Weak)	23622248	TRUE	TRUE
MIRT047725	hsa-miR-10a-5p	Homo sapiens	PLSCR1	5359	Homo sapiens	CLASH	Functional MTI (Weak)	23622248	TRUE	TRUE
MIRT047731	hsa-miR-10a-5p	Homo sapiens	ABCG2	9429	Homo sapiens	CLASH	Functional MTI (Weak)	23622248	TRUE	TRUE
MIRT099597	hsa-miR-10a-5p	Homo sapiens	ID4	3400	Homo sapiens	PAR-CLIP	Functional MTI (Weak)	23446348	TRUE	TRUE
MIRT099597	hsa-miR-10a-5p	Homo sapiens	ID4	3400	Homo sapiens	PAR-CLIP	Functional MTI (Weak)	22012620	TRUE	TRUE
MIRT099597	hsa-miR-10a-5p	Homo sapiens	ID4	3400	Homo sapiens	PAR-CLIP	Functional MTI (Weak)	20371350	TRUE	TRUE
MIRT249192	hsa-miR-10a-5p	Homo sapiens	RAP2A	5911	Homo sapiens	Microarray//qRT-PCR	Functional MTI (Weak)	22815788	TRUE	TRUE
MIRT299201	hsa-miR-10a-5p	Homo sapiens	CSRNP3	80034	Homo sapiens	PAR-CLIP	Functional MTI (Weak)	21572407	TRUE	TRUE
MIRT438408	hsa-miR-10a-5p	Homo sapiens	PIK3CG	5294	Homo sapiens	Luciferase reporter assay//qRT-PCR//Western blot	Functional MTI	24522205	TRUE	TRUE
MIRT523700	hsa-miR-10a-5p	Homo sapiens	FHL2	2274	Homo sapiens	PAR-CLIP	Functional MTI (Weak)	23446348	TRUE	TRUE
MIRT523700	hsa-miR-10a-5p	Homo sapiens	FHL2	2274	Homo sapiens	PAR-CLIP	Functional MTI (Weak)	21572407	TRUE	TRUE
MIRT540209	hsa-miR-10a-5p	Homo sapiens	ARHGAP18	93663	Homo sapiens	PAR-CLIP	Functional MTI (Weak)	21572407	TRUE	TRUE
MIRT542714	hsa-miR-10a-5p	Homo sapiens	RPS15A	6210	Homo sapiens	PAR-CLIP	Functional MTI (Weak)	21572407	TRUE	TRUE
MIRT546705	hsa-miR-10a-5p	Homo sapiens	RORA	6095	Homo sapiens	PAR-CLIP	Functional MTI (Weak)	21572407	TRUE	TRUE
MIRT546705	hsa-miR-10a-5p	Homo sapiens	RORA	6095	Homo sapiens	PAR-CLIP	Functional MTI (Weak)	20371350	TRUE	TRUE
MIRT560945	hsa-miR-10a-5p	Homo sapiens	TPM4	7171	Homo sapiens	PAR-CLIP	Functional MTI (Weak)	20371350	TRUE	TRUE
MIRT560945	hsa-miR-10a-5p	Homo sapiens	TPM4	7171	Homo sapiens	HITS-CLIP	Functional MTI (Weak)	21572407	TRUE	TRUE
MIRT618780	hsa-miR-10a-5p	Homo sapiens	HLA-E	3133	Homo sapiens	HITS-CLIP	Functional MTI (Weak)	23824327	TRUE	TRUE
MIRT625244	hsa-miR-10a-5p	Homo sapiens	C6orf89	221477	Homo sapiens	HITS-CLIP	Functional MTI (Weak)	23824327	TRUE	TRUE
MIRT634929	hsa-miR-10a-5p	Homo sapiens	CHMP1B	57132	Homo sapiens	HITS-CLIP	Functional MTI (Weak)	23824327	TRUE	TRUE
MIRT634929	hsa-miR-10a-5p	Homo sapiens	CHMP1B	57132	Homo sapiens	PAR-CLIP	Functional MTI (Weak)	27292025	TRUE	TRUE
MIRT650186	hsa-miR-10a-5p	Homo sapiens	LILRA2	11027	Homo sapiens	HITS-CLIP	Functional MTI (Weak)	23824327	TRUE	TRUE
MIRT652517	hsa-miR-10a-5p	Homo sapiens	TMEM109	79073	Homo sapiens	HITS-CLIP	Functional MTI (Weak)	23824327	TRUE	TRUE
MIRT673243	hsa-miR-10a-5p	Homo sapiens	KLHDC8A	55220	Homo sapiens	HITS-CLIP	Functional MTI (Weak)	23824327	TRUE	TRUE
MIRT707243	hsa-miR-10a-5p	Homo sapiens	H6PD	9563	Homo sapiens	HITS-CLIP	Functional MTI (Weak)	21572407	TRUE	TRUE
MIRT707503	hsa-miR-10a-5p	Homo sapiens	AXL	558	Homo sapiens	HITS-CLIP	Functional MTI (Weak)	21572407	TRUE	TRUE
MIRT708073	hsa-miR-10a-5p	Homo sapiens	LIX1L	128077	Homo sapiens	HITS-CLIP	Functional MTI (Weak)	21572407	TRUE	TRUE
MIRT708940	hsa-miR-10a-5p	Homo sapiens	CRY2	1408	Homo sapiens	HITS-CLIP	Functional MTI (Weak)	19536157	TRUE	TRUE
MIRT714629	hsa-miR-10a-5p	Homo sapiens	KIAA1143	57456	Homo sapiens	HITS-CLIP	Functional MTI (Weak)	19536157	TRUE	TRUE
MIRT731180	hsa-miR-10a-5p	Homo sapiens	SERPINE1	5054	Homo sapiens	qRT-PCR//ELISA//Luciferase reporter assay//Western blot	Functional MTI	25554417	TRUE	TRUE
MIRT733200	hsa-miR-10a-5p	Homo sapiens	IL12A	3592	Homo sapiens	ELISA//qRT-PCR	Functional MTI (Weak)	25281418	TRUE	TRUE
MIRT734252	hsa-miR-10a-5p	Homo sapiens	MMP14	4323	Homo sapiens	GFP reporter assay//qRT-PCR//Western blot	Functional MTI	28383561	TRUE	TRUE
MIRT734858	hsa-miR-10a-5p	Homo sapiens	BDNF	627	Homo sapiens	Luciferase reporter assay//qRT-PCR	Functional MTI	28112253	TRUE	TRUE
MIRT734916	hsa-miR-10a-5p	Homo sapiens	BCL6	604	Homo sapiens	Luciferase reporter assay//Western blot	Functional MTI	26590574	TRUE	TRUE
MIRT761142	hsa-miR-10a-5p	Homo sapiens	CD3D	915	Homo sapiens	PAR-CLIP	Functional MTI (Weak)	27292025	TRUE	TRUE
MIRT761148	hsa-miR-10a-5p	Homo sapiens	SLC48A1	55652	Homo sapiens	PAR-CLIP	Functional MTI (Weak)	27292025	TRUE	TRUE
MIRT006972	hsa-miR-10a-5p	Homo sapiens	EPHA4	2043	Homo sapiens	GFP reporter assay//Immunohistochemistry//qRT-PCR//Western blot//CLASH		22996586	TRUE	TRUE
MIRT006972	hsa-miR-10a-5p	Homo sapiens	EPHA4	2043	Homo sapiens	GFP reporter assay//Immunohistochemistry//qRT-PCR//Western blot//CLASH		23622248	TRUE	TRUE
MIRT007021	hsa-miR-10a-5p	Homo sapiens	CHL1	10752	Homo sapiens	Luciferase reporter assay		22634495	TRUE	TRUE
MIRT025588	hsa-miR-10a-5p	Homo sapiens	GPR63	81491	Homo sapiens	Sequencing		20371350	TRUE	TRUE
MIRT025596	hsa-miR-10a-5p	Homo sapiens	BAMBI	25805	Homo sapiens	Sequencing		20371350	TRUE	TRUE
MIRT025607	hsa-miR-10a-5p	Homo sapiens	PANX1	24145	Homo sapiens	Sequencing		20371350	TRUE	TRUE
MIRT025616	hsa-miR-10a-5p	Homo sapiens	ACVR2A	92	Homo sapiens	Sequencing//PAR-CLIP		20371350	TRUE	TRUE
MIRT025623	hsa-miR-10a-5p	Homo sapiens	LCA5	167691	Homo sapiens	Sequencing		20371350	TRUE	TRUE
MIRT047514	hsa-miR-10a-5p	Homo sapiens	FAT2	2196	Homo sapiens	CLASH		23622248	TRUE	TRUE
MIRT047526	hsa-miR-10a-5p	Homo sapiens	MRC2	9902	Homo sapiens	CLASH		23622248	TRUE	TRUE
MIRT047529	hsa-miR-10a-5p	Homo sapiens	AMPD1	270	Homo sapiens	CLASH		23622248	TRUE	TRUE
MIRT047530	hsa-miR-10a-5p	Homo sapiens	SLC2A3	6515	Homo sapiens	CLASH		23622248	TRUE	TRUE
MIRT047531	hsa-miR-10a-5p	Homo sapiens	RPL15	6138	Homo sapiens	CLASH		23622248	TRUE	TRUE
MIRT047533	hsa-miR-10a-5p	Homo sapiens	CNTLN	54875	Homo sapiens	CLASH		23622248	TRUE	TRUE
MIRT047536	hsa-miR-10a-5p	Homo sapiens	COL6A2	1292	Homo sapiens	CLASH		23622248	TRUE	TRUE
MIRT047539	hsa-miR-10a-5p	Homo sapiens	OAZ1	4946	Homo sapiens	CLASH		23622248	TRUE	TRUE
MIRT047542	hsa-miR-10a-5p	Homo sapiens	AGBL2	79841	Homo sapiens	CLASH		23622248	TRUE	TRUE
MIRT047544	hsa-miR-10a-5p	Homo sapiens	CPED1	79974	Homo sapiens	CLASH		23622248	TRUE	TRUE
MIRT047570	hsa-miR-10a-5p	Homo sapiens	KLHL6	89857	Homo sapiens	CLASH		23622248	TRUE	TRUE
MIRT047582	hsa-miR-10a-5p	Homo sapiens	RUNDC3B	154661	Homo sapiens	CLASH		23622248	TRUE	TRUE
MIRT047584	hsa-miR-10a-5p	Homo sapiens	FEM1B	10116	Homo sapiens	CLASH		23622248	TRUE	TRUE
MIRT047591	hsa-miR-10a-5p	Homo sapiens	C11orf63	79864	Homo sapiens	CLASH		23622248	TRUE	TRUE
MIRT047598	hsa-miR-10a-5p	Homo sapiens	TGFB3	7043	Homo sapiens	CLASH		23622248	TRUE	TRUE
MIRT047605	hsa-miR-10a-5p	Homo sapiens	MOB3C	148932	Homo sapiens	CLASH		23622248	TRUE	TRUE
MIRT047611	hsa-miR-10a-5p	Homo sapiens	EMB	133418	Homo sapiens	CLASH		23622248	TRUE	TRUE
MIRT047624	hsa-miR-10a-5p	Homo sapiens	ETS1	2113	Homo sapiens	CLASH		23622248	TRUE	TRUE
MIRT047627	hsa-miR-10a-5p	Homo sapiens	RPS29	6235	Homo sapiens	CLASH		23622248	TRUE	TRUE
MIRT047629	hsa-miR-10a-5p	Homo sapiens	GNAL	2774	Homo sapiens	CLASH		23622248	TRUE	TRUE
MIRT047637	hsa-miR-10a-5p	Homo sapiens	ANO6	196527	Homo sapiens	CLASH		23622248	TRUE	TRUE
MIRT047638	hsa-miR-10a-5p	Homo sapiens	NEK7	140609	Homo sapiens	CLASH		23622248	TRUE	TRUE
MIRT047641	hsa-miR-10a-5p	Homo sapiens	PTPRG	5793	Homo sapiens	CLASH		23622248	TRUE	TRUE
MIRT047664	hsa-miR-10a-5p	Homo sapiens	CAB39L	81617	Homo sapiens	CLASH		23622248	TRUE	TRUE
MIRT047670	hsa-miR-10a-5p	Homo sapiens	DLG4	1742	Homo sapiens	CLASH		23622248	TRUE	TRUE
MIRT047679	hsa-miR-10a-5p	Homo sapiens	LRP3	4037	Homo sapiens	CLASH		23622248	TRUE	TRUE
MIRT047685	hsa-miR-10a-5p	Homo sapiens	FAM168A	23201	Homo sapiens	CLASH		23622248	TRUE	TRUE
MIRT047698	hsa-miR-10a-5p	Homo sapiens	SPARC	6678	Homo sapiens	CLASH		23622248	TRUE	TRUE
MIRT047711	hsa-miR-10a-5p	Homo sapiens	CD59	966	Homo sapiens	CLASH		23622248	TRUE	TRUE
MIRT047713	hsa-miR-10a-5p	Homo sapiens	TUBA1A	7846	Homo sapiens	CLASH		23622248	TRUE	TRUE
MIRT047721	hsa-miR-10a-5p	Homo sapiens	DPYSL2	1808	Homo sapiens	CLASH		23622248	TRUE	TRUE
MIRT047725	hsa-miR-10a-5p	Homo sapiens	PLSCR1	5359	Homo sapiens	CLASH		23622248	TRUE	TRUE
MIRT047731	hsa-miR-10a-5p	Homo sapiens	ABCG2	9429	Homo sapiens	CLASH		23622248	TRUE	TRUE
MIRT099597	hsa-miR-10a-5p	Homo sapiens	ID4	3400	Homo sapiens	PAR-CLIP		20371350	TRUE	TRUE
MIRT099597	hsa-miR-10a-5p	Homo sapiens	ID4	3400	Homo sapiens	PAR-CLIP		23446348	TRUE	TRUE
MIRT099597	hsa-miR-10a-5p	Homo sapiens	ID4	3400	Homo sapiens	PAR-CLIP		22012620	TRUE	TRUE
MIRT249192	hsa-miR-10a-5p	Homo sapiens	RAP2A	5911	Homo sapiens	Microarray//qRT-PCR		22815788	TRUE	TRUE
MIRT299201	hsa-miR-10a-5p	Homo sapiens	CSRNP3	80034	Homo sapiens	PAR-CLIP		21572407	TRUE	TRUE
MIRT438408	hsa-miR-10a-5p	Homo sapiens	PIK3CG	5294	Homo sapiens	Luciferase reporter assay//qRT-PCR//Western blot		24522205	TRUE	TRUE
MIRT523700	hsa-miR-10a-5p	Homo sapiens	FHL2	2274	Homo sapiens	PAR-CLIP		21572407	TRUE	TRUE
MIRT523700	hsa-miR-10a-5p	Homo sapiens	FHL2	2274	Homo sapiens	PAR-CLIP		23446348	TRUE	TRUE
MIRT540209	hsa-miR-10a-5p	Homo sapiens	ARHGAP18	93663	Homo sapiens	PAR-CLIP		21572407	TRUE	TRUE
MIRT542714	hsa-miR-10a-5p	Homo sapiens	RPS15A	6210	Homo sapiens	PAR-CLIP		21572407	TRUE	TRUE
MIRT546705	hsa-miR-10a-5p	Homo sapiens	RORA	6095	Homo sapiens	PAR-CLIP//luciferasereporterassay//westernblotting//qrt-pcr		31832575	TRUE	TRUE
MIRT546705	hsa-miR-10a-5p	Homo sapiens	RORA	6095	Homo sapiens	PAR-CLIP//luciferasereporterassay//westernblotting//qrt-pcr		20371350	TRUE	TRUE
MIRT546705	hsa-miR-10a-5p	Homo sapiens	RORA	6095	Homo sapiens	PAR-CLIP//luciferasereporterassay//westernblotting//qrt-pcr		21572407	TRUE	TRUE
MIRT560945	hsa-miR-10a-5p	Homo sapiens	TPM4	7171	Homo sapiens	PAR-CLIP//HITS-CLIP		20371350	TRUE	TRUE
MIRT560945	hsa-miR-10a-5p	Homo sapiens	TPM4	7171	Homo sapiens	PAR-CLIP//HITS-CLIP		21572407	TRUE	TRUE
MIRT618780	hsa-miR-10a-5p	Homo sapiens	HLA-E	3133	Homo sapiens	HITS-CLIP		23824327	TRUE	TRUE
MIRT625244	hsa-miR-10a-5p	Homo sapiens	C6orf89	221477	Homo sapiens	HITS-CLIP		23824327	TRUE	TRUE
MIRT634929	hsa-miR-10a-5p	Homo sapiens	CHMP1B	57132	Homo sapiens	HITS-CLIP		23824327	TRUE	TRUE
MIRT634929	hsa-miR-10a-5p	Homo sapiens	CHMP1B	57132	Homo sapiens	HITS-CLIP		27292025	TRUE	TRUE
MIRT650186	hsa-miR-10a-5p	Homo sapiens	LILRA2	11027	Homo sapiens	HITS-CLIP		23824327	TRUE	TRUE
MIRT652517	hsa-miR-10a-5p	Homo sapiens	TMEM109	79073	Homo sapiens	HITS-CLIP		23824327	TRUE	TRUE
MIRT673243	hsa-miR-10a-5p	Homo sapiens	KLHDC8A	55220	Homo sapiens	HITS-CLIP		23824327	TRUE	TRUE
MIRT707243	hsa-miR-10a-5p	Homo sapiens	H6PD	9563	Homo sapiens	HITS-CLIP		21572407	TRUE	TRUE
MIRT707503	hsa-miR-10a-5p	Homo sapiens	AXL	558	Homo sapiens	HITS-CLIP		21572407	TRUE	TRUE
MIRT708073	hsa-miR-10a-5p	Homo sapiens	LIX1L	128077	Homo sapiens	HITS-CLIP		21572407	TRUE	TRUE
MIRT708940	hsa-miR-10a-5p	Homo sapiens	CRY2	1408	Homo sapiens	HITS-CLIP		19536157	TRUE	TRUE
MIRT714629	hsa-miR-10a-5p	Homo sapiens	KIAA1143	57456	Homo sapiens	HITS-CLIP		19536157	TRUE	TRUE
MIRT731180	hsa-miR-10a-5p	Homo sapiens	SERPINE1	5054	Homo sapiens	qRT-PCR//ELISA//Luciferase reporter assay//Western blot		25554417	TRUE	TRUE
MIRT735361	hsa-miR-10a-5p	Homo sapiens	BDNF	627	Homo sapiens	Luciferase reporter assay//Western blotting//RNA-seq//qRT-PCR		32291635	TRUE	TRUE
MIRT735361	hsa-miR-10a-5p	Homo sapiens	BDNF	627	Homo sapiens	Luciferase reporter assay//Western blotting//RNA-seq//qRT-PCR		28112253	TRUE	TRUE

## Sheet: Supp Table S17 (Webg miR10)
ID: ACAGGGT,MIR-10A,MIR-10B; Name:
size=123; overlap=20; expect=1.46; enrichmentRatio=13.67; PValue=0.000e+0; FDR=0.000e+0
User ID	Gene Symbol	Gene Name	Entrez Gene
BDNF	BDNF	brain derived neurotrophic factor	627
ID4	ID4	inhibitor of DNA binding 4, HLH protein	3400
EPHA4	EPHA4	EPH receptor A4	2043
KLF11	KLF11	Kruppel like factor 11	8462
RAP2A	RAP2A	RAP2A, member of RAS oncogene family	5911
BACH2	BACH2	BTB domain and CNC homolog 2	60468
SLC38A2	SLC38A2	solute carrier family 38 member 2	54407
BCL6	BCL6	BCL6, transcription repressor	604
DOCK11	DOCK11	dedicator of cytokinesis 11	139818
GATA6	GATA6	GATA binding protein 6	2627
ITSN1	ITSN1	intersectin 1	6453
KCNA6	KCNA6	potassium voltage-gated channel subfamily A member 6	3742
NFASC	NFASC	neurofascin	23114
SOBP	SOBP	sine oculis binding protein homolog	55084
ARRDC3	ARRDC3	arrestin domain containing 3	57561
C14orf28	C14orf28	chromosome 14 open reading frame 28	122525
CELF2	CELF2	CUGBP Elav-like family member 2	10659
ELAVL2	ELAVL2	ELAV like RNA binding protein 2	1993
NFIX	NFIX	nuclear factor I X	4784
PALM2	PALM2	paralemmin 2	114299

## Sheet: Supp Table S18 (Webg path)
ID: GO:0005102; Name: signaling receptor binding
size=1538; overlap=22; expect=11.14; enrichmentRatio=1.97; PValue=1.469e-3; FDR=4.871e-1
User ID	Gene Symbol	Gene Name	Entrez Gene
ACVR2A	ACVR2A	activin A receptor type 2A	92
ARRDC3	ARRDC3	arrestin domain containing 3	57561
BAMBI	BAMBI	BMP and activin membrane bound inhibitor	25805
BDNF	BDNF	brain derived neurotrophic factor	627
DLG4	DLG4	discs large MAGUK scaffold protein 4	1742
EPHA4	EPHA4	EPH receptor A4	2043
FEM1B	FEM1B	fem-1 homolog B	10116
FHL2	FHL2	four and a half LIM domains 2	2274
FLRT2	FLRT2	fibronectin leucine rich transmembrane protein 2	23768
GNAL	GNAL	G protein subunit alpha L	2774
HLA-E	HLA-E	major histocompatibility complex, class I, E	3133
IL12A	IL12A	interleukin 12A	3592
IRS1	IRS1	insulin receptor substrate 1	3667
MMP14	MMP14	matrix metallopeptidase 14	4323
NEDD4	NEDD4	neural precursor cell expressed, developmentally down-regulated 4, E3 ubiquitin protein ligase	4734
PANX1	PANX1	pannexin 1	24145
PIK3CG	PIK3CG	phosphatidylinositol-4,5-bisphosphate 3-kinase catalytic subunit gamma	5294
PLSCR1	PLSCR1	phospholipid scramblase 1	5359
SERPINE1	SERPINE1	serpin family E member 1	5054
TGFB3	TGFB3	transforming growth factor beta 3	7043
TNFSF8	TNFSF8	TNF superfamily member 8	944
VDR	VDR	vitamin D receptor	7421
ID: hsa04218; Name: Cellular senescence
size=160; overlap=5; expect=1.06; enrichmentRatio=4.71; PValue=4.245e-3; FDR=6.653e-1
User ID	Gene Symbol	Gene Name	Entrez Gene
CDK6	CDK6	cyclin dependent kinase 6	1021
ETS1	ETS1	ETS proto-oncogene 1, transcription factor	2113
HLA-E	HLA-E	major histocompatibility complex, class I, E	3133
SERPINE1	SERPINE1	serpin family E member 1	5054
TGFB3	TGFB3	transforming growth factor beta 3	7043
ID: hsa04350; Name: TGF-beta signaling pathway
size=84; overlap=4; expect=0.56; enrichmentRatio=7.17; PValue=2.347e-3; FDR=4.205e-1
User ID	Gene Symbol	Gene Name	Entrez Gene
ACVR2A	ACVR2A	activin A receptor type 2A	92
BAMBI	BAMBI	BMP and activin membrane bound inhibitor	25805
ID4	ID4	inhibitor of DNA binding 4, HLH protein	3400
TGFB3	TGFB3	transforming growth factor beta 3	7043

## Sheet: Supp Table S19 (GEO Accessions)
GEO Accession	Sample Type	Total Samples	OCCC Samples	Endometriosis Samples	Platform
GSE101974	Immortalized Cell Lines	22	22	0	Illumina HiSeq 2500 and Illumina NextSeq 500
GSE107201	Immortalized Cell Lines	3	3	0	Illumina NextSeq 500
GSE110448	Immortalized Cell Lines	2	2	0	Illumina NextSeq 500
GSE110449	Immortalized Cell Lines	5	5	0	Illumina NextSeq 500
GSE113440	Immortalized Cell Lines	6	6	0	Illumina HumanHT-12 V4.0 expression beadchip
GSE114332	Immortalized Cell Lines	18	3	0	Illumina NextSeq 500
GSE121103	Frozen Primary Tissue	59	5	0	Illumina NextSeq 500 (Homo sapiens)
GSE122926	Immortalized Cell Lines	12	4	0	Agilent-028004 SurePrint G3 Human GE 8x60K Microarray
GSE123426	Immortalized Cell Lines	12	12	0	Illumina HiSeq 2000
GSE128990	FFPE Primary Tissue	96	96	0	Nanostring nCounter Gene Expression Assay
GSE129617	Frozen Primary Tissue	25	25	0	Affymetrix Human Transcriptome Array 2.0
GSE14764	Frozen Primary Tissue	80	2	0	Affymetrix Human Genome U133A Array
GSE153440	Patient Derived Cell Lines	2	1	0	NanoString nCounter human PanCancer Pathways Panel
GSE157153	FFPE Primary Tissue with laser capture microdissection	66	17	37	Ion Torrent Proton
GSE160692	FFPE Primary Tissue	16	11	0	Illumina HiSeq 2000
GSE16574	Immortalized Cell Lines	40	34	0	Illumina HumanHT-12 V3.0 expression beadchip
GSE172016	Immortalized Cell Lines	19	6	0	Illumina HiSeq 2500
GSE189552	Immortalized Cell Lines	24	24	0	Illumina NovaSeq 6000
GSE189553	Frozen Primary Tissue	23	11	0	Illumina HiSeq 2500
GSE19539	Frozen and OCT embedded tissue, lyphocytic DNA from blood samples	140	9	0	Affymetrix Human Gene 1.0 ST Array and Affymetrix Genome-Wide Human SNP 6.0 Array
GSE200509	Immortalized Cell Lines	6	3	0	Illumina NovaSeq 6000
GSE200852	FFPE and Frozen Primary Tissue and Immortalized Cell Lines	52	27	0	Illumina MiSeq
GSE2109	Primary Tissue	2158	2	0	Affymetrix Human Genome U133 Plus 2.0 Array
GSE212670	FFPE Primary Tissue	24	24	0	NanoString nCounter Human GX PanCancer Pathway Panel and Custom Probe Set
GSE214239	Extracellular Vesicles	8	4	0	Affymetrix Multispecies miRNA-4 Array
GSE25212	Immortalized Cell Lines	16	16	0	Affymetrix Human Gene 1.0 ST Array
GSE26193	Primary Tissue	107	6	0	Affymetrix Human Genome U133 Plus 2.0 Array
GSE27223	Primary Tissue	49	5	0	Human SMD Print_1355, Human SMD Print_1360, Human SMD Print_1365, and Human SMD Print_1372
GSE27225	Immortalized Cell Lines	59	14	0	Human SMD Print_1360
GSE28472	Immortalized Cell Lines	74	2	0	Derived from GPL7088 - CCDTM Hs_CCDTM36k
GSE29175	Immortalized Cell Lines	38	13	0	Affymetrix Human Genome U133A 2.0 Array
GSE29450	Frozen Primary Tissue with laser microdissection	20	10	0	Affymetrix Human Genome U133 Plus 2.0 Array
GSE3001	Immortalized Cell Lines	10	5	0	CodeLink Human 20K ver4.1
GSE30161	FFPE Primary Tissue	58	5	0	Affymetrix Human Genome U133 Plus 2.0 Array
GSE30274	Frozen Primary Tissue	56	12	0	Affymetrix Human Gene 1.0 ST Array
GSE30284	Frozen Primary Tissue	46	9	0	Affymetrix Human Gene 1.0 ST Array
GSE30501	Immortalized Cell Lines	6	6	0	Affymetrix Human Genome U133 Plus 2.0 Array
GSE34396	Immortalized Cell Lines	2	2	0	Agilent-014850 Whole Human Genome Microarray 4x44K G4112F
GSE36139	Immortalized Cell Lines	1864	9	0	Affymetrix Human Genome U133 Plus 2.0 Array and Affymetrix Genome-Wide Human SNP 6.0 Array
GSE37290	Immortalized Cell Lines	20	20	0	Affymetrix Human Genome U133 Plus 2.0 Array
GSE37394	FFPE Sections of Primary Tissue	67	15		Illumina HumanRef-8 WG-DASL v3.0
GSE39204	Patient Ascites	64	17		Affymetrix Human Genome U133 Plus 2.0 Array
GSE39216	Immortalized Cell Lines	2	2	0	Human Cancer Array 11K
GSE40785	Immortalized and Primary Cell Lines	37	12	0	llumina HumanHT-12 V4.0 expression beadchip
GSE40788	Primary Tissue and Ovarian Cancer Cell Lines	103	7	0	Affymetrix Mapping 250K Sty2 SNP Array, Illumina HumanHT-12 V4.0 expression beadchip, and Affymetrix OncoScan™ FFPE Express
GSE44104	Frozen Primary Tissue	60	12	0	Affymetrix Human Genome U133 Plus 2.0 Array
GSE49577	Immortalized Cell Lines	101	101	0	Illumina HumanHT-12 V4.0 expression beadchip
GSE49888	Frozen Primary Tissue	19	2	0	Agilent-026652 Whole Human Genome Microarray 4x44K v2
GSE51088	Primary Tumors and Reference Pool	106	2	0	Agilent-012097 Human 1A Microarray (V2) G4110B
GSE52999	Immortalized Cell Lines	6	6	0	Illumina HumanHT-12 V3.0 expression beadchip
GSE53418	Immortalized Cell Lines	32	4	0	Affymetrix Human Exon 1.0 ST Array
GSE53963	Primary Tumors and Reference Pool	106	2	0	Agilent-014850 Whole Human Genome Microarray 4x44K G4112F
GSE54807	FFPE Primary Tissue	11	5	0	Affymetrix Human Gene 1.0 ST Array
GSE54979	Immortalized Cell Lines	9	9	0	Illumina HumanHT-12 V4.0 expression beadchip
GSE55056	FFPE Primary Tissue	11	5	0	NanoString nCounter Human Cancer Reference Kit
GSE55512	Primary Tissue	12	2	0	Affymetrix Human Genome U133 Plus 2.0 Array
GSE6008	Primary Tissue	103	8	0	Affymetrix Human Genome U133A Array
GSE60252	Immortalized Cell Lines	10	2	0	Affymetrix Human Gene 1.1 ST Array
GSE63885	Frozen Primary Tissue	101	9	0	Affymetrix Human Genome U133 Plus 2.0 Array
GSE65986	Primary Tissue	55	25	0	Affymetrix Human Genome U133 Plus 2.0 Array
GSE66729	Primary Tissue and Immortalized Cell Lines	376	8	0	Illumina HiSeq 2000
GSE6822	Primary Tissue	74	12	0	Affymetrix Human Full Length HuGeneFL Array
GSE68600	Primary Tissue	113	9	0	Affymetrix Human Full Length HuGeneFL Array
GSE73551	Primary Tissue	50	12	0	Almac Ovarian Cancer Disease Specific Array
GSE73614	Primary Tissue	107	24	0	Agilent-014850 Whole Human Genome Microarray 4x44K G4112F
GSE73637	Immortalized Cell Lines	52	12	0	Almac Ovarian Cancer Disease Specific Array
GSE74357	Primary Tissue	529	3	0	Agilent-014850 Whole Human Genome Microarray 4x44K G4112F
GSE82007	Primary Tissue	61	3	0	Hs-ATC7.6k-v5px_16Bx22Cx22R
GSE82304	Immortalized Cell Lines	6	6	0	Illumina HumanHT-12 V4.0 expression beadchip
GSE84405	Immortalized Cell Lines	5	5	0	Illumina NextSeq 500
GSE8841	Primary Tissue	83	16	0	Agilent Human 1 cDNA Microarray (G4100A)
GSE8842	Primary Tissue	83	16	0	Agilent Human 1 cDNA Microarray (G4100A)
GSE90132	Immortalized Cell Lines	12	8	0	Agilent-014850 Whole Human Genome Microarray 4x44K G4112F
GSE94304	Immortalized Cell Lines	41	6	0	Illumina HiSeq 2000
